# Supplementary material for: Uptake of oomycete RXLR effectors into host cells by clathrin-mediated endocytosis
Source: Plant Cell. 2023 Mar 13;35(7):2504–26. doi: 10.1093/plcell/koad069 (PMC10291037; doi:10.1093/plcell/koad069)
Supplement: koad069_Supplementary_Data [file koad069_supplementary_data.zip]

Archive with 7 entries (7 files):
- Author_Revisions_Checklist_Paul Birch.pdf
- Supplemental Table 3.xlsx
- TPC2022RA01202DR1 Suppl DS1.xlsx
- TPC2022RA01202DR1 Suppl DS3.xlsx
- TPC2022RA01202DR1 Suppl DS4.xlsx
- TPC2022RA01202DR1_Supplemental Data Set 5.xlsx
- TPC2022RA01202DR1_Supplemental Figures and Table.pdf
