# Supplementary material for: Uptake of oomycete RXLR effectors into host cells by clathrin-mediated endocytosis
Source: Plant Cell. 2023 Mar 13;35(7):2504–26. doi: 10.1093/plcell/koad069 (PMC10291037; doi:10.1093/plcell/koad069)
Supplement: koad069_Supplementary_Data [file koad069_supplementary_data.zip › Supplemental Table 3.xlsx]

## Sheet: Infected Total input Rep1
Database	Accession	Score	Mass	Num. of matches	Num. of significant matches	Num. of sequences	Num. of significant sequences	emPAI	Description
Phytophthora_infestans_uniprot_man_FP	tr|D0NFT2|D0NFT2_PHYIT	936	96449	25	25	16	16	1.08	Elongation factor 2 OS=Phytophthora infestans (strain T30-4) OX=403677 GN=PITG_10941 PE=3 SV=1
Phytophthora_infestans_uniprot_man_FP	tr|D0N1P5|D0N1P5_PHYIT	875	48757	28	28	15	15	4.45	Elongation factor 1-alpha OS=Phytophthora infestans (strain T30-4) OX=403677 GN=PITG_04640 PE=3 SV=1
Phytophthora_infestans_uniprot_man_FP	tr|D0NGJ2|D0NGJ2_PHYIT	864	72269	20	20	12	12	1.11	Heat shock 70 kDa protein OS=Phytophthora infestans (strain T30-4) OX=403677 GN=PITG_11244 PE=3 SV=1
Phytophthora_infestans_uniprot_man_FP	tr|D0MR13|D0MR13_PHYIT	633	72505	19	19	13	13	1.1	Luminal-binding protein 3 OS=Phytophthora infestans (strain T30-4) OX=403677 GN=PITG_00527 PE=3 SV=1
Phytophthora_infestans_uniprot_man_FP	tr|D0NGK0|D0NGK0_PHYIT	602	71893	14	14	6	6	0.5	Heat shock protein 70 OS=Phytophthora infestans (strain T30-4) OX=403677 GN=PITG_11252 PE=3 SV=1
Phytophthora_infestans_uniprot_man_FP	tr|D0NRP9|D0NRP9_PHYIT	781	42168	22	22	14	14	3.78	Actin-like protein OS=Phytophthora infestans (strain T30-4) OX=403677 GN=PITG_15117 PE=3 SV=1
Phytophthora_infestans_uniprot_man_FP	tr|D0N4T6|D0N4T6_PHYIT	673	80655	20	20	15	15	1.52	Heat shock protein 90 OS=Phytophthora infestans (strain T30-4) OX=403677 GN=PITG_06415 PE=3 SV=1
Phytophthora_infestans_uniprot_man_FP	tr|D0N2Y9|D0N2Y9_PHYIT	141	94460	4	4	3	3	0.19	Heat shock protein 90, putative OS=Phytophthora infestans (strain T30-4) OX=403677 GN=PITG_05498 PE=3 SV=1
Phytophthora_infestans_uniprot_man_FP	tr|D0ND77|D0ND77_PHYIT	627	99519	16	16	12	12	0.72	Uncharacterized protein OS=Phytophthora infestans (strain T30-4) OX=403677 GN=PITG_08795 PE=4 SV=1
Phytophthora_infestans_uniprot_man_FP	tr|D0N577|D0N577_PHYIT	606	50674	15	15	12	12	1.88	ATP synthase subunit beta OS=Phytophthora infestans (strain T30-4) OX=403677 GN=PITG_06595 PE=3 SV=1
Phytophthora_infestans_uniprot_man_FP	tr|D0NHM8|D0NHM8_PHYIT	546	63574	10	10	9	9	0.8	Chaperonin CPN60-1, mitochondrial OS=Phytophthora infestans (strain T30-4) OX=403677 GN=PITG_11966 PE=3 SV=1
Phytophthora_infestans_uniprot_man_FP	tr|D0NEK2|D0NEK2_PHYIT	483	53022	11	11	7	7	1.02	Adenosylhomocysteinase OS=Phytophthora infestans (strain T30-4) OX=403677 GN=PITG_10198 PE=3 SV=1
Phytophthora_infestans_uniprot_man_FP	tr|D0MT13|D0MT13_PHYIT	453	50764	13	13	9	9	1.45	Tubulin beta chain OS=Phytophthora infestans (strain T30-4) OX=403677 GN=PITG_00156 PE=3 SV=1
Phytophthora_infestans_uniprot_man_FP	tr|D0NHI7|D0NHI7_PHYIT	447	86965	11	11	11	11	0.69	Heat shock cognate 70 kDa protein OS=Phytophthora infestans (strain T30-4) OX=403677 GN=PITG_11913 PE=3 SV=1
Phytophthora_infestans_uniprot_man_FP	tr|D0NLM9|D0NLM9_PHYIT	446	68543	12	12	5	5	0.53	H(+)-transporting two-sector ATPase OS=Phytophthora infestans (strain T30-4) OX=403677 GN=PITG_13301 PE=3 SV=1
Phytophthora_infestans_uniprot_man_FP	tr|D0MXI4|D0MXI4_PHYIT	436	56894	9	9	4	4	0.55	Acetohydroxy-acid reductoisomerase OS=Phytophthora infestans (strain T30-4) OX=403677 GN=PITG_02925 PE=3 SV=1
Phytophthora_infestans_uniprot_man_FP	tr|D0N801|D0N801_PHYIT	373	281405	7	7	6	6	0.11	Uncharacterized protein OS=Phytophthora infestans (strain T30-4) OX=403677 GN=PITG_06741 PE=4 SV=1
Phytophthora_infestans_uniprot_man_FP	tr|D0NSJ5|D0NSJ5_PHYIT	368	68243	9	9	9	9	0.73	Heat shock 70 kDa protein, mitochondrial OS=Phytophthora infestans (strain T30-4) OX=403677 GN=PITG_15786 PE=3 SV=1
Phytophthora_infestans_uniprot_man_FP	tr|D0N394|D0N394_PHYIT	346	81024	10	10	7	7	0.43	H(+)-exporting diphosphatase OS=Phytophthora infestans (strain T30-4) OX=403677 GN=PITG_05615 PE=3 SV=1
Phytophthora_infestans_uniprot_man_FP	tr|D0MYA3|D0MYA3_PHYIT	345	49416	8	8	8	8	0.95	Phosphopyruvate hydratase OS=Phytophthora infestans (strain T30-4) OX=403677 GN=PITG_03698 PE=3 SV=1
Phytophthora_infestans_uniprot_man_FP	tr|D0NY29|D0NY29_PHYIT	324	44460	10	10	9	9	1.3	60S ribosomal protein L3 OS=Phytophthora infestans (strain T30-4) OX=403677 GN=PITG_18052 PE=3 SV=1
Phytophthora_infestans_uniprot_man_FP	tr|D0N984|D0N984_PHYIT	304	50499	9	9	8	8	0.92	Tubulin alpha chain OS=Phytophthora infestans (strain T30-4) OX=403677 GN=PITG_07996 PE=3 SV=1
Phytophthora_infestans_uniprot_man_FP	tr|D0P034|D0P034_PHYIT	302	47927	6	6	3	3	0.41	Isocitrate dehydrogenase [NADP] OS=Phytophthora infestans (strain T30-4) OX=403677 GN=PITG_23158 PE=3 SV=1
Phytophthora_infestans_uniprot_man_FP	tr|D0N700|D0N700_PHYIT	294	42647	9	9	7	7	1.17	60S ribosomal protein L4 OS=Phytophthora infestans (strain T30-4) OX=403677 GN=PITG_06995 PE=3 SV=1
Phytophthora_infestans_uniprot_man_FP	tr|D0NYW9|D0NYW9_PHYIT	285	47382	11	11	6	6	1.01	ATP-dependent RNA helicase eIF4A, putative OS=Phytophthora infestans (strain T30-4) OX=403677 GN=PITG_19129 PE=3 SV=1
Phytophthora_infestans_uniprot_man_FP	tr|D0MSD8|D0MSD8_PHYIT	257	85382	9	9	8	8	0.47	5-methyltetrahydropteroyltriglutamate--homocysteine S-methyltransferase OS=Phytophthora infestans (strain T30-4) OX=403677 GN=PITG_01072 PE=3 SV=1
Phytophthora_infestans_uniprot_man_FP	tr|D0NWG8|D0NWG8_PHYIT	229	43151	8	8	6	6	0.77	S-adenosylmethionine synthase OS=Phytophthora infestans (strain T30-4) OX=403677 GN=PITG_17516 PE=3 SV=1
Phytophthora_infestans_uniprot_man_FP	tr|D0NCV1|D0NCV1_PHYIT	228	78413	7	7	5	5	0.37	Glucan 1,3-beta-glucosidase, putative OS=Phytophthora infestans (strain T30-4) OX=403677 GN=PITG_09798 PE=3 SV=1
Phytophthora_infestans_uniprot_man_FP	tr|D0MUN7|D0MUN7_PHYIT	221	195386	6	6	6	6	0.14	Clathrin heavy chain OS=Phytophthora infestans (strain T30-4) OX=403677 GN=PITG_02022 PE=3 SV=1
Phytophthora_infestans_uniprot_man_FP	tr|D0P0N7|D0P0N7_PHYIT	203	89696	5	5	4	4	0.26	Cell division control protein 48 OS=Phytophthora infestans (strain T30-4) OX=403677 GN=PITG_19871 PE=4 SV=1
Phytophthora_infestans_uniprot_man_FP	tr|D0NEL2|D0NEL2_PHYIT	199	63364	5	5	5	5	0.39	Phosphoenolpyruvate carboxykinase (ATP) OS=Phytophthora infestans (strain T30-4) OX=403677 GN=PITG_10210 PE=3 SV=1
Phytophthora_infestans_uniprot_man_FP	tr|D0NEQ3|D0NEQ3_PHYIT	198	46222	4	4	3	3	0.43	Medium-chain specific acyl-CoA dehydrogenase, mitochondrial OS=Phytophthora infestans (strain T30-4) OX=403677 GN=PITG_09848 PE=3 SV=1
Phytophthora_infestans_uniprot_man_FP	tr|D0N755|D0N755_PHYIT	195	48079	7	7	5	5	0.67	Isocitrate dehydrogenase [NADP] OS=Phytophthora infestans (strain T30-4) OX=403677 GN=PITG_07056 PE=3 SV=1
Phytophthora_infestans_uniprot_man_FP	tr|D0NEJ7|D0NEJ7_PHYIT	192	18130	7	7	3	3	1.47	Ubiquitin, putative OS=Phytophthora infestans (strain T30-4) OX=403677 GN=PITG_10193 PE=3 SV=1
Phytophthora_infestans_uniprot_man_FP	tr|D0NBA5|D0NBA5_PHYIT	168	48063	3	3	2	2	0.19	Ornithine aminotransferase OS=Phytophthora infestans (strain T30-4) OX=403677 GN=PITG_09271 PE=3 SV=1
Phytophthora_infestans_uniprot_man_FP	tr|D0NE49|D0NE49_PHYIT	166	53625	5	5	4	4	0.36	6-phosphogluconate dehydrogenase, decarboxylating OS=Phytophthora infestans (strain T30-4) OX=403677 GN=PITG_10032 PE=3 SV=1
Phytophthora_infestans_uniprot_man_FP	tr|D0NDE7|D0NDE7_PHYIT	161	55032	4	4	4	4	0.35	Succinate--CoA ligase [ADP-forming] subunit beta, mitochondrial OS=Phytophthora infestans (strain T30-4) OX=403677 GN=PITG_08881 PE=3 SV=1
Phytophthora_infestans_uniprot_man_FP	sp|D0MYB4|EF3_PHYIT	157	116769	6	6	6	6	0.24	Elongation factor 3 OS=Phytophthora infestans (strain T30-4) OX=403677 GN=TEF3 PE=1 SV=1
Phytophthora_infestans_uniprot_man_FP	tr|D0NFT1|D0NFT1_PHYIT	148	56896	4	4	4	4	0.34	Aldehyde dehydrogenase, mitochondrial OS=Phytophthora infestans (strain T30-4) OX=403677 GN=PITG_10940 PE=3 SV=1
Phytophthora_infestans_uniprot_man_FP	tr|D0NWZ2|D0NWZ2_PHYIT	143	116355	4	4	4	4	0.15	UTP--glucose-1-phosphate uridylyltransferase OS=Phytophthora infestans (strain T30-4) OX=403677 GN=PITG_18414 PE=3 SV=1
Phytophthora_infestans_uniprot_man_FP	tr|D0NXY8|D0NXY8_PHYIT	140	68992	3	3	2	2	0.13	Succinate dehydrogenase [ubiquinone] flavoprotein subunit, mitochondrial OS=Phytophthora infestans (strain T30-4) OX=403677 GN=PITG_18354 PE=3 SV=1
Phytophthora_infestans_uniprot_man_FP	tr|D0NQ81|D0NQ81_PHYIT	137	63576	3	3	2	2	0.14	Serine protease family S33, putative OS=Phytophthora infestans (strain T30-4) OX=403677 GN=PITG_15239 PE=4 SV=1
Phytophthora_infestans_uniprot_man_FP	tr|D0NK33|D0NK33_PHYIT	135	43945	4	4	3	3	0.46	Proliferation-associated protein, metalloprotease family M24X, putative OS=Phytophthora infestans (strain T30-4) OX=403677 GN=PITG_13014 PE=3 SV=1
Phytophthora_infestans_uniprot_man_FP	tr|D0N1W9|D0N1W9_PHYIT	133	61210	5	5	5	5	0.4	Mitochondrial-processing peptidase subunit alpha, putative OS=Phytophthora infestans (strain T30-4) OX=403677 GN=PITG_04726 PE=4 SV=1
Phytophthora_infestans_uniprot_man_FP	tr|D0RM96|D0RM96_PHYIT	127	33450	2	2	2	2	0.28	Uncharacterized protein OS=Phytophthora infestans (strain T30-4) OX=403677 GN=PITG_22406 PE=4 SV=1
Phytophthora_infestans_uniprot_man_FP	tr|D0MX79|D0MX79_PHYIT	126	39654	3	3	3	3	0.37	Fructose-bisphosphate aldolase OS=Phytophthora infestans (strain T30-4) OX=403677 GN=PITG_02786 PE=3 SV=1
Phytophthora_infestans_uniprot_man_FP	tr|D0NQV6|D0NQV6_PHYIT	125	56387	6	6	2	2	0.25	Serine hydroxymethyltransferase OS=Phytophthora infestans (strain T30-4) OX=403677 GN=PITG_14696 PE=3 SV=1
Phytophthora_infestans_uniprot_man_FP	tr|D0NFV6|D0NFV6_PHYIT	118	46222	3	3	3	3	0.31	Elongation factor 1-gamma, putative OS=Phytophthora infestans (strain T30-4) OX=403677 GN=PITG_10974 PE=4 SV=1
Phytophthora_infestans_uniprot_man_FP	tr|D0NSZ9|D0NSZ9_PHYIT	116	35895	5	5	5	5	0.78	Crinkler (CRN) family protein OS=Phytophthora infestans (strain T30-4) OX=403677 GN=PITG_16144 PE=4 SV=1
Phytophthora_infestans_uniprot_man_FP	tr|D0N2N1|D0N2N1_PHYIT	93	50631	4	4	4	4	0.39	Crinkler (CRN) family protein OS=Phytophthora infestans (strain T30-4) OX=403677 GN=PITG_05049 PE=4 SV=1
Phytophthora_infestans_uniprot_man_FP	tr|D0NPL8|D0NPL8_PHYIT	60	66046	2	2	2	2	0.13	Crinkler (CRN) family protein OS=Phytophthora infestans (strain T30-4) OX=403677 GN=PITG_14343 PE=4 SV=1
Phytophthora_infestans_uniprot_man_FP	tr|D0N6F5|D0N6F5_PHYIT	116	58040	2	2	2	2	0.15	Vacuolar proton pump subunit B OS=Phytophthora infestans (strain T30-4) OX=403677 GN=PITG_06118 PE=3 SV=1
Phytophthora_infestans_uniprot_man_FP	tr|D0NTA5|D0NTA5_PHYIT	114	36287	1	1	1	1	0.12	Carbohydrate-binding protein, putative OS=Phytophthora infestans (strain T30-4) OX=403677 GN=PITG_16169 PE=4 SV=1
Phytophthora_infestans_uniprot_man_FP	tr|D0MUR6|D0MUR6_PHYIT	108	52305	2	2	2	2	0.17	Citrate synthase OS=Phytophthora infestans (strain T30-4) OX=403677 GN=PITG_02049 PE=3 SV=1
Phytophthora_infestans_uniprot_man_FP	tr|D0NG20|D0NG20_PHYIT	100	47523	1	1	1	1	0.09	Creatine kinase B-type OS=Phytophthora infestans (strain T30-4) OX=403677 GN=PITG_11046 PE=3 SV=1
Phytophthora_infestans_uniprot_man_FP	tr|D0MUG5|D0MUG5_PHYIT	100	36457	4	4	1	1	0.25	Glyceraldehyde-3-phosphate dehydrogenase OS=Phytophthora infestans (strain T30-4) OX=403677 GN=PITG_01940 PE=3 SV=1
Phytophthora_infestans_uniprot_man_FP	tr|D0N865|D0N865_PHYIT	99	55816	1	1	1	1	0.08	NADH dehydrogenase [ubiquinone] flavoprotein 1, mitochondrial OS=Phytophthora infestans (strain T30-4) OX=403677 GN=PITG_06815 PE=3 SV=1
Phytophthora_infestans_uniprot_man_FP	tr|D0NRJ8|D0NRJ8_PHYIT	95	52097	1	1	1	1	0.08	Cysteine desulfurase OS=Phytophthora infestans (strain T30-4) OX=403677 GN=PITG_15057 PE=3 SV=1
Phytophthora_infestans_uniprot_man_FP	tr|D0NFS5|D0NFS5_PHYIT	90	63571	1	1	1	1	0.07	Uncharacterized protein OS=Phytophthora infestans (strain T30-4) OX=403677 GN=PITG_10934 PE=4 SV=1
Phytophthora_infestans_uniprot_man_FP	tr|D0MUX1|D0MUX1_PHYIT	90	48071	2	2	1	1	0.19	Trifunctional enzyme subunit beta, mitochondrial OS=Phytophthora infestans (strain T30-4) OX=403677 GN=PITG_01208 PE=3 SV=1
Phytophthora_infestans_uniprot_man_FP	tr|D0NLW5|D0NLW5_PHYIT	86	63533	3	3	3	3	0.22	Asparagine synthase (glutamine-hydrolyzing) OS=Phytophthora infestans (strain T30-4) OX=403677 GN=PITG_13399 PE=4 SV=1
Phytophthora_infestans_uniprot_man_FP	tr|D0N096|D0N096_PHYIT	84	60023	2	2	2	2	0.15	Malate synthase OS=Phytophthora infestans (strain T30-4) OX=403677 GN=PITG_03440 PE=3 SV=1
Phytophthora_infestans_uniprot_man_FP	tr|D0NEH7|D0NEH7_PHYIT	82	48807	1	1	1	1	0.09	26S protease regulatory subunit 7 OS=Phytophthora infestans (strain T30-4) OX=403677 GN=PITG_10169 PE=3 SV=1
Phytophthora_infestans_uniprot_man_FP	tr|D0N283|D0N283_PHYIT	80	33960	2	2	2	2	0.27	ADP/ATP translocase OS=Phytophthora infestans (strain T30-4) OX=403677 GN=PITG_04868 PE=3 SV=1
Phytophthora_infestans_uniprot_man_FP	tr|D0NCB2|D0NCB2_PHYIT	80	50765	1	1	1	1	0.08	Orotate phosphoribosyltransferase OS=Phytophthora infestans (strain T30-4) OX=403677 GN=PITG_09576 PE=3 SV=1
Phytophthora_infestans_uniprot_man_FP	tr|D0NDA9|D0NDA9_PHYIT	80	77187	2	2	1	1	0.11	Interferon-induced GTP-binding protein Mx OS=Phytophthora infestans (strain T30-4) OX=403677 GN=PITG_08837 PE=4 SV=1
Phytophthora_infestans_uniprot_man_FP	tr|D0N7H7|D0N7H7_PHYIT	79	41543	1	1	1	1	0.1	3-ketoacyl-CoA thiolase, mitochondrial OS=Phytophthora infestans (strain T30-4) OX=403677 GN=PITG_07197 PE=3 SV=1
Phytophthora_infestans_uniprot_man_FP	tr|D0MWK2|D0MWK2_PHYIT	77	77056	1	1	1	1	0.06	Calmodulin OS=Phytophthora infestans (strain T30-4) OX=403677 GN=PITG_02532 PE=4 SV=1
Phytophthora_infestans_uniprot_man_FP	tr|D0N319|D0N319_PHYIT	75	57441	2	2	2	2	0.15	Nucleolar protein Nop56 OS=Phytophthora infestans (strain T30-4) OX=403677 GN=PITG_05534 PE=3 SV=1
Phytophthora_infestans_uniprot_man_FP	tr|D0NFV4|D0NFV4_PHYIT	75	39892	1	1	1	1	0.11	Thioredoxin-like protein OS=Phytophthora infestans (strain T30-4) OX=403677 GN=PITG_10972 PE=3 SV=1
Phytophthora_infestans_uniprot_man_FP	tr|D0P2X5|D0P2X5_PHYIT	73	148171	2	2	1	1	0.03	Condensin complex subunit 1 OS=Phytophthora infestans (strain T30-4) OX=403677 GN=PITG_20928 PE=3 SV=1
Phytophthora_infestans_uniprot_man_FP	tr|D0NA25|D0NA25_PHYIT	71	47024	2	2	1	1	0.09	26S proteasome regulatory subunit RPN7 OS=Phytophthora infestans (strain T30-4) OX=403677 GN=PITG_07887 PE=4 SV=1
Phytophthora_infestans_uniprot_man_FP	tr|D0N1B6|D0N1B6_PHYIT	70	57940	4	4	1	1	0.07	Cystathionine gamma-synthase, putative OS=Phytophthora infestans (strain T30-4) OX=403677 GN=PITG_04466 PE=3 SV=1
Phytophthora_infestans_uniprot_man_FP	tr|D0NSR1|D0NSR1_PHYIT	70	36466	1	1	1	1	0.12	Glyceraldehyde-3-phosphate dehydrogenase OS=Phytophthora infestans (strain T30-4) OX=403677 GN=PITG_16047 PE=3 SV=1
Phytophthora_infestans_uniprot_man_FP	tr|D0N4W1|D0N4W1_PHYIT	69	72206	2	2	2	2	0.12	Pyruvate carboxylase, mitochondrial OS=Phytophthora infestans (strain T30-4) OX=403677 GN=PITG_06448 PE=4 SV=1
Phytophthora_infestans_uniprot_man_FP	tr|D0N7Z1|D0N7Z1_PHYIT	69	81731	1	1	1	1	0.05	H(+)-exporting diphosphatase OS=Phytophthora infestans (strain T30-4) OX=403677 GN=PITG_06731 PE=3 SV=1
Phytophthora_infestans_uniprot_man_FP	tr|D0NVC3|D0NVC3_PHYIT	69	59835	1	1	1	1	0.07	26S proteasome non-ATPase regulatory subunit 3 OS=Phytophthora infestans (strain T30-4) OX=403677 GN=PITG_16671 PE=3 SV=1
Phytophthora_infestans_uniprot_man_FP	tr|D0MZD0|D0MZD0_PHYIT	68	167201	1	1	1	1	0.03	Carbamoyl-phosphate synthase [ammonia], putative OS=Phytophthora infestans (strain T30-4) OX=403677 GN=PITG_03098 PE=3 SV=1
Phytophthora_infestans_uniprot_man_FP	tr|D0N7X9|D0N7X9_PHYIT	68	68438	1	1	1	1	0.06	Glycerol-3-phosphate dehydrogenase OS=Phytophthora infestans (strain T30-4) OX=403677 GN=PITG_06719 PE=3 SV=1
Phytophthora_infestans_uniprot_man_FP	tr|D0NSM6|D0NSM6_PHYIT	65	56765	2	2	2	2	0.16	Methylmalonate-semialdehyde dehydrogenase (CoA acylating) OS=Phytophthora infestans (strain T30-4) OX=403677 GN=PITG_16005 PE=4 SV=1
Phytophthora_infestans_uniprot_man_FP	tr|D0MSY9|D0MSY9_PHYIT	65	45646	1	1	1	1	0.09	Phosphoglycerate kinase OS=Phytophthora infestans (strain T30-4) OX=403677 GN=PITG_00132 PE=3 SV=1
Phytophthora_infestans_uniprot_man_FP	tr|D0NJ60|D0NJ60_PHYIT	64	58254	2	2	2	2	0.15	Aspartate--tRNA ligase OS=Phytophthora infestans (strain T30-4) OX=403677 GN=PITG_12151 PE=3 SV=1
Phytophthora_infestans_uniprot_man_FP	tr|D0NYS2|D0NYS2_PHYIT	62	28566	2	2	2	2	0.33	14-3-3 protein epsilon OS=Phytophthora infestans (strain T30-4) OX=403677 GN=PITG_19017 PE=3 SV=1
Phytophthora_infestans_uniprot_man_FP	tr|D0NBJ9|D0NBJ9_PHYIT	61	54930	2	2	2	2	0.16	Pyruvate kinase OS=Phytophthora infestans (strain T30-4) OX=403677 GN=PITG_09400 PE=3 SV=1
Phytophthora_infestans_uniprot_man_FP	tr|D0NR25|D0NR25_PHYIT	60	47377	1	1	1	1	0.09	Calreticulin OS=Phytophthora infestans (strain T30-4) OX=403677 GN=PITG_15358 PE=3 SV=1
Phytophthora_infestans_uniprot_man_FP	tr|D0NG72|D0NG72_PHYIT	59	50880	1	1	1	1	0.08	Protein-synthesizing GTPase OS=Phytophthora infestans (strain T30-4) OX=403677 GN=PITG_11110 PE=4 SV=1
Phytophthora_infestans_uniprot_man_FP	tr|D0NZL3|D0NZL3_PHYIT	59	70958	1	1	1	1	0.06	ATP-binding cassette sub-family E member 1 OS=Phytophthora infestans (strain T30-4) OX=403677 GN=PITG_19281 PE=4 SV=1
Phytophthora_infestans_uniprot_man_FP	tr|D0NME3|D0NME3_PHYIT	58	35593	2	2	2	2	0.26	Malate dehydrogenase OS=Phytophthora infestans (strain T30-4) OX=403677 GN=PITG_13614 PE=3 SV=1
Phytophthora_infestans_uniprot_man_FP	tr|D0N1V0|D0N1V0_PHYIT	56	25821	1	1	1	1	0.17	Uncharacterized protein OS=Phytophthora infestans (strain T30-4) OX=403677 GN=PITG_04704 PE=4 SV=1
Phytophthora_infestans_uniprot_man_FP	tr|D0N723|D0N723_PHYIT	56	57598	2	2	2	2	0.15	Inosine-5'-monophosphate dehydrogenase OS=Phytophthora infestans (strain T30-4) OX=403677 GN=PITG_07024 PE=3 SV=1
Phytophthora_infestans_uniprot_man_FP	tr|D0N979|D0N979_PHYIT	56	86627	1	1	1	1	0.05	Glutamate--cysteine ligase OS=Phytophthora infestans (strain T30-4) OX=403677 GN=PITG_07991 PE=3 SV=1
Phytophthora_infestans_uniprot_man_FP	tr|D0MRF0|D0MRF0_PHYIT	56	22738	1	1	1	1	0.2	Rab1 family GTPase, putative OS=Phytophthora infestans (strain T30-4) OX=403677 GN=PITG_00681 PE=4 SV=1
Phytophthora_infestans_uniprot_man_FP	tr|D0N471|D0N471_PHYIT	56	51541	2	2	2	2	0.17	Citrulline--aspartate ligase OS=Phytophthora infestans (strain T30-4) OX=403677 GN=PITG_05374 PE=3 SV=1
Phytophthora_infestans_uniprot_man_FP	tr|D0NY26|D0NY26_PHYIT	55	89195	2	2	2	2	0.1	Aconitate hydratase, mitochondrial OS=Phytophthora infestans (strain T30-4) OX=403677 GN=PITG_18048 PE=3 SV=1
Phytophthora_infestans_uniprot_man_FP	tr|D0NDY1|D0NDY1_PHYIT	55	66181	1	1	1	1	0.06	Acyl-CoA dehydrogenase family member 9, mitochondrial OS=Phytophthora infestans (strain T30-4) OX=403677 GN=PITG_09955 PE=3 SV=1
Phytophthora_infestans_uniprot_man_FP	tr|D0NJ93|D0NJ93_PHYIT	54	51407	2	2	1	1	0.08	Mitogen-activated protein kinase OS=Phytophthora infestans (strain T30-4) OX=403677 GN=PITG_12186 PE=3 SV=1
Phytophthora_infestans_uniprot_man_FP	tr|D0NU67|D0NU67_PHYIT	54	109086	2	2	1	1	0.04	Uncharacterized protein OS=Phytophthora infestans (strain T30-4) OX=403677 GN=PITG_16818 PE=4 SV=1
Phytophthora_infestans_uniprot_man_FP	tr|D0MTV6|D0MTV6_PHYIT	53	77077	1	1	1	1	0.06	Inositol-3-phosphate synthase OS=Phytophthora infestans (strain T30-4) OX=403677 GN=PITG_01700 PE=3 SV=1
Phytophthora_infestans_uniprot_man_FP	tr|D0MVY1|D0MVY1_PHYIT	53	83673	1	1	1	1	0.05	Acyl-coenzyme A dehydrogenase OS=Phytophthora infestans (strain T30-4) OX=403677 GN=PITG_02282 PE=3 SV=1
Phytophthora_infestans_uniprot_man_FP	tr|D0N3B4|D0N3B4_PHYIT	52	46153	1	1	1	1	0.09	GTPase, putative OS=Phytophthora infestans (strain T30-4) OX=403677 GN=PITG_05638 PE=4 SV=1
Phytophthora_infestans_uniprot_man_FP	tr|D0MXE0|D0MXE0_PHYIT	52	69251	1	1	1	1	0.06	DEAD/DEAH box RNA helicase, putative OS=Phytophthora infestans (strain T30-4) OX=403677 GN=PITG_02856 PE=3 SV=1
Phytophthora_infestans_uniprot_man_FP	tr|D0MXU7|D0MXU7_PHYIT	52	111984	3	3	2	2	0.08	Lysine ketoglutarate reductase OS=Phytophthora infestans (strain T30-4) OX=403677 GN=PITG_03530 PE=4 SV=1
Phytophthora_infestans_uniprot_man_FP	tr|D0MWN4|D0MWN4_PHYIT	51	59438	1	1	1	1	0.07	CCT-alpha OS=Phytophthora infestans (strain T30-4) OX=403677 GN=PITG_02567 PE=3 SV=1
Phytophthora_infestans_uniprot_man_FP	tr|D0ND38|D0ND38_PHYIT	51	71486	1	1	1	1	0.06	Long-chain-fatty-acid-CoA ligase OS=Phytophthora infestans (strain T30-4) OX=403677 GN=PITG_08744 PE=4 SV=1
Phytophthora_infestans_uniprot_man_FP	tr|D0N6V1|D0N6V1_PHYIT	49	118831	2	2	1	1	0.04	Uncharacterized protein OS=Phytophthora infestans (strain T30-4) OX=403677 GN=PITG_06941 PE=4 SV=1
Phytophthora_infestans_uniprot_man_FP	tr|D0N486|D0N486_PHYIT	49	26423	1	1	1	1	0.17	Histone H1, putative OS=Phytophthora infestans (strain T30-4) OX=403677 GN=PITG_05391 PE=3 SV=1
Phytophthora_infestans_uniprot_man_FP	tr|D0P1S3|D0P1S3_PHYIT	49	56146	2	2	1	1	0.16	Uncharacterized protein OS=Phytophthora infestans (strain T30-4) OX=403677 GN=PITG_20378 PE=3 SV=1
Phytophthora_infestans_uniprot_man_FP	tr|D0P3I9|D0P3I9_PHYIT	48	57515	1	1	1	1	0.07	Protein disulfide-isomerase OS=Phytophthora infestans (strain T30-4) OX=403677 GN=PITG_21378 PE=3 SV=1
Phytophthora_infestans_uniprot_man_FP	tr|D0NID3|D0NID3_PHYIT	48	47401	1	1	1	1	0.09	Lectin, putative OS=Phytophthora infestans (strain T30-4) OX=403677 GN=PITG_11704 PE=4 SV=1
Phytophthora_infestans_uniprot_man_FP	tr|D0MZ23|D0MZ23_PHYIT	48	37519	1	1	1	1	0.12	Eukaryotic translation initiation factor 3 subunit H OS=Phytophthora infestans (strain T30-4) OX=403677 GN=PITG_03993 PE=3 SV=1
Phytophthora_infestans_uniprot_man_FP	tr|D0NRI7|D0NRI7_PHYIT	48	25327	1	1	1	1	0.18	Uncharacterized protein OS=Phytophthora infestans (strain T30-4) OX=403677 GN=PITG_15046 PE=4 SV=1
Phytophthora_infestans_uniprot_man_FP	tr|D0MVL2|D0MVL2_PHYIT	48	32984	1	1	1	1	0.13	Myb-like DNA-binding protein, putative OS=Phytophthora infestans (strain T30-4) OX=403677 GN=PITG_02143 PE=4 SV=1
Phytophthora_infestans_uniprot_man_FP	tr|D0NFJ3|D0NFJ3_PHYIT	47	32986	1	1	1	1	0.13	Uncharacterized protein OS=Phytophthora infestans (strain T30-4) OX=403677 GN=PITG_10533 PE=4 SV=1
Phytophthora_infestans_uniprot_man_FP	tr|D0NB81|D0NB81_PHYIT	47	104323	1	1	1	1	0.04	Uncharacterized protein OS=Phytophthora infestans (strain T30-4) OX=403677 GN=PITG_09244 PE=4 SV=1
Phytophthora_infestans_uniprot_man_FP	tr|D0P1F6|D0P1F6_PHYIT	47	20112	1	1	1	1	0.23	Dihydrolipoyl dehydrogenase, putative OS=Phytophthora infestans (strain T30-4) OX=403677 GN=PITG_19802 PE=4 SV=1
Phytophthora_infestans_uniprot_man_FP	tr|D0NRE6|D0NRE6_PHYIT	46	275639	1	1	1	1	0.02	DNA polymerase epsilon catalytic subunit OS=Phytophthora infestans (strain T30-4) OX=403677 GN=PITG_15505 PE=3 SV=1
Phytophthora_infestans_uniprot_man_FP	tr|D0N9T7|D0N9T7_PHYIT	46	210466	1	1	1	1	0.02	Nuclear mitotic apparatus protein, putative OS=Phytophthora infestans (strain T30-4) OX=403677 GN=PITG_22839 PE=4 SV=1
Phytophthora_infestans_uniprot_man_FP	tr|D0NAN4|D0NAN4_PHYIT	46	87999	1	1	1	1	0.05	Kinesin-like protein OS=Phytophthora infestans (strain T30-4) OX=403677 GN=PITG_08458 PE=3 SV=1
Phytophthora_infestans_uniprot_man_FP	tr|D0N586|D0N586_PHYIT	46	51050	1	1	1	1	0.08	Fumarate hydratase OS=Phytophthora infestans (strain T30-4) OX=403677 GN=PITG_06604 PE=3 SV=1
Phytophthora_infestans_uniprot_man_FP	tr|D0NK88|D0NK88_PHYIT	46	33612	1	1	1	1	0.13	Geranylgeranyl pyrophosphate synthetase OS=Phytophthora infestans (strain T30-4) OX=403677 GN=PITG_13077 PE=3 SV=1
Phytophthora_infestans_uniprot_man_FP	tr|D0N456|D0N456_PHYIT	46	123538	1	1	1	1	0.03	Rif1_N domain-containing protein OS=Phytophthora infestans (strain T30-4) OX=403677 GN=PITG_05359 PE=4 SV=1
Phytophthora_infestans_uniprot_man_FP	tr|D0MXW9|D0MXW9_PHYIT	45	118464	1	1	1	1	0.04	Importin-like protein OS=Phytophthora infestans (strain T30-4) OX=403677 GN=PITG_03555 PE=4 SV=1
Phytophthora_infestans_uniprot_man_FP	tr|D0N488|D0N488_PHYIT	45	138994	1	1	1	1	0.03	Splicing factor 3B subunit 1 OS=Phytophthora infestans (strain T30-4) OX=403677 GN=PITG_06171 PE=3 SV=1
Phytophthora_infestans_uniprot_man_FP	tr|D0MV08|D0MV08_PHYIT	45	69804	1	1	1	1	0.06	Polyadenylate-binding protein OS=Phytophthora infestans (strain T30-4) OX=403677 GN=PITG_01248 PE=3 SV=1
Phytophthora_infestans_uniprot_man_FP	tr|D0NNX5|D0NNX5_PHYIT	45	39762	1	1	1	1	0.11	Mannose-1-phosphate guanyltransferase beta, putative OS=Phytophthora infestans (strain T30-4) OX=403677 GN=PITG_14229 PE=4 SV=1
Phytophthora_infestans_uniprot_man_FP	tr|D0P1Y9|D0P1Y9_PHYIT	45	36051	1	1	1	1	0.12	60S ribosomal protein L5 OS=Phytophthora infestans (strain T30-4) OX=403677 GN=PITG_20188 PE=3 SV=1
Phytophthora_infestans_uniprot_man_FP	tr|D0MXW3|D0MXW3_PHYIT	44	101690	1	1	1	1	0.04	Coatomer subunit gamma OS=Phytophthora infestans (strain T30-4) OX=403677 GN=PITG_03549 PE=3 SV=1
Phytophthora_infestans_uniprot_man_FP	tr|D0NG78|D0NG78_PHYIT	44	117926	1	1	1	1	0.04	NAD-specific glutamate dehydrogenase, putative OS=Phytophthora infestans (strain T30-4) OX=403677 GN=PITG_11116 PE=3 SV=1
Phytophthora_infestans_uniprot_man_FP	tr|D0NWF9|D0NWF9_PHYIT	44	57443	1	1	1	1	0.07	Glucosylceramidase, putative OS=Phytophthora infestans (strain T30-4) OX=403677 GN=PITG_17507 PE=3 SV=1
Phytophthora_infestans_uniprot_man_FP	tr|D0NMM7|D0NMM7_PHYIT	44	44509	2	2	1	1	0.1	FYVE-type domain-containing protein OS=Phytophthora infestans (strain T30-4) OX=403677 GN=PITG_13725 PE=4 SV=1
Phytophthora_infestans_uniprot_man_FP	tr|D0NMF1|D0NMF1_PHYIT	44	83304	1	1	1	1	0.05	Uncharacterized protein OS=Phytophthora infestans (strain T30-4) OX=403677 GN=PITG_13622 PE=3 SV=1
Phytophthora_infestans_uniprot_man_FP	tr|D0NST2|D0NST2_PHYIT	44	100868	1	1	1	1	0.04	Heat shock protein 101 OS=Phytophthora infestans (strain T30-4) OX=403677 GN=PITG_16069 PE=3 SV=1
Phytophthora_infestans_uniprot_man_FP	tr|D0N6S7|D0N6S7_PHYIT	43	217284	1	1	1	1	0.02	1-phosphatidylinositol-3-phosphate 5-kinase OS=Phytophthora infestans (strain T30-4) OX=403677 GN=PITG_06917 PE=4 SV=1
Phytophthora_infestans_uniprot_man_FP	tr|D0N7L8|D0N7L8_PHYIT	42	155817	1	1	1	1	0.03	SAC domain-containing protein OS=Phytophthora infestans (strain T30-4) OX=403677 GN=PITG_07247 PE=4 SV=1
Phytophthora_infestans_uniprot_man_FP	tr|D0NJ70|D0NJ70_PHYIT	42	81350	1	1	1	1	0.05	Delta-1-pyrroline-5-carboxylate synthase OS=Phytophthora infestans (strain T30-4) OX=403677 GN=PITG_12161 PE=3 SV=1
Phytophthora_infestans_uniprot_man_FP	tr|D0N415|D0N415_PHYIT	42	126684	1	1	1	1	0.03	Voltage-gated Ion Channel (VIC) Superfamily OS=Phytophthora infestans (strain T30-4) OX=403677 GN=PITG_05304 PE=4 SV=1
Phytophthora_infestans_uniprot_man_FP	tr|D0MVZ0|D0MVZ0_PHYIT	42	67411	1	1	1	1	0.06	Uncharacterized protein OS=Phytophthora infestans (strain T30-4) OX=403677 GN=PITG_02291 PE=3 SV=1
Phytophthora_infestans_uniprot_man_FP	tr|D0MSG0|D0MSG0_PHYIT	42	109019	1	1	1	1	0.04	ATP-binding Cassette (ABC) Superfamily OS=Phytophthora infestans (strain T30-4) OX=403677 GN=PITG_01096 PE=4 SV=1
Phytophthora_infestans_uniprot_man_FP	tr|D0MWH7|D0MWH7_PHYIT	42	95391	1	1	1	1	0.04	T-complex protein 1 subunit zeta OS=Phytophthora infestans (strain T30-4) OX=403677 GN=PITG_02502 PE=3 SV=1
Phytophthora_infestans_uniprot_man_FP	tr|D0MRV6|D0MRV6_PHYIT	42	47439	1	1	1	1	0.09	DEAD/DEAH box RNA helicase, putative OS=Phytophthora infestans (strain T30-4) OX=403677 GN=PITG_00863 PE=3 SV=1
Phytophthora_infestans_uniprot_man_FP	tr|D0MVV7|D0MVV7_PHYIT	42	47074	1	1	1	1	0.09	Aspartate aminotransferase OS=Phytophthora infestans (strain T30-4) OX=403677 GN=PITG_02256 PE=3 SV=1
Phytophthora_infestans_uniprot_man_FP	tr|D0MVR9|D0MVR9_PHYIT	42	45629	1	1	1	1	0.09	UV excision repair protein RAD23 OS=Phytophthora infestans (strain T30-4) OX=403677 GN=PITG_02211 PE=4 SV=1
Phytophthora_infestans_uniprot_man_FP	tr|D0MRU3|D0MRU3_PHYIT	42	42034	1	1	1	1	0.1	Thioredoxin-dependent peroxide reductase, putative OS=Phytophthora infestans (strain T30-4) OX=403677 GN=PITG_00850 PE=4 SV=1
Phytophthora_infestans_uniprot_man_FP	tr|D0NC99|D0NC99_PHYIT	42	35327	1	1	1	1	0.12	Guanine nucleotide-binding protein subunit beta-2-like protein OS=Phytophthora infestans (strain T30-4) OX=403677 GN=PITG_09556 PE=4 SV=1
Phytophthora_infestans_uniprot_man_FP	tr|D0MRQ9|D0MRQ9_PHYIT	42	57796	1	1	1	1	0.07	T-complex protein 1 subunit delta OS=Phytophthora infestans (strain T30-4) OX=403677 GN=PITG_00804 PE=3 SV=1
Phytophthora_infestans_uniprot_man_FP	tr|D0P2R2|D0P2R2_PHYIT	42	10822	1	1	1	1	0.45	Sm protein F OS=Phytophthora infestans (strain T30-4) OX=403677 GN=PITG_23192 PE=3 SV=1
Phytophthora_infestans_uniprot_man_FP	tr|D0MVZ3|D0MVZ3_PHYIT	42	61685	1	1	1	1	0.07	Uncharacterized protein OS=Phytophthora infestans (strain T30-4) OX=403677 GN=PITG_02294 PE=3 SV=1
Phytophthora_infestans_uniprot_man_FP	tr|D0P1Z6|D0P1Z6_PHYIT	41	226864	2	2	2	2	0.04	Uncharacterized protein OS=Phytophthora infestans (strain T30-4) OX=403677 GN=PITG_20506 PE=4 SV=1
Phytophthora_infestans_uniprot_man_FP	tr|D0MU42|D0MU42_PHYIT	41	48409	1	1	1	1	0.09	26S protease regulatory subunit 6A-A OS=Phytophthora infestans (strain T30-4) OX=403677 GN=PITG_01797 PE=3 SV=1
Phytophthora_infestans_uniprot_man_FP	tr|D0N0A0|D0N0A0_PHYIT	41	451862	2	2	2	2	0.02	Dynein heavy chain OS=Phytophthora infestans (strain T30-4) OX=403677 GN=PITG_03444 PE=4 SV=1
Phytophthora_infestans_uniprot_man_FP	tr|D0N4D0|D0N4D0_PHYIT	41	55268	1	1	1	1	0.08	Protein kinase, putative OS=Phytophthora infestans (strain T30-4) OX=403677 GN=PITG_06223 PE=4 SV=1
Phytophthora_infestans_uniprot_man_FP	tr|D0MWA5|D0MWA5_PHYIT	41	46340	1	1	1	1	0.09	WD_REPEATS_REGION domain-containing protein OS=Phytophthora infestans (strain T30-4) OX=403677 GN=PITG_02427 PE=4 SV=1
Phytophthora_infestans_uniprot_man_FP	tr|D0NE48|D0NE48_PHYIT	41	115067	1	1	1	1	0.04	Alpha-mannosidase OS=Phytophthora infestans (strain T30-4) OX=403677 GN=PITG_10031 PE=3 SV=1
Phytophthora_infestans_uniprot_man_FP	tr|D0MR27|D0MR27_PHYIT	40	68781	1	1	1	1	0.06	Formyltetrahydrofolate synthetase OS=Phytophthora infestans (strain T30-4) OX=403677 GN=PITG_00543 PE=3 SV=1
Phytophthora_infestans_uniprot_man_FP	tr|D0NBB4|D0NBB4_PHYIT	40	115611	1	1	1	1	0.04	Calcium-transporting ATPase 1, endoplasmic reticulum-type, putative OS=Phytophthora infestans (strain T30-4) OX=403677 GN=PITG_09282 PE=4 SV=1
Phytophthora_infestans_uniprot_man_FP	tr|D0NIM4|D0NIM4_PHYIT	40	52569	1	1	1	1	0.08	MIF4G domain-containing protein OS=Phytophthora infestans (strain T30-4) OX=403677 GN=PITG_11369 PE=4 SV=1
Phytophthora_infestans_uniprot_man_FP	tr|D0N752|D0N752_PHYIT	40	60043	1	1	1	1	0.07	PSP domain-containing protein OS=Phytophthora infestans (strain T30-4) OX=403677 GN=PITG_07053 PE=4 SV=1
Phytophthora_infestans_uniprot_man_FP	tr|D0MSP9|D0MSP9_PHYIT	40	58496	1	1	1	1	0.07	Aldehyde dehydrogenase, putative OS=Phytophthora infestans (strain T30-4) OX=403677 GN=PITG_00034 PE=3 SV=1
Phytophthora_infestans_uniprot_man_FP	tr|D0NKV6|D0NKV6_PHYIT	40	520227	1	1	1	1	0.01	Sporangia induced dynein heavy chain OS=Phytophthora infestans (strain T30-4) OX=403677 GN=PITG_12577 PE=4 SV=1
Phytophthora_infestans_uniprot_man_FP	tr|D0NW41|D0NW41_PHYIT	40	40231	1	1	1	1	0.11	Rab11 family GTPase, putative OS=Phytophthora infestans (strain T30-4) OX=403677 GN=PITG_17461 PE=4 SV=1
Phytophthora_infestans_uniprot_man_FP	tr|D0N1B5|D0N1B5_PHYIT	40	140214	1	1	1	1	0.03	Uncharacterized protein OS=Phytophthora infestans (strain T30-4) OX=403677 GN=PITG_04465 PE=4 SV=1
Phytophthora_infestans_uniprot_man_FP	tr|D0NVY0|D0NVY0_PHYIT	40	47318	1	1	1	1	0.09	Hsp70-like protein OS=Phytophthora infestans (strain T30-4) OX=403677 GN=PITG_17383 PE=4 SV=1
Phytophthora_infestans_uniprot_man_FP	tr|D0NZE6|D0NZE6_PHYIT	39	21236	1	1	1	1	0.21	HTH myb-type domain-containing protein OS=Phytophthora infestans (strain T30-4) OX=403677 GN=PITG_18789 PE=4 SV=1
Phytophthora_infestans_uniprot_man_FP	tr|D0NJY9|D0NJY9_PHYIT	39	109234	1	1	1	1	0.04	Alanine--tRNA ligase OS=Phytophthora infestans (strain T30-4) OX=403677 GN=PITG_12961 PE=3 SV=1
Phytophthora_infestans_uniprot_man_FP	tr|D0N4U8|D0N4U8_PHYIT	39	55381	1	1	1	1	0.08	Serine hydroxymethyltransferase OS=Phytophthora infestans (strain T30-4) OX=403677 GN=PITG_06427 PE=3 SV=1
Phytophthora_infestans_uniprot_man_FP	tr|D0NS05|D0NS05_PHYIT	39	123041	1	1	1	1	0.03	CLASP_N domain-containing protein OS=Phytophthora infestans (strain T30-4) OX=403677 GN=PITG_15899 PE=4 SV=1
Phytophthora_infestans_uniprot_man_FP	tr|D0NH63|D0NH63_PHYIT	39	102024	1	1	1	1	0.04	Nuclease, putative OS=Phytophthora infestans (strain T30-4) OX=403677 GN=PITG_10827 PE=4 SV=1
Phytophthora_infestans_uniprot_man_FP	sp|D0N4E2|PKZ1_PHYIT	39	43359	2	2	1	1	0.1	Serine/threonine-protein kinase PKZ1 OS=Phytophthora infestans (strain T30-4) OX=403677 GN=PKZ1 PE=3 SV=1
Phytophthora_infestans_uniprot_man_FP	tr|D0MT98|D0MT98_PHYIT	39	53800	1	1	1	1	0.08	Carboxypeptidase OS=Phytophthora infestans (strain T30-4) OX=403677 GN=PITG_01447 PE=3 SV=1
Phytophthora_infestans_uniprot_man_FP	tr|D0N2T5|D0N2T5_PHYIT	39	95338	1	1	1	1	0.04	Importin subunit beta, putative OS=Phytophthora infestans (strain T30-4) OX=403677 GN=PITG_05434 PE=4 SV=1
Phytophthora_infestans_uniprot_man_FP	tr|D0MQG5|D0MQG5_PHYIT	39	69511	1	1	1	1	0.06	Phenylalanyl-tRNA synthetase beta subunit OS=Phytophthora infestans (strain T30-4) OX=403677 GN=PITG_00302 PE=3 SV=1
Phytophthora_infestans_uniprot_man_FP	tr|D0NFC5|D0NFC5_PHYIT	39	170680	1	1	1	1	0.02	Carbamoyl-phosphate synthase [ammonia], putative OS=Phytophthora infestans (strain T30-4) OX=403677 GN=PITG_10454 PE=3 SV=1
Phytophthora_infestans_uniprot_man_FP	tr|D0P112|D0P112_PHYIT	39	16366	1	1	1	1	0.28	Mitochondrial inner membrane protease subunit 1, putative OS=Phytophthora infestans (strain T30-4) OX=403677 GN=PITG_19771 PE=4 SV=1
Phytophthora_infestans_uniprot_man_FP	tr|D0MR68|D0MR68_PHYIT	39	37115	1	1	1	1	0.12	Peroxiredoxin-like protein OS=Phytophthora infestans (strain T30-4) OX=403677 GN=PITG_00585 PE=4 SV=1
Phytophthora_infestans_uniprot_man_FP	tr|D0NCX8|D0NCX8_PHYIT	39	84935	1	1	1	1	0.05	Elongation factor G, mitochondrial OS=Phytophthora infestans (strain T30-4) OX=403677 GN=PITG_08681 PE=3 SV=1
Phytophthora_infestans_uniprot_man_FP	tr|D0P3S3|D0P3S3_PHYIT	39	16876	1	1	1	1	0.27	Uncharacterized protein OS=Phytophthora infestans (strain T30-4) OX=403677 GN=PITG_21384 PE=4 SV=1
Phytophthora_infestans_uniprot_man_FP	tr|D0NP91|D0NP91_PHYIT	39	289754	1	1	1	1	0.01	Uncharacterized protein OS=Phytophthora infestans (strain T30-4) OX=403677 GN=PITG_14887 PE=4 SV=1
Phytophthora_infestans_uniprot_man_FP	tr|D0NXV5|D0NXV5_PHYIT	38	125158	1	1	1	1	0.03	Glutathione peroxidase OS=Phytophthora infestans (strain T30-4) OX=403677 GN=PITG_18316 PE=3 SV=1
Phytophthora_infestans_uniprot_man_FP	tr|D0MQY8|D0MQY8_PHYIT	38	93761	1	1	1	1	0.05	Vacuolar protein sorting-associated protein 51 homolog OS=Phytophthora infestans (strain T30-4) OX=403677 GN=PITG_00495 PE=3 SV=1
Phytophthora_infestans_uniprot_man_FP	tr|D0MTE5|D0MTE5_PHYIT	38	68093	1	1	1	1	0.06	ATP-binding cassette sub-family F member 2 OS=Phytophthora infestans (strain T30-4) OX=403677 GN=PITG_01498 PE=4 SV=1
Phytophthora_infestans_uniprot_man_FP	tr|D0NRB5|D0NRB5_PHYIT	38	49594	1	1	1	1	0.09	Uncharacterized protein OS=Phytophthora infestans (strain T30-4) OX=403677 GN=PITG_15470 PE=4 SV=1
Phytophthora_infestans_uniprot_man_FP	tr|D0MWS7|D0MWS7_PHYIT	38	21491	1	1	1	1	0.21	Calmodulin OS=Phytophthora infestans (strain T30-4) OX=403677 GN=PITG_02616 PE=4 SV=1
Phytophthora_infestans_uniprot_man_FP	tr|D0NB01|D0NB01_PHYIT	38	28040	1	1	1	1	0.16	Uncharacterized protein OS=Phytophthora infestans (strain T30-4) OX=403677 GN=PITG_08592 PE=4 SV=1
Phytophthora_infestans_uniprot_man_FP	tr|D0NTW9|D0NTW9_PHYIT	37	83634	1	1	1	1	0.05	SpoU_methylase domain-containing protein OS=Phytophthora infestans (strain T30-4) OX=403677 GN=PITG_16548 PE=4 SV=1
Phytophthora_infestans_uniprot_man_FP	tr|D0P206|D0P206_PHYIT	37	31118	1	1	1	1	0.14	Ras-related protein Rab-21 OS=Phytophthora infestans (strain T30-4) OX=403677 GN=PITG_19907 PE=3 SV=1
Phytophthora_infestans_uniprot_man_FP	tr|D0N2P9|D0N2P9_PHYIT	37	42451	1	1	1	1	0.1	Uncharacterized protein OS=Phytophthora infestans (strain T30-4) OX=403677 GN=PITG_05392 PE=4 SV=1
Phytophthora_infestans_uniprot_man_FP	tr|D0MVU0|D0MVU0_PHYIT	37	57910	1	1	1	1	0.07	ATP-dependent hsl protease ATP-binding subunit hslU OS=Phytophthora infestans (strain T30-4) OX=403677 GN=PITG_02239 PE=3 SV=1
Phytophthora_infestans_uniprot_man_FP	tr|D0MZL2|D0MZL2_PHYIT	37	68183	1	1	1	1	0.06	Uncharacterized protein OS=Phytophthora infestans (strain T30-4) OX=403677 GN=PITG_03189 PE=4 SV=1
Phytophthora_infestans_uniprot_man_FP	tr|D0NDH7|D0NDH7_PHYIT	37	48031	1	1	1	1	0.09	Uncharacterized protein OS=Phytophthora infestans (strain T30-4) OX=403677 GN=PITG_08919 PE=4 SV=1
Phytophthora_infestans_uniprot_man_FP	tr|D0N615|D0N615_PHYIT	37	525499	2	2	2	2	0.02	Dynein heavy chain OS=Phytophthora infestans (strain T30-4) OX=403677 GN=PITG_05922 PE=4 SV=1
Phytophthora_infestans_uniprot_man_FP	tr|D0MUQ0|D0MUQ0_PHYIT	37	72871	1	1	1	1	0.06	Alkylated DNA repair protein alkB 8 OS=Phytophthora infestans (strain T30-4) OX=403677 GN=PITG_02033 PE=4 SV=1
Phytophthora_infestans_uniprot_man_FP	tr|D0NW00|D0NW00_PHYIT	37	65574	1	1	1	1	0.07	Guanine nucleotide-binding protein OS=Phytophthora infestans (strain T30-4) OX=403677 GN=PITG_17404 PE=4 SV=1
Phytophthora_infestans_uniprot_man_FP	tr|D0NJS1|D0NJS1_PHYIT	37	100268	1	1	1	1	0.04	Translation initiation factor IF-2, putative OS=Phytophthora infestans (strain T30-4) OX=403677 GN=PITG_13174 PE=4 SV=1
Phytophthora_infestans_uniprot_man_FP	tr|D0N7R7|D0N7R7_PHYIT	37	256223	1	1	1	1	0.02	Histone acetyltransferase OS=Phytophthora infestans (strain T30-4) OX=403677 GN=PITG_07302 PE=4 SV=1
Phytophthora_infestans_uniprot_man_FP	tr|D0NFW4|D0NFW4_PHYIT	37	76932	1	1	1	1	0.06	Choline transporter-like protein OS=Phytophthora infestans (strain T30-4) OX=403677 GN=PITG_10984 PE=3 SV=1
Phytophthora_infestans_uniprot_man_FP	tr|D0NW33|D0NW33_PHYIT	37	59210	1	1	1	1	0.07	Importin subunit alpha OS=Phytophthora infestans (strain T30-4) OX=403677 GN=PITG_17452 PE=3 SV=1
Phytophthora_infestans_uniprot_man_FP	tr|D0MSP1|D0MSP1_PHYIT	36	48932	1	1	1	1	0.09	Ankyrin-like protein OS=Phytophthora infestans (strain T30-4) OX=403677 GN=PITG_00026 PE=4 SV=1
Phytophthora_infestans_uniprot_man_FP	tr|D0NX67|D0NX67_PHYIT	36	34462	1	1	1	1	0.13	Mitochondrial 2-oxoglutarate/malate carrier protein, putative OS=Phytophthora infestans (strain T30-4) OX=403677 GN=PITG_18171 PE=3 SV=1
Phytophthora_infestans_uniprot_man_FP	tr|D0MXD3|D0MXD3_PHYIT	36	77977	1	1	1	1	0.05	Uncharacterized protein OS=Phytophthora infestans (strain T30-4) OX=403677 GN=PITG_02849 PE=4 SV=1
Phytophthora_infestans_uniprot_man_FP	tr|D0NHE0|D0NHE0_PHYIT	36	42174	1	1	1	1	0.1	C2 domain-containing protein, putative OS=Phytophthora infestans (strain T30-4) OX=403677 GN=PITG_11852 PE=4 SV=1
Phytophthora_infestans_uniprot_man_FP	tr|D0N2A3|D0N2A3_PHYIT	36	80442	1	1	1	1	0.05	Kinesin-like protein OS=Phytophthora infestans (strain T30-4) OX=403677 GN=PITG_04888 PE=3 SV=1
Phytophthora_infestans_uniprot_man_FP	tr|D0NC59|D0NC59_PHYIT	36	47671	1	1	1	1	0.09	Methionine aminopeptidase 2 OS=Phytophthora infestans (strain T30-4) OX=403677 GN=PITG_09504 PE=3 SV=1
Phytophthora_infestans_uniprot_man_FP	tr|D0P286|D0P286_PHYIT	36	16567	1	1	1	1	0.28	TPR_REGION domain-containing protein OS=Phytophthora infestans (strain T30-4) OX=403677 GN=PITG_19950 PE=4 SV=1
Phytophthora_infestans_uniprot_man_FP	tr|D0NGD8|D0NGD8_PHYIT	36	84958	1	1	1	1	0.05	Uncharacterized protein OS=Phytophthora infestans (strain T30-4) OX=403677 GN=PITG_11186 PE=4 SV=1
Phytophthora_infestans_uniprot_man_FP	tr|D0NDI5|D0NDI5_PHYIT	36	23095	1	1	1	1	0.19	Uncharacterized protein OS=Phytophthora infestans (strain T30-4) OX=403677 GN=PITG_08927 PE=4 SV=1
Phytophthora_infestans_uniprot_man_FP	tr|D0N5C6|D0N5C6_PHYIT	36	98878	1	1	1	1	0.04	Uncharacterized protein OS=Phytophthora infestans (strain T30-4) OX=403677 GN=PITG_06653 PE=4 SV=1
Phytophthora_infestans_uniprot_man_FP	tr|D0NU54|D0NU54_PHYIT	36	64749	1	1	1	1	0.07	Uncharacterized protein OS=Phytophthora infestans (strain T30-4) OX=403677 GN=PITG_16381 PE=4 SV=1
Phytophthora_infestans_uniprot_man_FP	tr|D0N388|D0N388_PHYIT	36	108557	1	1	1	1	0.04	Transmembrane protein, putative OS=Phytophthora infestans (strain T30-4) OX=403677 GN=PITG_05608 PE=4 SV=1
Phytophthora_infestans_uniprot_man_FP	tr|D0N4U0|D0N4U0_PHYIT	36	25779	1	1	1	1	0.17	Secreted RxLR effector peptide protein, putative OS=Phytophthora infestans (strain T30-4) OX=403677 GN=PITG_06419 PE=4 SV=1
Phytophthora_infestans_uniprot_man_FP	tr|D0P3V1|D0P3V1_PHYIT	36	37032	1	1	1	1	0.12	Voltage-gated Ion Channel (VIC) Superfamily OS=Phytophthora infestans (strain T30-4) OX=403677 GN=PITG_21537 PE=4 SV=1
Phytophthora_infestans_uniprot_man_FP	tr|D0N849|D0N849_PHYIT	36	89439	1	1	1	1	0.05	Uncharacterized protein OS=Phytophthora infestans (strain T30-4) OX=403677 GN=PITG_06797 PE=4 SV=1
Phytophthora_infestans_uniprot_man_FP	tr|D0MQX6|D0MQX6_PHYIT	36	74401	1	1	1	1	0.06	C2 domain-containing protein OS=Phytophthora infestans (strain T30-4) OX=403677 GN=PITG_00482 PE=4 SV=1
Phytophthora_infestans_uniprot_man_FP	tr|D0MS92|D0MS92_PHYIT	36	15941	1	1	1	1	0.29	Uncharacterized protein OS=Phytophthora infestans (strain T30-4) OX=403677 GN=PITG_01022 PE=3 SV=1
Phytophthora_infestans_uniprot_man_FP	tr|D0N453|D0N453_PHYIT	35	25133	1	1	1	1	0.18	Maleylacetoacetate isomerase OS=Phytophthora infestans (strain T30-4) OX=403677 GN=PITG_05356 PE=3 SV=1
Phytophthora_infestans_uniprot_man_FP	tr|D0NSS1|D0NSS1_PHYIT	35	380264	1	1	1	1	0.01	Uncharacterized protein OS=Phytophthora infestans (strain T30-4) OX=403677 GN=PITG_16058 PE=4 SV=1
Phytophthora_infestans_uniprot_man_FP	tr|D0MTA2|D0MTA2_PHYIT	35	106450	1	1	1	1	0.04	GPI ethanolamine phosphate transferase 3 OS=Phytophthora infestans (strain T30-4) OX=403677 GN=PITG_01451 PE=3 SV=1
Phytophthora_infestans_uniprot_man_FP	tr|D0MTF5|D0MTF5_PHYIT	35	25267	1	1	1	1	0.18	Uncharacterized protein OS=Phytophthora infestans (strain T30-4) OX=403677 GN=PITG_01512 PE=4 SV=1
Phytophthora_infestans_uniprot_man_FP	tr|D0NKX5|D0NKX5_PHYIT	35	63958	1	1	1	1	0.07	Sedoheptulokinase-like protein OS=Phytophthora infestans (strain T30-4) OX=403677 GN=PITG_12674 PE=4 SV=1
Phytophthora_infestans_uniprot_man_FP	tr|D0MW03|D0MW03_PHYIT	35	26527	1	1	1	1	0.17	Uncharacterized protein OS=Phytophthora infestans (strain T30-4) OX=403677 GN=PITG_02308 PE=4 SV=1
Phytophthora_infestans_uniprot_man_FP	tr|D0NCN8|D0NCN8_PHYIT	35	63373	1	1	1	1	0.07	Uncharacterized protein OS=Phytophthora infestans (strain T30-4) OX=403677 GN=PITG_09727 PE=3 SV=1
Phytophthora_infestans_uniprot_man_FP	tr|D0NG38|D0NG38_PHYIT	35	69253	1	1	1	1	0.06	NAD-dependent malic enzyme, putative OS=Phytophthora infestans (strain T30-4) OX=403677 GN=PITG_11065 PE=3 SV=1
Phytophthora_infestans_uniprot_man_FP	tr|D0NY23|D0NY23_PHYIT	35	37148	1	1	1	1	0.12	Protein kinase, putative OS=Phytophthora infestans (strain T30-4) OX=403677 GN=PITG_18045 PE=3 SV=1
Phytophthora_infestans_uniprot_man_FP	tr|D0NV36|D0NV36_PHYIT	35	57639	1	1	1	1	0.07	Glyceraldehyde-3-phosphate dehydrogenase, putative OS=Phytophthora infestans (strain T30-4) OX=403677 GN=PITG_17130 PE=3 SV=1
Phytophthora_infestans_uniprot_man_FP	tr|D0N322|D0N322_PHYIT	35	149138	1	1	1	1	0.03	Copper-transporting ATPase, putative OS=Phytophthora infestans (strain T30-4) OX=403677 GN=PITG_05537 PE=3 SV=1
Phytophthora_infestans_uniprot_man_FP	tr|D0MR66|D0MR66_PHYIT	35	44548	1	1	1	1	0.1	Cyclin-dependent kinase, putative OS=Phytophthora infestans (strain T30-4) OX=403677 GN=PITG_22662 PE=4 SV=1
Phytophthora_infestans_uniprot_man_FP	tr|D0NJ92|D0NJ92_PHYIT	35	49732	1	1	1	1	0.09	26S protease regulatory subunit 4 OS=Phytophthora infestans (strain T30-4) OX=403677 GN=PITG_12185 PE=3 SV=1
Phytophthora_infestans_uniprot_man_FP	tr|D0N6Q3|D0N6Q3_PHYIT	35	66619	1	1	1	1	0.06	Calmodulin OS=Phytophthora infestans (strain T30-4) OX=403677 GN=PITG_06893 PE=4 SV=1
Phytophthora_infestans_uniprot_man_FP	tr|D0MX29|D0MX29_PHYIT	34	132315	1	1	1	1	0.03	Uncharacterized protein OS=Phytophthora infestans (strain T30-4) OX=403677 GN=PITG_02731 PE=4 SV=1
Phytophthora_infestans_uniprot_man_FP	tr|D0N6G0|D0N6G0_PHYIT	34	29719	1	1	1	1	0.15	Uncharacterized protein OS=Phytophthora infestans (strain T30-4) OX=403677 GN=PITG_06123 PE=4 SV=1
Phytophthora_infestans_uniprot_man_FP	tr|D0N4A8|D0N4A8_PHYIT	34	126663	1	1	1	1	0.03	Calmodulin OS=Phytophthora infestans (strain T30-4) OX=403677 GN=PITG_06194 PE=3 SV=1
Phytophthora_infestans_uniprot_man_FP	tr|D0NAK9|D0NAK9_PHYIT	34	26891	1	1	1	1	0.17	Uncharacterized protein OS=Phytophthora infestans (strain T30-4) OX=403677 GN=PITG_08429 PE=4 SV=1
Phytophthora_infestans_uniprot_man_FP	tr|D0NFL4|D0NFL4_PHYIT	34	44553	1	1	1	1	0.1	Uncharacterized protein OS=Phytophthora infestans (strain T30-4) OX=403677 GN=PITG_10556 PE=4 SV=1
Phytophthora_infestans_uniprot_man_FP	tr|D0ND74|D0ND74_PHYIT	34	111360	1	1	1	1	0.04	Uncharacterized protein OS=Phytophthora infestans (strain T30-4) OX=403677 GN=PITG_08785 PE=4 SV=1
Phytophthora_infestans_uniprot_man_FP	tr|D0NP53|D0NP53_PHYIT	34	17564	1	1	1	1	0.26	Uncharacterized protein OS=Phytophthora infestans (strain T30-4) OX=403677 GN=PITG_14829 PE=4 SV=1
Phytophthora_infestans_uniprot_man_FP	tr|D0N249|D0N249_PHYIT	33	167651	1	1	1	1	0.03	Uncharacterized protein OS=Phytophthora infestans (strain T30-4) OX=403677 GN=PITG_04834 PE=4 SV=1
Phytophthora_infestans_uniprot_man_FP	tr|D0MS08|D0MS08_PHYIT	33	61094	1	1	1	1	0.07	Phospholipase D OS=Phytophthora infestans (strain T30-4) OX=403677 GN=PITG_00921 PE=4 SV=1
Phytophthora_infestans_uniprot_man_FP	tr|D0NEZ2|D0NEZ2_PHYIT	33	173747	1	1	1	1	0.02	Adenylate cyclase, putative OS=Phytophthora infestans (strain T30-4) OX=403677 GN=PITG_10287 PE=4 SV=1
Phytophthora_infestans_uniprot_man_FP	tr|D0NIG9|D0NIG9_PHYIT	33	174338	1	1	1	1	0.02	Voltage-gated Ion Channel (VIC) Superfamily OS=Phytophthora infestans (strain T30-4) OX=403677 GN=PITG_11757 PE=4 SV=1
Phytophthora_infestans_uniprot_man_FP	tr|D0NGA5|D0NGA5_PHYIT	33	45877	1	1	1	1	0.09	Glutaryl-CoA dehydrogenase, putative OS=Phytophthora infestans (strain T30-4) OX=403677 GN=PITG_22928 PE=3 SV=1
Phytophthora_infestans_uniprot_man_FP	tr|D0MU04|D0MU04_PHYIT	33	75988	1	1	1	1	0.06	Transketolase OS=Phytophthora infestans (strain T30-4) OX=403677 GN=PITG_01752 PE=3 SV=1
Phytophthora_infestans_uniprot_man_FP	tr|D0MZK4|D0MZK4_PHYIT	33	519896	1	1	1	1	0.01	Dynein heavy chain OS=Phytophthora infestans (strain T30-4) OX=403677 GN=PITG_03180 PE=4 SV=1
Phytophthora_infestans_uniprot_man_FP	tr|D0RLR0|D0RLR0_PHYIT	33	85730	1	1	1	1	0.05	Histidine--tRNA ligase OS=Phytophthora infestans (strain T30-4) OX=403677 GN=PITG_21886 PE=3 SV=1
Phytophthora_infestans_uniprot_man_FP	tr|D0MUG5|D0MUG5_PHYIT	795	36457	22	22	11	11	5.11	Glyceraldehyde-3-phosphate dehydrogenase OS=Phytophthora infestans (strain T30-4) OX=403677 GN=PITG_01940 PE=3 SV=1
Phytophthora_infestans_uniprot_man_FP	tr|D0N283|D0N283_PHYIT	773	33960	18	18	11	11	3.83	ADP/ATP translocase OS=Phytophthora infestans (strain T30-4) OX=403677 GN=PITG_04868 PE=3 SV=1
Phytophthora_infestans_uniprot_man_FP	tr|D0NVB4|D0NVB4_PHYIT	712	37008	14	14	10	10	2.41	Mitochondrial Carrier (MC) Family OS=Phytophthora infestans (strain T30-4) OX=403677 GN=PITG_16661 PE=3 SV=1
Phytophthora_infestans_uniprot_man_FP	tr|D0NC99|D0NC99_PHYIT	621	35327	15	15	12	12	3.06	Guanine nucleotide-binding protein subunit beta-2-like protein OS=Phytophthora infestans (strain T30-4) OX=403677 GN=PITG_09556 PE=4 SV=1
Phytophthora_infestans_uniprot_man_FP	tr|D0NVM9|D0NVM9_PHYIT	616	34510	16	16	9	9	3.18	60S acidic ribosomal protein P0 OS=Phytophthora infestans (strain T30-4) OX=403677 GN=PITG_17261 PE=3 SV=1
Phytophthora_infestans_uniprot_man_FP	tr|D0NME3|D0NME3_PHYIT	586	35593	18	18	12	12	3.49	Malate dehydrogenase OS=Phytophthora infestans (strain T30-4) OX=403677 GN=PITG_13614 PE=3 SV=1
Phytophthora_infestans_uniprot_man_FP	tr|D0MUS0|D0MUS0_PHYIT	565	24480	16	16	9	9	3.5	40S ribosomal protein S8 OS=Phytophthora infestans (strain T30-4) OX=403677 GN=PITG_02053 PE=3 SV=1
Phytophthora_infestans_uniprot_man_FP	tr|D0MZV7|D0MZV7_PHYIT	543	24239	12	12	8	8	2.88	60S ribosomal protein L6 OS=Phytophthora infestans (strain T30-4) OX=403677 GN=PITG_03294 PE=3 SV=1
Phytophthora_infestans_uniprot_man_FP	tr|D0N3B2|D0N3B2_PHYIT	465	36940	9	9	8	8	1.44	Transaldolase OS=Phytophthora infestans (strain T30-4) OX=403677 GN=PITG_05636 PE=3 SV=1
Phytophthora_infestans_uniprot_man_FP	tr|D0NYS2|D0NYS2_PHYIT	459	28566	14	14	10	10	3.22	14-3-3 protein epsilon OS=Phytophthora infestans (strain T30-4) OX=403677 GN=PITG_19017 PE=3 SV=1
Phytophthora_infestans_uniprot_man_FP	tr|D0P1Y9|D0P1Y9_PHYIT	454	36051	12	12	8	8	1.79	60S ribosomal protein L5 OS=Phytophthora infestans (strain T30-4) OX=403677 GN=PITG_20188 PE=3 SV=1
Phytophthora_infestans_uniprot_man_FP	tr|D0NRP9|D0NRP9_PHYIT	447	42168	14	14	12	12	2.23	Actin-like protein OS=Phytophthora infestans (strain T30-4) OX=403677 GN=PITG_15117 PE=3 SV=1
Phytophthora_infestans_uniprot_man_FP	tr|D0NIH7|D0NIH7_PHYIT	423	29953	13	13	12	12	4.95	40S ribosomal protein S3a OS=Phytophthora infestans (strain T30-4) OX=403677 GN=PITG_11766 PE=3 SV=1
Phytophthora_infestans_uniprot_man_FP	tr|D0NYR3|D0NYR3_PHYIT	419	44071	8	8	5	5	0.75	Nascent polypeptide-associated complex subunit alpha-like protein, putative OS=Phytophthora infestans (strain T30-4) OX=403677 GN=PITG_19008 PE=4 SV=1
Phytophthora_infestans_uniprot_man_FP	tr|D0MUE8|D0MUE8_PHYIT	416	31040	11	11	9	9	2.29	40S ribosomal protein SA OS=Phytophthora infestans (strain T30-4) OX=403677 GN=PITG_01922 PE=3 SV=1
Phytophthora_infestans_uniprot_man_FP	tr|D0MZK2|D0MZK2_PHYIT	402	22035	12	12	6	6	2.66	60S ribosomal protein L9 OS=Phytophthora infestans (strain T30-4) OX=403677 GN=PITG_03178 PE=3 SV=1
Phytophthora_infestans_uniprot_man_FP	tr|D0MYJ9|D0MYJ9_PHYIT	391	26729	9	9	7	7	2.41	Eukaryotic translation initiation factor 6 OS=Phytophthora infestans (strain T30-4) OX=403677 GN=EIF6 PE=3 SV=1
Phytophthora_infestans_uniprot_man_FP	tr|D0P2Y0|D0P2Y0_PHYIT	363	29978	7	7	7	7	1.61	Voltage-dependent anion-selective channel protein, putative OS=Phytophthora infestans (strain T30-4) OX=403677 GN=PITG_20901 PE=4 SV=1
Phytophthora_infestans_uniprot_man_FP	tr|D0NYH9|D0NYH9_PHYIT	198	30486	5	5	5	5	0.96	Voltage-dependent anion-selective channel protein, putative OS=Phytophthora infestans (strain T30-4) OX=403677 GN=PITG_17716 PE=4 SV=1
Phytophthora_infestans_uniprot_man_FP	tr|D0N050|D0N050_PHYIT	334	22506	8	8	4	4	1.07	Rab1 family GTPase (PiYpt1) OS=Phytophthora infestans (strain T30-4) OX=403677 GN=PITG_03392 PE=4 SV=1
Phytophthora_infestans_uniprot_man_FP	tr|D0P4J4|D0P4J4_PHYIT	182	24259	7	7	4	4	1.32	Rab11 family GTPase, putative OS=Phytophthora infestans (strain T30-4) OX=403677 GN=PITG_21827 PE=4 SV=1
Phytophthora_infestans_uniprot_man_FP	tr|D0MZH3|D0MZH3_PHYIT	158	23472	5	5	3	3	0.69	Rab7 family GTPase, putative OS=Phytophthora infestans (strain T30-4) OX=403677 GN=PITG_03148 PE=4 SV=1
Phytophthora_infestans_uniprot_man_FP	tr|D0NW41|D0NW41_PHYIT	94	40231	3	3	2	2	0.23	Rab11 family GTPase, putative OS=Phytophthora infestans (strain T30-4) OX=403677 GN=PITG_17461 PE=4 SV=1
Phytophthora_infestans_uniprot_man_FP	tr|D0NYW1|D0NYW1_PHYIT	332	23985	10	10	6	6	2.31	60S ribosomal protein L10 OS=Phytophthora infestans (strain T30-4) OX=403677 GN=PITG_19121 PE=4 SV=1
Phytophthora_infestans_uniprot_man_FP	tr|D0MX79|D0MX79_PHYIT	330	39654	6	6	3	3	0.37	Fructose-bisphosphate aldolase OS=Phytophthora infestans (strain T30-4) OX=403677 GN=PITG_02786 PE=3 SV=1
Phytophthora_infestans_uniprot_man_FP	tr|D0MQT7|D0MQT7_PHYIT	318	27784	8	8	5	5	1.1	40S ribosomal protein S6 OS=Phytophthora infestans (strain T30-4) OX=403677 GN=PITG_00443 PE=3 SV=1
Phytophthora_infestans_uniprot_man_FP	tr|D0NPC9|D0NPC9_PHYIT	301	32941	8	8	6	6	1.4	ATP synthase subunit gamma, putative OS=Phytophthora infestans (strain T30-4) OX=403677 GN=PITG_14936 PE=3 SV=1
Phytophthora_infestans_uniprot_man_FP	tr|D0NEZ7|D0NEZ7_PHYIT	291	45324	10	10	10	10	1.49	Alcohol dehydrogenase, putative OS=Phytophthora infestans (strain T30-4) OX=403677 GN=PITG_10292 PE=3 SV=1
Phytophthora_infestans_uniprot_man_FP	tr|D0MUQ5|D0MUQ5_PHYIT	289	36918	5	5	4	4	0.75	Fructose-bisphosphatase OS=Phytophthora infestans (strain T30-4) OX=403677 GN=PITG_02038 PE=3 SV=1
Phytophthora_infestans_uniprot_man_FP	tr|D0NHB6|D0NHB6_PHYIT	279	18458	8	8	7	7	3.72	40S ribosomal protein S11 OS=Phytophthora infestans (strain T30-4) OX=403677 GN=PITG_10887 PE=3 SV=1
Phytophthora_infestans_uniprot_man_FP	tr|D0NGF6|D0NGF6_PHYIT	268	23431	9	9	6	6	1.86	Rab2 family GTPase, putative OS=Phytophthora infestans (strain T30-4) OX=403677 GN=PITG_11205 PE=4 SV=1
Phytophthora_infestans_uniprot_man_FP	tr|D0MST8|D0MST8_PHYIT	266	34127	5	5	4	4	0.83	ATP synthase subunit b OS=Phytophthora infestans (strain T30-4) OX=403677 GN=PITG_00074 PE=3 SV=1
Phytophthora_infestans_uniprot_man_FP	tr|D0N1P5|D0N1P5_PHYIT	266	48757	9	9	6	6	0.81	Elongation factor 1-alpha OS=Phytophthora infestans (strain T30-4) OX=403677 GN=PITG_04640 PE=3 SV=1
Phytophthora_infestans_uniprot_man_FP	tr|D0MUP3|D0MUP3_PHYIT	264	35903	6	6	5	5	0.78	Succinate--CoA ligase [ADP-forming] subunit alpha, mitochondrial OS=Phytophthora infestans (strain T30-4) OX=403677 GN=PITG_02026 PE=3 SV=1
Phytophthora_infestans_uniprot_man_FP	tr|D0NTC7|D0NTC7_PHYIT	261	20732	8	8	7	7	2.97	60S ribosomal protein L18a OS=Phytophthora infestans (strain T30-4) OX=403677 GN=PITG_16198 PE=3 SV=1
Phytophthora_infestans_uniprot_man_FP	tr|D0NG62|D0NG62_PHYIT	258	21592	7	7	5	5	1.57	60S ribosomal protein L18-2 OS=Phytophthora infestans (strain T30-4) OX=403677 GN=PITG_11099 PE=3 SV=1
Phytophthora_infestans_uniprot_man_FP	tr|D0MXP8|D0MXP8_PHYIT	252	29754	10	10	9	9	2.47	60S ribosomal protein L7a OS=Phytophthora infestans (strain T30-4) OX=403677 GN=PITG_03477 PE=3 SV=1
Phytophthora_infestans_uniprot_man_FP	tr|D0NBG4|D0NBG4_PHYIT	245	21953	8	8	6	6	2.06	40S ribosomal protein S5-2 OS=Phytophthora infestans (strain T30-4) OX=403677 GN=PITG_09345 PE=3 SV=1
Phytophthora_infestans_uniprot_man_FP	tr|D0N4E3|D0N4E3_PHYIT	242	27849	6	6	4	4	1.09	60S ribosomal protein L8, putative OS=Phytophthora infestans (strain T30-4) OX=403677 GN=PITG_06237 PE=3 SV=1
Phytophthora_infestans_uniprot_man_FP	tr|D0N7U0|D0N7U0_PHYIT	242	23910	6	6	5	5	1.36	Superoxide dismutase OS=Phytophthora infestans (strain T30-4) OX=403677 GN=PITG_07328 PE=3 SV=1
Phytophthora_infestans_uniprot_man_FP	tr|D0RLZ3|D0RLZ3_PHYIT	242	26428	4	4	4	4	0.86	Uncharacterized protein OS=Phytophthora infestans (strain T30-4) OX=403677 GN=PITG_22200 PE=3 SV=1
Phytophthora_infestans_uniprot_man_FP	tr|D0MUQ6|D0MUQ6_PHYIT	239	24849	7	7	4	4	0.93	EF-1 guanine nucleotide exchange domain-containing protein, putative OS=Phytophthora infestans (strain T30-4) OX=403677 GN=PITG_02039 PE=3 SV=1
Phytophthora_infestans_uniprot_man_FP	tr|D0MRZ7|D0MRZ7_PHYIT	213	20623	4	4	3	3	0.81	EF-1 guanine nucleotide exchange domain-containing protein, putative OS=Phytophthora infestans (strain T30-4) OX=403677 GN=PITG_00910 PE=3 SV=1
Phytophthora_infestans_uniprot_man_FP	tr|D0NDL2|D0NDL2_PHYIT	237	27150	10	10	10	10	3.53	40S ribosomal protein S3-3 OS=Phytophthora infestans (strain T30-4) OX=403677 GN=PITG_08959 PE=3 SV=1
Phytophthora_infestans_uniprot_man_FP	tr|D0MSE7|D0MSE7_PHYIT	233	23187	5	5	4	4	1.03	Ran-specific GTPase-activating protein, putative OS=Phytophthora infestans (strain T30-4) OX=403677 GN=PITG_01082 PE=4 SV=1
Phytophthora_infestans_uniprot_man_FP	tr|D0NM53|D0NM53_PHYIT	231	29773	8	8	6	6	1.63	40S ribosomal protein S4 OS=Phytophthora infestans (strain T30-4) OX=403677 GN=PITG_13500 PE=3 SV=1
Phytophthora_infestans_uniprot_man_FP	tr|D0N460|D0N460_PHYIT	228	31404	6	6	5	5	0.92	4-hydroxy-tetrahydrodipicolinate synthase OS=Phytophthora infestans (strain T30-4) OX=403677 GN=PITG_05363 PE=3 SV=1
Phytophthora_infestans_uniprot_man_FP	tr|D0MRU3|D0MRU3_PHYIT	223	42034	6	6	6	6	0.8	Thioredoxin-dependent peroxide reductase, putative OS=Phytophthora infestans (strain T30-4) OX=403677 GN=PITG_00850 PE=4 SV=1
Phytophthora_infestans_uniprot_man_FP	tr|D0NLD7|D0NLD7_PHYIT	218	31836	4	4	4	4	0.68	Electron transfer flavoprotein subunit alpha OS=Phytophthora infestans (strain T30-4) OX=403677 GN=PITG_12882 PE=3 SV=1
Phytophthora_infestans_uniprot_man_FP	tr|D0NF02|D0NF02_PHYIT	215	27073	7	7	7	7	1.89	Electron transfer flavoprotein subunit beta OS=Phytophthora infestans (strain T30-4) OX=403677 GN=PITG_10300 PE=3 SV=1
Phytophthora_infestans_uniprot_man_FP	tr|D0N747|D0N747_PHYIT	210	24536	6	6	6	6	1.73	Superoxide dismutase OS=Phytophthora infestans (strain T30-4) OX=403677 GN=PITG_07048 PE=3 SV=1
Phytophthora_infestans_uniprot_man_FP	tr|D0NW02|D0NW02_PHYIT	207	27956	6	6	6	6	1.41	Enoyl-CoA hydratase, mitochondrial OS=Phytophthora infestans (strain T30-4) OX=403677 GN=PITG_17406 PE=3 SV=1
Phytophthora_infestans_uniprot_man_FP	tr|D0MU72|D0MU72_PHYIT	204	23256	6	6	5	5	1.41	60S ribosomal protein L13, putative OS=Phytophthora infestans (strain T30-4) OX=403677 GN=PITG_01833 PE=3 SV=1
Phytophthora_infestans_uniprot_man_FP	tr|D0N7S3|D0N7S3_PHYIT	204	33514	5	5	5	5	0.85	rRNA 2'-O-methyltransferase fibrillarin, putative OS=Phytophthora infestans (strain T30-4) OX=403677 GN=PITG_07308 PE=3 SV=1
Phytophthora_infestans_uniprot_man_FP	tr|D0NRZ7|D0NRZ7_PHYIT	204	26105	4	4	3	3	0.6	Threonine protease family T01A, putative OS=Phytophthora infestans (strain T30-4) OX=403677 GN=PITG_15890 PE=3 SV=1
Phytophthora_infestans_uniprot_man_FP	tr|D0NC86|D0NC86_PHYIT	196	21908	6	6	6	6	2.08	Ribosomal protein L19 OS=Phytophthora infestans (strain T30-4) OX=403677 GN=PITG_09540 PE=3 SV=1
Phytophthora_infestans_uniprot_man_FP	tr|D0NSR1|D0NSR1_PHYIT	191	36466	4	4	2	2	0.25	Glyceraldehyde-3-phosphate dehydrogenase OS=Phytophthora infestans (strain T30-4) OX=403677 GN=PITG_16047 PE=3 SV=1
Phytophthora_infestans_uniprot_man_FP	tr|D0NZ30|D0NZ30_PHYIT	175	25206	7	7	6	6	1.66	GTP-binding nuclear protein OS=Phytophthora infestans (strain T30-4) OX=403677 GN=PITG_18718 PE=3 SV=1
Phytophthora_infestans_uniprot_man_FP	tr|D0N7N5|D0N7N5_PHYIT	174	27778	7	7	5	5	1.1	60S ribosomal protein L7 OS=Phytophthora infestans (strain T30-4) OX=403677 GN=PITG_07269 PE=3 SV=1
Phytophthora_infestans_uniprot_man_FP	tr|D0NMN8|D0NMN8_PHYIT	173	20866	6	6	6	6	2.24	Protoplast secreted protein 2 OS=Phytophthora infestans (strain T30-4) OX=403677 GN=PITG_13737 PE=3 SV=1
Phytophthora_infestans_uniprot_man_FP	tr|D0NFT2|D0NFT2_PHYIT	167	96449	4	4	2	2	0.09	Elongation factor 2 OS=Phytophthora infestans (strain T30-4) OX=403677 GN=PITG_10941 PE=3 SV=1
Phytophthora_infestans_uniprot_man_FP	tr|D0NJ67|D0NJ67_PHYIT	165	37092	6	6	6	6	0.95	Annexin (Annexin) Family OS=Phytophthora infestans (strain T30-4) OX=403677 GN=PITG_12158 PE=4 SV=1
Phytophthora_infestans_uniprot_man_FP	tr|D0NEF3|D0NEF3_PHYIT	164	28717	5	5	4	4	0.77	40S ribosomal protein S2 OS=Phytophthora infestans (strain T30-4) OX=403677 GN=PITG_10146 PE=3 SV=1
Phytophthora_infestans_uniprot_man_FP	tr|D0N258|D0N258_PHYIT	163	23087	6	6	5	5	1.9	60S ribosomal protein L13 OS=Phytophthora infestans (strain T30-4) OX=403677 GN=PITG_04843 PE=3 SV=1
Phytophthora_infestans_uniprot_man_FP	tr|D0NP68|D0NP68_PHYIT	163	21527	5	5	4	4	1.14	40S ribosomal protein S7 OS=Phytophthora infestans (strain T30-4) OX=403677 GN=PITG_14850 PE=3 SV=1
Phytophthora_infestans_uniprot_man_FP	tr|D0NJ35|D0NJ35_PHYIT	162	26749	5	5	4	4	0.85	Proteasome subunit alpha type OS=Phytophthora infestans (strain T30-4) OX=403677 GN=PITG_12122 PE=3 SV=1
Phytophthora_infestans_uniprot_man_FP	tr|D0RLW4|D0RLW4_PHYIT	158	22204	4	4	3	3	0.74	60S ribosomal protein L10a-1 OS=Phytophthora infestans (strain T30-4) OX=403677 GN=PITG_22135 PE=3 SV=1
Phytophthora_infestans_uniprot_man_FP	tr|D0MVQ0|D0MVQ0_PHYIT	158	74775	4	4	3	3	0.18	Proteasome endopeptidase complex OS=Phytophthora infestans (strain T30-4) OX=403677 GN=PITG_02191 PE=4 SV=1
Phytophthora_infestans_uniprot_man_FP	tr|D0N014|D0N014_PHYIT	158	21110	4	4	4	4	1.17	60S ribosomal protein L17-2 OS=Phytophthora infestans (strain T30-4) OX=403677 GN=PITG_03353 PE=3 SV=1
Phytophthora_infestans_uniprot_man_FP	tr|D0N577|D0N577_PHYIT	157	50674	3	3	3	3	0.28	ATP synthase subunit beta OS=Phytophthora infestans (strain T30-4) OX=403677 GN=PITG_06595 PE=3 SV=1
Phytophthora_infestans_uniprot_man_FP	tr|D0P034|D0P034_PHYIT	156	47927	2	2	2	2	0.19	Isocitrate dehydrogenase [NADP] OS=Phytophthora infestans (strain T30-4) OX=403677 GN=PITG_23158 PE=3 SV=1
Phytophthora_infestans_uniprot_man_FP	tr|D0NL10|D0NL10_PHYIT	155	36616	3	3	2	2	0.4	Cysteine synthase OS=Phytophthora infestans (strain T30-4) OX=403677 GN=PITG_12727 PE=3 SV=1
Phytophthora_infestans_uniprot_man_FP	tr|D0NGK0|D0NGK0_PHYIT	154	71893	5	5	5	5	0.33	Heat shock protein 70 OS=Phytophthora infestans (strain T30-4) OX=403677 GN=PITG_11252 PE=3 SV=1
Phytophthora_infestans_uniprot_man_FP	tr|D0MR13|D0MR13_PHYIT	128	72505	4	4	4	4	0.26	Luminal-binding protein 3 OS=Phytophthora infestans (strain T30-4) OX=403677 GN=PITG_00527 PE=3 SV=1
Phytophthora_infestans_uniprot_man_FP	tr|D0NT87|D0NT87_PHYIT	152	24885	5	5	5	5	1.28	ATP synthase subunit O, putative OS=Phytophthora infestans (strain T30-4) OX=403677 GN=PITG_15526 PE=3 SV=1
Phytophthora_infestans_uniprot_man_FP	tr|D0NUM9|D0NUM9_PHYIT	151	36189	6	6	6	6	0.98	Annexin (Annexin) Family OS=Phytophthora infestans (strain T30-4) OX=403677 GN=PITG_17034 PE=4 SV=1
Phytophthora_infestans_uniprot_man_FP	tr|D0MZZ4|D0MZZ4_PHYIT	151	30025	2	2	2	2	0.32	HABP4_PAI-RBP1 domain-containing protein OS=Phytophthora infestans (strain T30-4) OX=403677 GN=PITG_03333 PE=4 SV=1
Phytophthora_infestans_uniprot_man_FP	tr|D0NCA2|D0NCA2_PHYIT	144	22672	3	3	3	3	0.72	40S ribosomal protein S9-1 OS=Phytophthora infestans (strain T30-4) OX=403677 GN=PITG_09563 PE=3 SV=1
Phytophthora_infestans_uniprot_man_FP	tr|D0MXD7|D0MXD7_PHYIT	136	31406	3	3	3	3	0.48	3,2-trans-enoyl-CoA isomerase, mitochondrial OS=Phytophthora infestans (strain T30-4) OX=403677 GN=PITG_02853 PE=3 SV=1
Phytophthora_infestans_uniprot_man_FP	tr|D0NBI7|D0NBI7_PHYIT	135	169527	4	4	1	1	0.02	Anoct_dimer domain-containing protein OS=Phytophthora infestans (strain T30-4) OX=403677 GN=PITG_09376 PE=4 SV=1
Phytophthora_infestans_uniprot_man_FP	tr|D0NDA9|D0NDA9_PHYIT	135	77187	7	7	1	1	0.24	Interferon-induced GTP-binding protein Mx OS=Phytophthora infestans (strain T30-4) OX=403677 GN=PITG_08837 PE=4 SV=1
Phytophthora_infestans_uniprot_man_FP	tr|D0NXV2|D0NXV2_PHYIT	131	33504	4	4	3	3	0.45	Uncharacterized protein OS=Phytophthora infestans (strain T30-4) OX=403677 GN=PITG_18312 PE=4 SV=1
Phytophthora_infestans_uniprot_man_FP	tr|D0NFH6|D0NFH6_PHYIT	129	27349	5	5	5	5	1.12	Proteasome subunit alpha type OS=Phytophthora infestans (strain T30-4) OX=403677 GN=PITG_10513 PE=3 SV=1
Phytophthora_infestans_uniprot_man_FP	tr|D0NRI6|D0NRI6_PHYIT	122	36836	3	3	3	3	0.4	Trans-2-enoyl-CoA reductase, putative OS=Phytophthora infestans (strain T30-4) OX=403677 GN=PITG_15045 PE=4 SV=1
Phytophthora_infestans_uniprot_man_FP	tr|D0NEK9|D0NEK9_PHYIT	119	37502	3	3	2	2	0.25	Mitochondrial Carrier (MC) Family OS=Phytophthora infestans (strain T30-4) OX=403677 GN=PITG_10207 PE=3 SV=1
Phytophthora_infestans_uniprot_man_FP	tr|D0N362|D0N362_PHYIT	118	22327	3	3	3	3	0.73	Glutathione S-transferase, putative OS=Phytophthora infestans (strain T30-4) OX=403677 GN=PITG_05582 PE=4 SV=1
Phytophthora_infestans_uniprot_man_FP	tr|D0N1T1|D0N1T1_PHYIT	114	37475	2	2	2	2	0.25	Serine/threonine-protein phosphatase OS=Phytophthora infestans (strain T30-4) OX=403677 GN=PITG_04681 PE=3 SV=1
Phytophthora_infestans_uniprot_man_FP	tr|D0N9R0|D0N9R0_PHYIT	112	23021	2	2	1	1	0.2	Proteasome subunit beta type-3, putative OS=Phytophthora infestans (strain T30-4) OX=403677 GN=PITG_08210 PE=4 SV=1
Phytophthora_infestans_uniprot_man_FP	tr|D0NHH2|D0NHH2_PHYIT	111	35265	1	1	1	1	0.12	Uncharacterized protein OS=Phytophthora infestans (strain T30-4) OX=403677 GN=PITG_11891 PE=4 SV=1
Phytophthora_infestans_uniprot_man_FP	tr|D0MWP5|D0MWP5_PHYIT	108	24460	4	4	4	4	0.96	Ribosomal protein L15 OS=Phytophthora infestans (strain T30-4) OX=403677 GN=PITG_02578 PE=3 SV=1
Phytophthora_infestans_uniprot_man_FP	tr|D0N327|D0N327_PHYIT	105	26951	2	2	1	1	0.16	3-hydroxyacyl-CoA dehydrogenase, putative OS=Phytophthora infestans (strain T30-4) OX=403677 GN=PITG_05542 PE=3 SV=1
Phytophthora_infestans_uniprot_man_FP	tr|D0NPD3|D0NPD3_PHYIT	104	29627	3	3	3	3	0.52	Uncharacterized protein OS=Phytophthora infestans (strain T30-4) OX=403677 GN=PITG_14941 PE=4 SV=1
Phytophthora_infestans_uniprot_man_FP	tr|D0NLM9|D0NLM9_PHYIT	103	68543	1	1	1	1	0.06	H(+)-transporting two-sector ATPase OS=Phytophthora infestans (strain T30-4) OX=403677 GN=PITG_13301 PE=3 SV=1
Phytophthora_infestans_uniprot_man_FP	tr|D0NV06|D0NV06_PHYIT	102	17148	3	3	3	3	1.05	60S ribosomal protein L24, putative OS=Phytophthora infestans (strain T30-4) OX=403677 GN=PITG_17093 PE=3 SV=1
Phytophthora_infestans_uniprot_man_FP	tr|D0NEK2|D0NEK2_PHYIT	102	53022	3	3	3	3	0.26	Adenosylhomocysteinase OS=Phytophthora infestans (strain T30-4) OX=403677 GN=PITG_10198 PE=3 SV=1
Phytophthora_infestans_uniprot_man_FP	tr|D0NCU9|D0NCU9_PHYIT	101	25918	3	3	3	3	0.61	V-type proton ATPase subunit E, putative OS=Phytophthora infestans (strain T30-4) OX=403677 GN=PITG_09796 PE=3 SV=1
Phytophthora_infestans_uniprot_man_FP	tr|D0P2X8|D0P2X8_PHYIT	99	34122	3	3	3	3	0.44	Alcohol dehydrogenase, putative OS=Phytophthora infestans (strain T30-4) OX=403677 GN=PITG_20849 PE=4 SV=1
Phytophthora_infestans_uniprot_man_FP	tr|D0P2D2|D0P2D2_PHYIT	97	17307	4	4	3	3	1.03	40S ribosomal protein S13 OS=Phytophthora infestans (strain T30-4) OX=403677 GN=PITG_20264 PE=3 SV=1
Phytophthora_infestans_uniprot_man_FP	tr|D0NCB8|D0NCB8_PHYIT	94	32405	2	2	2	2	0.29	ATP phosphoribosyltransferase OS=Phytophthora infestans (strain T30-4) OX=403677 GN=PITG_09582 PE=3 SV=1
Phytophthora_infestans_uniprot_man_FP	tr|D0N324|D0N324_PHYIT	92	34379	2	2	2	2	0.27	Carbon-nitrogen hydrolase, putative OS=Phytophthora infestans (strain T30-4) OX=403677 GN=PITG_05539 PE=3 SV=1
Phytophthora_infestans_uniprot_man_FP	tr|D0NW66|D0NW66_PHYIT	88	11130	2	2	1	1	0.44	Uncharacterized protein OS=Phytophthora infestans (strain T30-4) OX=403677 GN=PITG_17835 PE=4 SV=1
Phytophthora_infestans_uniprot_man_FP	tr|D0MYC1|D0MYC1_PHYIT	88	39697	2	2	2	2	0.23	Voltage-gated potassium channel subunit beta, putative OS=Phytophthora infestans (strain T30-4) OX=403677 GN=PITG_03719 PE=3 SV=1
Phytophthora_infestans_uniprot_man_FP	tr|D0NCM1|D0NCM1_PHYIT	87	27367	3	3	3	3	0.57	Proteasome subunit beta, putative OS=Phytophthora infestans (strain T30-4) OX=403677 GN=PITG_09706 PE=4 SV=1
Phytophthora_infestans_uniprot_man_FP	tr|D0NC98|D0NC98_PHYIT	86	14775	3	3	2	2	0.73	Ubiquitin OS=Phytophthora infestans (strain T30-4) OX=403677 GN=PITG_09555 PE=3 SV=1
Phytophthora_infestans_uniprot_man_FP	tr|D0NK11|D0NK11_PHYIT	85	25644	3	3	3	3	0.62	Glutathione transferase, theta class OS=Phytophthora infestans (strain T30-4) OX=403677 GN=PITG_12990 PE=4 SV=1
Phytophthora_infestans_uniprot_man_FP	tr|D0NBJ4|D0NBJ4_PHYIT	85	90665	1	1	1	1	0.05	Aspartyl protease family A01A, putative OS=Phytophthora infestans (strain T30-4) OX=403677 GN=PITG_09387 PE=3 SV=1
Phytophthora_infestans_uniprot_man_FP	tr|D0NRE5|D0NRE5_PHYIT	83	23747	3	3	3	3	0.68	Thioredoxin peroxidase, putative OS=Phytophthora infestans (strain T30-4) OX=403677 GN=PITG_15504 PE=3 SV=1
Phytophthora_infestans_uniprot_man_FP	tr|D0N0B9|D0N0B9_PHYIT	83	31109	1	1	1	1	0.14	Carbohydrate esterase, putative OS=Phytophthora infestans (strain T30-4) OX=403677 GN=PITG_03463 PE=3 SV=1
Phytophthora_infestans_uniprot_man_FP	tr|D0NPR2|D0NPR2_PHYIT	82	28418	3	3	3	3	0.54	Proliferating cell nuclear antigen OS=Phytophthora infestans (strain T30-4) OX=403677 GN=PITG_14397 PE=3 SV=1
Phytophthora_infestans_uniprot_man_FP	tr|D0N7F3|D0N7F3_PHYIT	81	35985	1	1	1	1	0.12	Sidoreflexin OS=Phytophthora infestans (strain T30-4) OX=403677 GN=PITG_07162 PE=3 SV=1
Phytophthora_infestans_uniprot_man_FP	tr|D0MUK9|D0MUK9_PHYIT	81	59540	5	5	1	1	0.07	Long-chain-fatty-acid-CoA ligase, putative OS=Phytophthora infestans (strain T30-4) OX=403677 GN=PITG_01988 PE=4 SV=1
Phytophthora_infestans_uniprot_man_FP	tr|D0N8B4|D0N8B4_PHYIT	80	29270	3	3	3	3	0.52	Phosphoglycerate mutase OS=Phytophthora infestans (strain T30-4) OX=403677 GN=PITG_07400 PE=3 SV=1
Phytophthora_infestans_uniprot_man_FP	tr|D0MXW6|D0MXW6_PHYIT	80	11404	3	3	2	2	1.03	Histone H4 OS=Phytophthora infestans (strain T30-4) OX=403677 GN=PITG_03552 PE=3 SV=1
Phytophthora_infestans_uniprot_man_FP	tr|D0MWS1|D0MWS1_PHYIT	79	31093	2	2	2	2	0.3	Peroxisomal multifunctional enzyme, putative OS=Phytophthora infestans (strain T30-4) OX=403677 GN=PITG_02607 PE=3 SV=1
Phytophthora_infestans_uniprot_man_FP	tr|D0MRS4|D0MRS4_PHYIT	78	30804	3	3	3	3	0.49	Prohibitin OS=Phytophthora infestans (strain T30-4) OX=403677 GN=PITG_00827 PE=3 SV=1
Phytophthora_infestans_uniprot_man_FP	tr|D0N9N3|D0N9N3_PHYIT	78	70957	2	2	2	2	0.12	Tyrosinase_Cu-bd domain-containing protein OS=Phytophthora infestans (strain T30-4) OX=403677 GN=PITG_08181 PE=4 SV=1
Phytophthora_infestans_uniprot_man_FP	tr|D0NKB9|D0NKB9_PHYIT	77	27309	2	2	2	2	0.35	Triosephosphate isomerase OS=Phytophthora infestans (strain T30-4) OX=403677 GN=PITG_13116 PE=3 SV=1
Phytophthora_infestans_uniprot_man_FP	tr|D0MSV0|D0MSV0_PHYIT	76	22024	2	2	2	2	0.45	GTP-binding protein SAR1 OS=Phytophthora infestans (strain T30-4) OX=403677 GN=PITG_00089 PE=3 SV=1
Phytophthora_infestans_uniprot_man_FP	tr|D0N4E7|D0N4E7_PHYIT	75	26405	1	1	1	1	0.17	Uncharacterized protein OS=Phytophthora infestans (strain T30-4) OX=403677 GN=PITG_06241 PE=4 SV=1
Phytophthora_infestans_uniprot_man_FP	tr|D0MT13|D0MT13_PHYIT	75	50764	3	3	3	3	0.28	Tubulin beta chain OS=Phytophthora infestans (strain T30-4) OX=403677 GN=PITG_00156 PE=3 SV=1
Phytophthora_infestans_uniprot_man_FP	tr|D0MZH5|D0MZH5_PHYIT	74	29324	2	2	2	2	0.32	Proteasome subunit alpha type-3, putative OS=Phytophthora infestans (strain T30-4) OX=403677 GN=PITG_03150 PE=3 SV=1
Phytophthora_infestans_uniprot_man_FP	tr|D0MZ63|D0MZ63_PHYIT	73	59124	1	1	1	1	0.07	Cysteine protease family C01A, putative OS=Phytophthora infestans (strain T30-4) OX=403677 GN=PITG_03020 PE=3 SV=1
Phytophthora_infestans_uniprot_man_FP	tr|D0NLM4|D0NLM4_PHYIT	73	32780	1	1	1	1	0.13	Glucose-6-phosphate 1-epimerase OS=Phytophthora infestans (strain T30-4) OX=403677 GN=PITG_13296 PE=3 SV=1
Phytophthora_infestans_uniprot_man_FP	tr|D0N1Z7|D0N1Z7_PHYIT	69	35928	2	2	2	2	0.26	CRN domain-containing protein-containing protein OS=Phytophthora infestans (strain T30-4) OX=403677 GN=PITG_04759 PE=4 SV=1
Phytophthora_infestans_uniprot_man_FP	tr|D0NC84|D0NC84_PHYIT	68	33257	2	2	2	2	0.28	Mitochondrial carnitine/acylcarnitine carrier protein, putative OS=Phytophthora infestans (strain T30-4) OX=403677 GN=PITG_09538 PE=3 SV=1
Phytophthora_infestans_uniprot_man_FP	tr|D0MXY7|D0MXY7_PHYIT	65	35831	2	2	2	2	0.26	Serine/threonine-protein phosphatase OS=Phytophthora infestans (strain T30-4) OX=403677 GN=PITG_03574 PE=3 SV=1
Phytophthora_infestans_uniprot_man_FP	tr|D0MT70|D0MT70_PHYIT	54	37225	2	2	2	2	0.25	Serine/threonine-protein phosphatase OS=Phytophthora infestans (strain T30-4) OX=403677 GN=PITG_01417 PE=3 SV=1
Phytophthora_infestans_uniprot_man_FP	tr|D0N374|D0N374_PHYIT	65	93658	1	1	1	1	0.05	Probable tRNA N6-adenosine threonylcarbamoyltransferase OS=Phytophthora infestans (strain T30-4) OX=403677 GN=PITG_05594 PE=3 SV=1
Phytophthora_infestans_uniprot_man_FP	tr|D0MXW5|D0MXW5_PHYIT	65	15388	2	2	2	2	0.69	Histone H3 OS=Phytophthora infestans (strain T30-4) OX=403677 GN=PITG_03551 PE=3 SV=1
Phytophthora_infestans_uniprot_man_FP	tr|D0NWG8|D0NWG8_PHYIT	64	43151	2	2	1	1	0.1	S-adenosylmethionine synthase OS=Phytophthora infestans (strain T30-4) OX=403677 GN=PITG_17516 PE=3 SV=1
Phytophthora_infestans_uniprot_man_FP	tr|D0N4E8|D0N4E8_PHYIT	64	17109	1	1	1	1	0.27	Uncharacterized protein OS=Phytophthora infestans (strain T30-4) OX=403677 GN=PITG_06242 PE=4 SV=1
Phytophthora_infestans_uniprot_man_FP	tr|D0NY29|D0NY29_PHYIT	63	44460	1	1	1	1	0.1	60S ribosomal protein L3 OS=Phytophthora infestans (strain T30-4) OX=403677 GN=PITG_18052 PE=3 SV=1
Phytophthora_infestans_uniprot_man_FP	tr|D0NSR2|D0NSR2_PHYIT	61	30012	1	1	1	1	0.15	Triosephosphate isomerase (Fragment) OS=Phytophthora infestans (strain T30-4) OX=403677 GN=PITG_16048 PE=3 SV=1
Phytophthora_infestans_uniprot_man_FP	tr|D0MWJ7|D0MWJ7_PHYIT	60	14560	1	1	1	1	0.32	Histone H2A OS=Phytophthora infestans (strain T30-4) OX=403677 GN=PITG_02527 PE=3 SV=1
Phytophthora_infestans_uniprot_man_FP	tr|D0NDH7|D0NDH7_PHYIT	59	48031	4	4	1	1	0.09	Uncharacterized protein OS=Phytophthora infestans (strain T30-4) OX=403677 GN=PITG_08919 PE=4 SV=1
Phytophthora_infestans_uniprot_man_FP	tr|D0NH98|D0NH98_PHYIT	57	33832	2	2	2	2	0.28	Spermidine synthase, putative OS=Phytophthora infestans (strain T30-4) OX=403677 GN=PITG_10866 PE=3 SV=1
Phytophthora_infestans_uniprot_man_FP	tr|D0N5C6|D0N5C6_PHYIT	56	98878	2	2	1	1	0.04	Uncharacterized protein OS=Phytophthora infestans (strain T30-4) OX=403677 GN=PITG_06653 PE=4 SV=1
Phytophthora_infestans_uniprot_man_FP	tr|D0MS26|D0MS26_PHYIT	56	18338	2	2	2	2	0.56	60S ribosomal protein L21-1 OS=Phytophthora infestans (strain T30-4) OX=403677 GN=PITG_00941 PE=3 SV=1
Phytophthora_infestans_uniprot_man_FP	tr|D0MRA7|D0MRA7_PHYIT	55	27069	1	1	1	1	0.16	Proteasome subunit alpha type OS=Phytophthora infestans (strain T30-4) OX=403677 GN=PITG_00633 PE=3 SV=1
Phytophthora_infestans_uniprot_man_FP	tr|D0N349|D0N349_PHYIT	54	11545	1	1	1	1	0.42	Uncharacterized protein OS=Phytophthora infestans (strain T30-4) OX=403677 GN=PITG_05566 PE=4 SV=1
Phytophthora_infestans_uniprot_man_FP	tr|D0NLJ9|D0NLJ9_PHYIT	54	37598	1	1	1	1	0.12	Adenosine kinase OS=Phytophthora infestans (strain T30-4) OX=403677 GN=PITG_13265 PE=3 SV=1
Phytophthora_infestans_uniprot_man_FP	tr|D0NR36|D0NR36_PHYIT	54	62386	1	1	1	1	0.07	Uncharacterized protein OS=Phytophthora infestans (strain T30-4) OX=403677 GN=PITG_15375 PE=4 SV=1
Phytophthora_infestans_uniprot_man_FP	tr|D0MXA1|D0MXA1_PHYIT	54	328757	1	1	1	1	0.01	U3 small nucleolar RNA-associated protein, putative OS=Phytophthora infestans (strain T30-4) OX=403677 GN=PITG_02808 PE=4 SV=1
Phytophthora_infestans_uniprot_man_FP	tr|D0N1D6|D0N1D6_PHYIT	53	22372	1	1	1	1	0.2	Uncharacterized protein OS=Phytophthora infestans (strain T30-4) OX=403677 GN=PITG_04487 PE=3 SV=1
Phytophthora_infestans_uniprot_man_FP	tr|D0N2R3|D0N2R3_PHYIT	52	57494	1	1	1	1	0.07	Ribosome biogenesis protein NOP53 OS=Phytophthora infestans (strain T30-4) OX=403677 GN=PITG_05408 PE=3 SV=1
Phytophthora_infestans_uniprot_man_FP	tr|D0NCD2|D0NCD2_PHYIT	52	73988	1	1	1	1	0.06	U4/U6.U5 tri-snRNP-associated protein, putative OS=Phytophthora infestans (strain T30-4) OX=403677 GN=PITG_09598 PE=3 SV=1
Phytophthora_infestans_uniprot_man_FP	tr|D0NLJ1|D0NLJ1_PHYIT	52	33041	2	2	1	1	0.13	Peroxisomal hydratase-dehydrogenase-epimerase, putative OS=Phytophthora infestans (strain T30-4) OX=403677 GN=PITG_13257 PE=4 SV=1
Phytophthora_infestans_uniprot_man_FP	tr|D0N5K4|D0N5K4_PHYIT	52	54317	1	1	1	1	0.08	PDZ domain-containing protein OS=Phytophthora infestans (strain T30-4) OX=403677 GN=PITG_05740 PE=4 SV=1
Phytophthora_infestans_uniprot_man_FP	tr|D0MX95|D0MX95_PHYIT	52	40804	1	1	1	1	0.11	Stomatin-like protein OS=Phytophthora infestans (strain T30-4) OX=403677 GN=PITG_02802 PE=3 SV=1
Phytophthora_infestans_uniprot_man_FP	tr|D0NS79|D0NS79_PHYIT	51	31618	1	1	1	1	0.14	Peroxisomal 2,4-dienoyl-CoA reductase, putative OS=Phytophthora infestans (strain T30-4) OX=403677 GN=PITG_15640 PE=4 SV=1
Phytophthora_infestans_uniprot_man_FP	tr|D0NRD5|D0NRD5_PHYIT	50	22170	1	1	1	1	0.2	Peroxiredoxin-2 OS=Phytophthora infestans (strain T30-4) OX=403677 GN=PITG_15492 PE=3 SV=1
Phytophthora_infestans_uniprot_man_FP	tr|D0MXW4|D0MXW4_PHYIT	50	12603	2	2	2	2	0.9	Histone H2B OS=Phytophthora infestans (strain T30-4) OX=403677 GN=PITG_03550 PE=3 SV=1
Phytophthora_infestans_uniprot_man_FP	tr|D0NJJ5|D0NJJ5_PHYIT	50	45385	1	1	1	1	0.1	Uncharacterized protein OS=Phytophthora infestans (strain T30-4) OX=403677 GN=PITG_12303 PE=4 SV=1
Phytophthora_infestans_uniprot_man_FP	tr|D0MW05|D0MW05_PHYIT	49	38110	1	1	1	1	0.11	Uncharacterized protein OS=Phytophthora infestans (strain T30-4) OX=403677 GN=PITG_02311 PE=4 SV=1
Phytophthora_infestans_uniprot_man_FP	tr|D0NC66|D0NC66_PHYIT	49	33334	2	2	2	2	0.28	Prohibitin OS=Phytophthora infestans (strain T30-4) OX=403677 GN=PITG_09512 PE=3 SV=1
Phytophthora_infestans_uniprot_man_FP	tr|D0N0I0|D0N0I0_PHYIT	49	21700	2	2	2	2	0.46	Rab5 family GTPase, putative OS=Phytophthora infestans (strain T30-4) OX=403677 GN=PITG_04078 PE=4 SV=1
Phytophthora_infestans_uniprot_man_FP	tr|D0MWA1|D0MWA1_PHYIT	47	80534	2	2	2	2	0.11	Cathepsin X OS=Phytophthora infestans (strain T30-4) OX=403677 GN=PITG_02423 PE=3 SV=1
Phytophthora_infestans_uniprot_man_FP	tr|D0NV39|D0NV39_PHYIT	47	23165	1	1	1	1	0.19	6,7-dimethyl-8-ribityllumazine synthase OS=Phytophthora infestans (strain T30-4) OX=403677 GN=PITG_17133 PE=3 SV=1
Phytophthora_infestans_uniprot_man_FP	tr|D0MQ64|D0MQ64_PHYIT	47	40986	1	1	1	1	0.11	Casein kinase II subunit, putative OS=Phytophthora infestans (strain T30-4) OX=403677 GN=PITG_00194 PE=3 SV=1
Phytophthora_infestans_uniprot_man_FP	tr|D0NQV6|D0NQV6_PHYIT	47	56387	2	2	1	1	0.16	Serine hydroxymethyltransferase OS=Phytophthora infestans (strain T30-4) OX=403677 GN=PITG_14696 PE=3 SV=1
Phytophthora_infestans_uniprot_man_FP	tr|D0NAD8|D0NAD8_PHYIT	47	61506	2	2	2	2	0.14	Eukaryotic translation initiation factor 3 subunit M OS=Phytophthora infestans (strain T30-4) OX=403677 GN=PITG_08346 PE=3 SV=1
Phytophthora_infestans_uniprot_man_FP	tr|D0N758|D0N758_PHYIT	47	48384	1	1	1	1	0.09	MADS-box transcription factor, putative OS=Phytophthora infestans (strain T30-4) OX=403677 GN=PITG_07059 PE=4 SV=1
Phytophthora_infestans_uniprot_man_FP	tr|D0N683|D0N683_PHYIT	47	39121	2	2	2	2	0.23	Glucokinase, putative OS=Phytophthora infestans (strain T30-4) OX=403677 GN=PITG_06016 PE=4 SV=1
Phytophthora_infestans_uniprot_man_FP	tr|D0P0B2|D0P0B2_PHYIT	46	28956	1	1	1	1	0.15	Eukaryotic translation initiation factor 3 subunit J OS=Phytophthora infestans (strain T30-4) OX=403677 GN=PITG_19551 PE=3 SV=1
Phytophthora_infestans_uniprot_man_FP	tr|D0NCX3|D0NCX3_PHYIT	46	34852	1	1	1	1	0.13	26S proteasome regulatory subunit RPN11 OS=Phytophthora infestans (strain T30-4) OX=403677 GN=PITG_08676 PE=4 SV=1
Phytophthora_infestans_uniprot_man_FP	tr|D0NZL4|D0NZL4_PHYIT	46	27420	1	1	1	1	0.16	Uncharacterized protein OS=Phytophthora infestans (strain T30-4) OX=403677 GN=PITG_19282 PE=4 SV=1
Phytophthora_infestans_uniprot_man_FP	tr|D0NMQ9|D0NMQ9_PHYIT	46	20823	1	1	1	1	0.22	Protoplast secreted protein 2 OS=Phytophthora infestans (strain T30-4) OX=403677 GN=PITG_13761 PE=3 SV=1
Phytophthora_infestans_uniprot_man_FP	tr|D0NRI7|D0NRI7_PHYIT	46	25327	1	1	1	1	0.18	Uncharacterized protein OS=Phytophthora infestans (strain T30-4) OX=403677 GN=PITG_15046 PE=4 SV=1
Phytophthora_infestans_uniprot_man_FP	tr|D0N4G3|D0N4G3_PHYIT	46	26808	1	1	1	1	0.17	Uncharacterized protein OS=Phytophthora infestans (strain T30-4) OX=403677 GN=PITG_06261 PE=4 SV=1
Phytophthora_infestans_uniprot_man_FP	tr|D0MVV9|D0MVV9_PHYIT	45	33293	1	1	1	1	0.13	Tudor domain-containing protein OS=Phytophthora infestans (strain T30-4) OX=403677 GN=PITG_02258 PE=4 SV=1
Phytophthora_infestans_uniprot_man_FP	tr|D0NSX7|D0NSX7_PHYIT	45	24697	1	1	1	1	0.18	Uncharacterized protein OS=Phytophthora infestans (strain T30-4) OX=403677 GN=PITG_16117 PE=4 SV=1
Phytophthora_infestans_uniprot_man_FP	tr|D0N717|D0N717_PHYIT	45	90464	2	2	1	1	0.05	Calmodulin OS=Phytophthora infestans (strain T30-4) OX=403677 GN=PITG_07016 PE=4 SV=1
Phytophthora_infestans_uniprot_man_FP	tr|D0NB37|D0NB37_PHYIT	45	17129	1	1	1	1	0.27	Pectate lyase OS=Phytophthora infestans (strain T30-4) OX=403677 GN=PITG_08633 PE=3 SV=1
Phytophthora_infestans_uniprot_man_FP	tr|D0MS59|D0MS59_PHYIT	45	154058	1	1	1	1	0.03	UDP-N-acetylglucosamine-peptide N-acetylglucosaminyltransferase 110 kDa subunit, putative OS=Phytophthora infestans (strain T30-4) OX=403677 GN=PITG_00983 PE=4 SV=1
Phytophthora_infestans_uniprot_man_FP	tr|D0NVY0|D0NVY0_PHYIT	45	47318	1	1	1	1	0.09	Hsp70-like protein OS=Phytophthora infestans (strain T30-4) OX=403677 GN=PITG_17383 PE=4 SV=1
Phytophthora_infestans_uniprot_man_FP	tr|D0MZ46|D0MZ46_PHYIT	44	81501	1	1	1	1	0.05	Patatin-like phospholipase, putative OS=Phytophthora infestans (strain T30-4) OX=403677 GN=PITG_03002 PE=4 SV=1
Phytophthora_infestans_uniprot_man_FP	tr|D0NEF0|D0NEF0_PHYIT	44	96866	1	1	1	1	0.04	Uncharacterized protein OS=Phytophthora infestans (strain T30-4) OX=403677 GN=PITG_10142 PE=4 SV=1
Phytophthora_infestans_uniprot_man_FP	tr|D0NGE8|D0NGE8_PHYIT	44	140444	2	2	2	2	0.06	Myosin-like protein OS=Phytophthora infestans (strain T30-4) OX=403677 GN=PITG_11197 PE=4 SV=1
Phytophthora_infestans_uniprot_man_FP	tr|D0NYW9|D0NYW9_PHYIT	43	47382	1	1	1	1	0.09	ATP-dependent RNA helicase eIF4A, putative OS=Phytophthora infestans (strain T30-4) OX=403677 GN=PITG_19129 PE=3 SV=1
Phytophthora_infestans_uniprot_man_FP	tr|D0MUI7|D0MUI7_PHYIT	43	34228	1	1	1	1	0.13	Uncharacterized protein OS=Phytophthora infestans (strain T30-4) OX=403677 GN=PITG_01962 PE=4 SV=1
Phytophthora_infestans_uniprot_man_FP	tr|D0MT45|D0MT45_PHYIT	43	32221	1	1	1	1	0.14	Proteasome subunit beta OS=Phytophthora infestans (strain T30-4) OX=403677 GN=PITG_01389 PE=3 SV=1
Phytophthora_infestans_uniprot_man_FP	tr|D0P4G4|D0P4G4_PHYIT	42	5929	1	1	1	1	0.95	Uncharacterized protein OS=Phytophthora infestans (strain T30-4) OX=403677 GN=PITG_21503 PE=3 SV=1
Phytophthora_infestans_uniprot_man_FP	tr|D0NSC8|D0NSC8_PHYIT	42	15052	1	1	1	1	0.31	50S ribosomal protein L5, chloroplastic OS=Phytophthora infestans (strain T30-4) OX=403677 GN=PITG_15697 PE=3 SV=1
Phytophthora_infestans_uniprot_man_FP	tr|D0NV24|D0NV24_PHYIT	42	55355	2	2	2	2	0.16	Endonuclease/exonuclease/phosphatase family domain-containing protein 1 OS=Phytophthora infestans (strain T30-4) OX=403677 GN=PITG_17114 PE=4 SV=1
Phytophthora_infestans_uniprot_man_FP	tr|D0NE62|D0NE62_PHYIT	42	131323	2	2	2	2	0.07	Ser/thr kinase OS=Phytophthora infestans (strain T30-4) OX=403677 GN=PITG_10045 PE=4 SV=1
Phytophthora_infestans_uniprot_man_FP	tr|D0MSI5|D0MSI5_PHYIT	42	56594	1	1	1	1	0.08	GTPase Der OS=Phytophthora infestans (strain T30-4) OX=403677 GN=PITG_01121 PE=3 SV=1
Phytophthora_infestans_uniprot_man_FP	tr|D0NY47|D0NY47_PHYIT	42	34121	1	1	1	1	0.13	Cell division protein kinase, putative OS=Phytophthora infestans (strain T30-4) OX=403677 GN=PITG_18073 PE=3 SV=1
Phytophthora_infestans_uniprot_man_FP	tr|D0MV61|D0MV61_PHYIT	41	149165	1	1	1	1	0.03	DNA topoisomerase 2 OS=Phytophthora infestans (strain T30-4) OX=403677 GN=PITG_01300 PE=3 SV=1
Phytophthora_infestans_uniprot_man_FP	tr|D0MUH0|D0MUH0_PHYIT	41	25738	1	1	1	1	0.17	Uncharacterized protein OS=Phytophthora infestans (strain T30-4) OX=403677 GN=PITG_01945 PE=4 SV=1
Phytophthora_infestans_uniprot_man_FP	tr|D0NWC0|D0NWC0_PHYIT	41	126884	1	1	1	1	0.03	Inositol hexakisphosphate and diphosphoinositol-pentakisphosphate kinase OS=Phytophthora infestans (strain T30-4) OX=403677 GN=PITG_17745 PE=3 SV=1
Phytophthora_infestans_uniprot_man_FP	tr|D0NJ99|D0NJ99_PHYIT	41	28464	1	1	1	1	0.16	Ribosomal protein OS=Phytophthora infestans (strain T30-4) OX=403677 GN=PITG_12193 PE=3 SV=1
Phytophthora_infestans_uniprot_man_FP	tr|D0NGG5|D0NGG5_PHYIT	41	86617	1	1	1	1	0.05	Ion channel, putative OS=Phytophthora infestans (strain T30-4) OX=403677 GN=PITG_11217 PE=3 SV=1
Phytophthora_infestans_uniprot_man_FP	tr|D0NIZ2|D0NIZ2_PHYIT	41	101886	1	1	1	1	0.04	Uncharacterized protein OS=Phytophthora infestans (strain T30-4) OX=403677 GN=PITG_11526 PE=4 SV=1
Phytophthora_infestans_uniprot_man_FP	tr|D0MWU7|D0MWU7_PHYIT	40	13729	1	1	1	1	0.34	Uncharacterized protein OS=Phytophthora infestans (strain T30-4) OX=403677 GN=PITG_02638 PE=4 SV=1
Phytophthora_infestans_uniprot_man_FP	tr|D0N979|D0N979_PHYIT	40	86627	1	1	1	1	0.05	Glutamate--cysteine ligase OS=Phytophthora infestans (strain T30-4) OX=403677 GN=PITG_07991 PE=3 SV=1
Phytophthora_infestans_uniprot_man_FP	tr|D0NFD4|D0NFD4_PHYIT	40	29283	1	1	1	1	0.15	TPR_REGION domain-containing protein OS=Phytophthora infestans (strain T30-4) OX=403677 GN=PITG_10463 PE=3 SV=1
Phytophthora_infestans_uniprot_man_FP	tr|D0NUW3|D0NUW3_PHYIT	40	149110	1	1	1	1	0.03	Tubulin-specific chaperone D, putative OS=Phytophthora infestans (strain T30-4) OX=403677 GN=PITG_16797 PE=4 SV=1
Phytophthora_infestans_uniprot_man_FP	tr|D0NDI0|D0NDI0_PHYIT	40	33001	1	1	1	1	0.13	Rab11 family GTPase, putative OS=Phytophthora infestans (strain T30-4) OX=403677 GN=PITG_08922 PE=4 SV=1
Phytophthora_infestans_uniprot_man_FP	tr|D0NMP7|D0NMP7_PHYIT	39	32512	1	1	1	1	0.13	Phosphoglycerate mutase OS=Phytophthora infestans (strain T30-4) OX=403677 GN=PITG_13749 PE=3 SV=1
Phytophthora_infestans_uniprot_man_FP	tr|D0NAS1|D0NAS1_PHYIT	39	17140	1	1	1	1	0.27	Secreted RxLR effector peptide protein, putative (Fragment) OS=Phytophthora infestans (strain T30-4) OX=403677 GN=PITG_08500 PE=4 SV=1
Phytophthora_infestans_uniprot_man_FP	tr|D0NTB7|D0NTB7_PHYIT	39	194024	1	1	1	1	0.02	Adhesin-like protein OS=Phytophthora infestans (strain T30-4) OX=403677 GN=PITG_16183 PE=4 SV=1
Phytophthora_infestans_uniprot_man_FP	tr|D0MSC2|D0MSC2_PHYIT	39	68500	1	1	1	1	0.06	DIRP domain-containing protein OS=Phytophthora infestans (strain T30-4) OX=403677 GN=PITG_01054 PE=4 SV=1
Phytophthora_infestans_uniprot_man_FP	tr|D0N3C9|D0N3C9_PHYIT	39	162298	1	1	1	1	0.03	Calmodulin OS=Phytophthora infestans (strain T30-4) OX=403677 GN=PITG_05655 PE=4 SV=1
Phytophthora_infestans_uniprot_man_FP	tr|D0NSV9|D0NSV9_PHYIT	39	155359	1	1	1	1	0.03	Calmodulin OS=Phytophthora infestans (strain T30-4) OX=403677 GN=PITG_16099 PE=4 SV=1
Phytophthora_infestans_uniprot_man_FP	tr|D0N388|D0N388_PHYIT	38	108557	1	1	1	1	0.04	Transmembrane protein, putative OS=Phytophthora infestans (strain T30-4) OX=403677 GN=PITG_05608 PE=4 SV=1
Phytophthora_infestans_uniprot_man_FP	tr|D0MTE8|D0MTE8_PHYIT	38	142803	1	1	1	1	0.03	Cullin-associated NEDD8-dissociated protein, putative OS=Phytophthora infestans (strain T30-4) OX=403677 GN=PITG_01502 PE=3 SV=1
Phytophthora_infestans_uniprot_man_FP	tr|D0NDQ2|D0NDQ2_PHYIT	38	43406	1	1	1	1	0.1	Uncharacterized protein OS=Phytophthora infestans (strain T30-4) OX=403677 GN=PITG_09009 PE=4 SV=1
Phytophthora_infestans_uniprot_man_FP	tr|D0MY25|D0MY25_PHYIT	38	42204	1	1	1	1	0.1	Adenosine deaminase-like protein, putative OS=Phytophthora infestans (strain T30-4) OX=403677 GN=PITG_03615 PE=4 SV=1
Phytophthora_infestans_uniprot_man_FP	tr|D0NCJ9|D0NCJ9_PHYIT	38	13552	1	1	1	1	0.35	Transmembrane protein 230 OS=Phytophthora infestans (strain T30-4) OX=403677 GN=PITG_09679 PE=3 SV=1
Phytophthora_infestans_uniprot_man_FP	tr|D0NH58|D0NH58_PHYIT	38	621364	1	1	1	1	0.01	Midasin OS=Phytophthora infestans (strain T30-4) OX=403677 GN=PITG_10819 PE=3 SV=1
Phytophthora_infestans_uniprot_man_FP	tr|D0MRD4|D0MRD4_PHYIT	38	147774	1	1	1	1	0.03	Uncharacterized protein OS=Phytophthora infestans (strain T30-4) OX=403677 GN=PITG_00662 PE=4 SV=1
Phytophthora_infestans_uniprot_man_FP	tr|D0NIU9|D0NIU9_PHYIT	38	21845	1	1	1	1	0.21	Uncharacterized protein OS=Phytophthora infestans (strain T30-4) OX=403677 GN=PITG_11469 PE=4 SV=1
Phytophthora_infestans_uniprot_man_FP	tr|D0NVN1|D0NVN1_PHYIT	38	33625	1	1	1	1	0.13	Regulator of microtubule dynamics protein, putative OS=Phytophthora infestans (strain T30-4) OX=403677 GN=PITG_17263 PE=4 SV=1
Phytophthora_infestans_uniprot_man_FP	tr|D0NIG1|D0NIG1_PHYIT	37	57561	1	1	1	1	0.07	Major Facilitator Superfamily (MFS) OS=Phytophthora infestans (strain T30-4) OX=403677 GN=PITG_11748 PE=3 SV=1
Phytophthora_infestans_uniprot_man_FP	tr|D0NZL3|D0NZL3_PHYIT	37	70958	1	1	1	1	0.06	ATP-binding cassette sub-family E member 1 OS=Phytophthora infestans (strain T30-4) OX=403677 GN=PITG_19281 PE=4 SV=1
Phytophthora_infestans_uniprot_man_FP	tr|D0N2S0|D0N2S0_PHYIT	37	24403	1	1	1	1	0.18	Transmembrane protein, putative OS=Phytophthora infestans (strain T30-4) OX=403677 GN=PITG_05415 PE=4 SV=1
Phytophthora_infestans_uniprot_man_FP	tr|D0NFM9|D0NFM9_PHYIT	37	43273	1	1	1	1	0.1	Succinyl-CoA:3-ketoacid-coenzyme A transferase subunit A OS=Phytophthora infestans (strain T30-4) OX=403677 GN=PITG_10573 PE=4 SV=1
Phytophthora_infestans_uniprot_man_FP	tr|D0MVF0|D0MVF0_PHYIT	37	21909	1	1	1	1	0.21	Uncharacterized protein OS=Phytophthora infestans (strain T30-4) OX=403677 GN=PITG_02078 PE=4 SV=1
Phytophthora_infestans_uniprot_man_FP	tr|D0N9U5|D0N9U5_PHYIT	37	85023	1	1	1	1	0.05	Myosin-like protein OS=Phytophthora infestans (strain T30-4) OX=403677 GN=PITG_07795 PE=4 SV=1
Phytophthora_infestans_uniprot_man_FP	tr|D0MT27|D0MT27_PHYIT	37	27616	1	1	1	1	0.16	Proteasome subunit alpha type OS=Phytophthora infestans (strain T30-4) OX=403677 GN=PITG_00172 PE=3 SV=1
Phytophthora_infestans_uniprot_man_FP	tr|D0N5D0|D0N5D0_PHYIT	37	40930	1	1	1	1	0.11	Thioredoxin-like protein OS=Phytophthora infestans (strain T30-4) OX=403677 GN=PITG_06657 PE=3 SV=1
Phytophthora_infestans_uniprot_man_FP	tr|D0N318|D0N318_PHYIT	37	59185	1	1	1	1	0.07	Uncharacterized protein OS=Phytophthora infestans (strain T30-4) OX=403677 GN=PITG_05533 PE=4 SV=1
Phytophthora_infestans_uniprot_man_FP	tr|D0NKR2|D0NKR2_PHYIT	36	53685	1	1	1	1	0.08	PH domain-containing protein OS=Phytophthora infestans (strain T30-4) OX=403677 GN=PITG_12526 PE=4 SV=1
Phytophthora_infestans_uniprot_man_FP	tr|D0N1M1|D0N1M1_PHYIT	36	11864	1	1	1	1	0.41	Uncharacterized protein OS=Phytophthora infestans (strain T30-4) OX=403677 GN=PITG_04607 PE=4 SV=1
Phytophthora_infestans_uniprot_man_FP	tr|D0MR73|D0MR73_PHYIT	36	108753	1	1	1	1	0.04	Uncharacterized protein OS=Phytophthora infestans (strain T30-4) OX=403677 GN=PITG_00590 PE=4 SV=1
Phytophthora_infestans_uniprot_man_FP	tr|D0MTJ5|D0MTJ5_PHYIT	36	62585	1	1	1	1	0.07	Amino-acid N-acetyltransferase OS=Phytophthora infestans (strain T30-4) OX=403677 GN=PITG_01564 PE=3 SV=1
Phytophthora_infestans_uniprot_man_FP	tr|D0NNT2|D0NNT2_PHYIT	36	315921	1	1	1	1	0.01	Calmodulin OS=Phytophthora infestans (strain T30-4) OX=403677 GN=PITG_14175 PE=3 SV=1
Phytophthora_infestans_uniprot_man_FP	tr|D0MSS7|D0MSS7_PHYIT	36	51365	1	1	1	1	0.08	Mitogen activated protein kinase 7 OS=Phytophthora infestans (strain T30-4) OX=403677 GN=PITG_00063 PE=3 SV=1
Phytophthora_infestans_uniprot_man_FP	tr|D0N9A9|D0N9A9_PHYIT	36	86871	1	1	1	1	0.05	DEAD/DEAH box RNA helicase, putative OS=Phytophthora infestans (strain T30-4) OX=403677 GN=PITG_08026 PE=3 SV=1
Phytophthora_infestans_uniprot_man_FP	tr|D0N8H2|D0N8H2_PHYIT	36	18789	1	1	1	1	0.24	Crinkler (CRN) family protein OS=Phytophthora infestans (strain T30-4) OX=403677 GN=PITG_22818 PE=4 SV=1
Phytophthora_infestans_uniprot_man_FP	tr|D0NB06|D0NB06_PHYIT	36	26483	1	1	1	1	0.17	6-phosphogluconolactonase OS=Phytophthora infestans (strain T30-4) OX=403677 GN=PITG_08598 PE=3 SV=1
Phytophthora_infestans_uniprot_man_FP	tr|D0NK52|D0NK52_PHYIT	36	26580	1	1	1	1	0.17	Uncharacterized protein OS=Phytophthora infestans (strain T30-4) OX=403677 GN=PITG_13035 PE=4 SV=1
Phytophthora_infestans_uniprot_man_FP	tr|D0MS28|D0MS28_PHYIT	36	25894	1	1	1	1	0.17	Pyridoxal phosphate homeostasis protein OS=Phytophthora infestans (strain T30-4) OX=403677 GN=PITG_00943 PE=3 SV=1
Phytophthora_infestans_uniprot_man_FP	tr|D0MZL6|D0MZL6_PHYIT	36	16914	1	1	1	1	0.27	Uncharacterized protein OS=Phytophthora infestans (strain T30-4) OX=403677 GN=PITG_03196 PE=4 SV=1
Phytophthora_infestans_uniprot_man_FP	tr|D0P371|D0P371_PHYIT	36	205868	1	1	1	1	0.02	DNA-directed RNA polymerase subunit OS=Phytophthora infestans (strain T30-4) OX=403677 GN=PITG_21077 PE=3 SV=1
Phytophthora_infestans_uniprot_man_FP	tr|D0N713|D0N713_PHYIT	35	138808	1	1	1	1	0.03	Transmembrane protein, putative OS=Phytophthora infestans (strain T30-4) OX=403677 GN=PITG_07012 PE=4 SV=1
Phytophthora_infestans_uniprot_man_FP	tr|D0N4N7|D0N4N7_PHYIT	35	277336	1	1	1	1	0.02	1,3-beta-glucan synthase OS=Phytophthora infestans (strain T30-4) OX=403677 GN=PITG_06358 PE=3 SV=1
Phytophthora_infestans_uniprot_man_FP	tr|D0N433|D0N433_PHYIT	35	24716	1	1	1	1	0.18	Uncharacterized protein OS=Phytophthora infestans (strain T30-4) OX=403677 GN=PITG_05325 PE=4 SV=1
Phytophthora_infestans_uniprot_man_FP	tr|D0N463|D0N463_PHYIT	35	66569	1	1	1	1	0.06	Branchpoint-bridging protein OS=Phytophthora infestans (strain T30-4) OX=403677 GN=PITG_05366 PE=3 SV=1
Phytophthora_infestans_uniprot_man_FP	tr|D0NFN1|D0NFN1_PHYIT	35	41997	1	1	1	1	0.1	Uncharacterized protein OS=Phytophthora infestans (strain T30-4) OX=403677 GN=PITG_10576 PE=4 SV=1
Phytophthora_infestans_uniprot_man_FP	tr|D0NU54|D0NU54_PHYIT	35	64749	1	1	1	1	0.07	Uncharacterized protein OS=Phytophthora infestans (strain T30-4) OX=403677 GN=PITG_16381 PE=4 SV=1
Phytophthora_infestans_uniprot_man_FP	tr|D0MXM5|D0MXM5_PHYIT	35	113154	1	1	1	1	0.04	TIMELESS domain-containing protein OS=Phytophthora infestans (strain T30-4) OX=403677 GN=PITG_02976 PE=4 SV=1
Phytophthora_infestans_uniprot_man_FP	tr|D0NJH9|D0NJH9_PHYIT	35	20733	1	1	1	1	0.22	ADP-ribosylation factor family OS=Phytophthora infestans (strain T30-4) OX=403677 GN=PITG_12286 PE=3 SV=1
Phytophthora_infestans_uniprot_man_FP	tr|D0NKP4|D0NKP4_PHYIT	35	32751	1	1	1	1	0.13	Mitochondrial Carrier (MC) Family OS=Phytophthora infestans (strain T30-4) OX=403677 GN=PITG_12504 PE=3 SV=1
Phytophthora_infestans_uniprot_man_FP	tr|D0MRF1|D0MRF1_PHYIT	35	37238	1	1	1	1	0.12	Carbonic anhydrase OS=Phytophthora infestans (strain T30-4) OX=403677 GN=PITG_00682 PE=3 SV=1
Phytophthora_infestans_uniprot_man_FP	tr|D0NMU9|D0NMU9_PHYIT	35	22691	1	1	1	1	0.2	Rab18 family GTPase, putative OS=Phytophthora infestans (strain T30-4) OX=403677 GN=PITG_13809 PE=4 SV=1
Phytophthora_infestans_uniprot_man_FP	tr|D0NJJ2|D0NJJ2_PHYIT	35	122033	1	1	1	1	0.03	5'-phosphoribosylglycinamide transformylase OS=Phytophthora infestans (strain T30-4) OX=403677 GN=PITG_12300 PE=3 SV=1
Phytophthora_infestans_uniprot_man_FP	tr|D0MVE5|D0MVE5_PHYIT	35	494345	1	1	1	1	0.01	Uncharacterized protein OS=Phytophthora infestans (strain T30-4) OX=403677 GN=PITG_02073 PE=4 SV=1
Phytophthora_infestans_uniprot_man_FP	tr|D0NX64|D0NX64_PHYIT	35	41104	1	1	1	1	0.11	Uncharacterized protein OS=Phytophthora infestans (strain T30-4) OX=403677 GN=PITG_18168 PE=4 SV=1
Phytophthora_infestans_uniprot_man_FP	tr|D0NQE4|D0NQE4_PHYIT	35	106754	1	1	1	1	0.04	DNA mismatch repair protein mutS, putative OS=Phytophthora infestans (strain T30-4) OX=403677 GN=PITG_15309 PE=3 SV=1
Phytophthora_infestans_uniprot_man_FP	tr|D0NTZ5|D0NTZ5_PHYIT	35	78963	1	1	1	1	0.05	Vacuolar protein sorting-associated protein 53 OS=Phytophthora infestans (strain T30-4) OX=403677 GN=PITG_16313 PE=3 SV=1
Phytophthora_infestans_uniprot_man_FP	tr|D0N0J5|D0N0J5_PHYIT	35	85909	1	1	1	1	0.05	Uncharacterized protein OS=Phytophthora infestans (strain T30-4) OX=403677 GN=PITG_04093 PE=4 SV=1
Phytophthora_infestans_uniprot_man_FP	tr|D0MXG5|D0MXG5_PHYIT	35	29351	1	1	1	1	0.15	Glycoside hydrolase, putative OS=Phytophthora infestans (strain T30-4) OX=403677 GN=PITG_02901 PE=3 SV=1
Phytophthora_infestans_uniprot_man_FP	tr|D0MWN6|D0MWN6_PHYIT	35	46841	1	1	1	1	0.09	Rab11 family GTPase, putative OS=Phytophthora infestans (strain T30-4) OX=403677 GN=PITG_02569 PE=4 SV=1
Phytophthora_infestans_uniprot_man_FP	tr|D0NTQ2|D0NTQ2_PHYIT	35	52411	1	1	1	1	0.08	RMD5 family protein OS=Phytophthora infestans (strain T30-4) OX=403677 GN=PITG_16469 PE=4 SV=1
Phytophthora_infestans_uniprot_man_FP	tr|D0NBG0|D0NBG0_PHYIT	35	21442	1	1	1	1	0.21	Uncharacterized protein OS=Phytophthora infestans (strain T30-4) OX=403677 GN=PITG_09341 PE=4 SV=1
Phytophthora_infestans_uniprot_man_FP	tr|D0NMT5|D0NMT5_PHYIT	34	89188	1	1	1	1	0.05	Ribonuclease OS=Phytophthora infestans (strain T30-4) OX=403677 GN=PITG_13792 PE=3 SV=1
Phytophthora_infestans_uniprot_man_FP	tr|D0NTE4|D0NTE4_PHYIT	34	14555	1	1	1	1	0.32	Uncharacterized protein OS=Phytophthora infestans (strain T30-4) OX=403677 GN=PITG_16215 PE=4 SV=1
Phytophthora_infestans_uniprot_man_FP	tr|D0NQI9|D0NQI9_PHYIT	34	34429	1	1	1	1	0.13	SUI1 domain-containing protein OS=Phytophthora infestans (strain T30-4) OX=403677 GN=PITG_14557 PE=4 SV=1
Phytophthora_infestans_uniprot_man_FP	tr|D0N863|D0N863_PHYIT	34	32158	1	1	1	1	0.14	Uncharacterized protein OS=Phytophthora infestans (strain T30-4) OX=403677 GN=PITG_06813 PE=4 SV=1
Phytophthora_infestans_uniprot_man_FP	tr|D0MQV9|D0MQV9_PHYIT	34	31055	1	1	1	1	0.14	Uncharacterized protein OS=Phytophthora infestans (strain T30-4) OX=403677 GN=PITG_00465 PE=4 SV=1
Phytophthora_infestans_uniprot_man_FP	tr|D0NNX5|D0NNX5_PHYIT	34	39762	1	1	1	1	0.11	Mannose-1-phosphate guanyltransferase beta, putative OS=Phytophthora infestans (strain T30-4) OX=403677 GN=PITG_14229 PE=4 SV=1
Phytophthora_infestans_uniprot_man_FP	tr|D0N4T6|D0N4T6_PHYIT	34	80655	1	1	1	1	0.05	Heat shock protein 90 OS=Phytophthora infestans (strain T30-4) OX=403677 GN=PITG_06415 PE=3 SV=1
Phytophthora_infestans_uniprot_man_FP	tr|D0NFU1|D0NFU1_PHYIT	34	128235	1	1	1	1	0.03	PDZ domain-containing protein OS=Phytophthora infestans (strain T30-4) OX=403677 GN=PITG_10952 PE=4 SV=1
Phytophthora_infestans_uniprot_man_FP	tr|D0MXU7|D0MXU7_PHYIT	34	111984	1	1	1	1	0.04	Lysine ketoglutarate reductase OS=Phytophthora infestans (strain T30-4) OX=403677 GN=PITG_03530 PE=4 SV=1
Phytophthora_infestans_uniprot_man_FP	tr|D0P1Y8|D0P1Y8_PHYIT	34	27008	1	1	1	1	0.16	DUF2040 domain-containing protein OS=Phytophthora infestans (strain T30-4) OX=403677 GN=PITG_20187 PE=3 SV=1
Phytophthora_infestans_uniprot_man_FP	tr|D0NJ43|D0NJ43_PHYIT	34	34288	1	1	1	1	0.13	Uncharacterized protein OS=Phytophthora infestans (strain T30-4) OX=403677 GN=PITG_12133 PE=4 SV=1
Phytophthora_infestans_uniprot_man_FP	tr|D0N7D7|D0N7D7_PHYIT	34	75068	1	1	1	1	0.06	Catalase-peroxidase, putative OS=Phytophthora infestans (strain T30-4) OX=403677 GN=PITG_07143 PE=4 SV=1
Phytophthora_infestans_uniprot_man_FP	tr|D0NRE9|D0NRE9_PHYIT	34	278318	1	1	1	1	0.02	SNF2 family helicase/ATPase and F-box protein, putative OS=Phytophthora infestans (strain T30-4) OX=403677 GN=PITG_15509 PE=4 SV=1
Phytophthora_infestans_uniprot_man_FP	tr|D0NI23|D0NI23_PHYIT	34	219556	1	1	1	1	0.02	E3 ubiquitin-protein ligase OS=Phytophthora infestans (strain T30-4) OX=403677 GN=PITG_11567 PE=3 SV=1
Phytophthora_infestans_uniprot_man_FP	tr|D0NX06|D0NX06_PHYIT	34	177787	1	1	1	1	0.02	B-block_TFIIIC domain-containing protein OS=Phytophthora infestans (strain T30-4) OX=403677 GN=PITG_18434 PE=4 SV=1
Phytophthora_infestans_uniprot_man_FP	tr|D0N649|D0N649_PHYIT	34	148461	1	1	1	1	0.03	Uncharacterized protein OS=Phytophthora infestans (strain T30-4) OX=403677 GN=PITG_05972 PE=4 SV=1
Phytophthora_infestans_uniprot_man_FP	tr|D0MRL8|D0MRL8_PHYIT	34	59246	1	1	1	1	0.07	Gamma-glutamyltranspeptidase, putative OS=Phytophthora infestans (strain T30-4) OX=403677 GN=PITG_00754 PE=4 SV=1
Phytophthora_infestans_uniprot_man_FP	tr|D0NG12|D0NG12_PHYIT	34	38113	1	1	1	1	0.11	NADH dehydrogenase [ubiquinone] 1 alpha subcomplex subunit, putative OS=Phytophthora infestans (strain T30-4) OX=403677 GN=PITG_11036 PE=4 SV=1
Phytophthora_infestans_uniprot_man_FP	tr|D0MTX4|D0MTX4_PHYIT	34	66054	1	1	1	1	0.06	Cryptochrome, putative OS=Phytophthora infestans (strain T30-4) OX=403677 GN=PITG_01718 PE=3 SV=1
Phytophthora_infestans_uniprot_man_FP	tr|D0NJ66|D0NJ66_PHYIT	33	61675	1	1	1	1	0.07	Uncharacterized protein OS=Phytophthora infestans (strain T30-4) OX=403677 GN=PITG_12157 PE=3 SV=1
Phytophthora_infestans_uniprot_man_FP	tr|D0MSN3|D0MSN3_PHYIT	33	25891	1	1	1	1	0.17	DNA-binding protein, putative OS=Phytophthora infestans (strain T30-4) OX=403677 GN=PITG_00016 PE=4 SV=1
Phytophthora_infestans_uniprot_man_FP	tr|D0N999|D0N999_PHYIT	33	22365	1	1	1	1	0.2	Proteasome subunit beta OS=Phytophthora infestans (strain T30-4) OX=403677 GN=PITG_08014 PE=3 SV=1
Phytophthora_infestans_uniprot_man_FP	tr|D0MQC9|D0MQC9_PHYIT	33	159590	1	1	1	1	0.03	Uncharacterized protein OS=Phytophthora infestans (strain T30-4) OX=403677 GN=PITG_00263 PE=4 SV=1
Phytophthora_infestans_uniprot_man_FP	tr|D0NE45|D0NE45_PHYIT	33	59463	1	1	1	1	0.07	Serine palmitoyltransferase, putative OS=Phytophthora infestans (strain T30-4) OX=403677 GN=PITG_10028 PE=4 SV=1
Phytophthora_infestans_uniprot_man_FP	tr|D0P0S8|D0P0S8_PHYIT	33	167456	1	1	1	1	0.03	Voltage-gated Ion Channel (VIC) Superfamily OS=Phytophthora infestans (strain T30-4) OX=403677 GN=PITG_20109 PE=4 SV=1
Phytophthora_infestans_uniprot_man_FP	tr|D0NN16|D0NN16_PHYIT	33	53964	1	1	1	1	0.08	Uncharacterized protein OS=Phytophthora infestans (strain T30-4) OX=403677 GN=PITG_13896 PE=3 SV=1
Phytophthora_infestans_uniprot_man_FP	tr|D0NJ88|D0NJ88_PHYIT	33	58574	1	1	1	1	0.07	GPI transamidase component, putative OS=Phytophthora infestans (strain T30-4) OX=403677 GN=PITG_12181 PE=4 SV=1
Phytophthora_infestans_uniprot_man_FP	tr|D0MU36|D0MU36_PHYIT	33	23109	1	1	1	1	0.19	Protein disulfide-isomerase, putative OS=Phytophthora infestans (strain T30-4) OX=403677 GN=PITG_01791 PE=4 SV=1
Phytophthora_infestans_uniprot_man_FP	tr|D0MYE1|D0MYE1_PHYIT	33	30266	1	1	1	1	0.15	Uncharacterized protein OS=Phytophthora infestans (strain T30-4) OX=403677 GN=PITG_03742 PE=4 SV=1
Phytophthora_infestans_uniprot_man_FP	tr|D0N818|D0N818_PHYIT	32	65923	1	1	1	1	0.06	Uncharacterized protein OS=Phytophthora infestans (strain T30-4) OX=403677 GN=PITG_06762 PE=4 SV=1
Phytophthora_infestans_uniprot_man_FP	tr|D0NTR0|D0NTR0_PHYIT	32	44649	1	1	1	1	0.1	Short-chain specific acyl-CoA dehydrogenase, mitochondrial OS=Phytophthora infestans (strain T30-4) OX=403677 GN=PITG_16477 PE=3 SV=1
Phytophthora_infestans_uniprot_man_FP	tr|D0MZ36|D0MZ36_PHYIT	32	95049	1	1	1	1	0.04	S5A_REDUCTASE domain-containing protein OS=Phytophthora infestans (strain T30-4) OX=403677 GN=PITG_04006 PE=4 SV=1
Phytophthora_infestans_uniprot_man_FP	tr|D0MX48|D0MX48_PHYIT	32	82765	1	1	1	1	0.05	ENTH domain-containing protein OS=Phytophthora infestans (strain T30-4) OX=403677 GN=PITG_02754 PE=4 SV=1
Phytophthora_infestans_uniprot_man_FP	tr|D0N1N9|D0N1N9_PHYIT	32	82793	1	1	1	1	0.05	Sulfatase-like protein OS=Phytophthora infestans (strain T30-4) OX=403677 GN=PITG_04633 PE=4 SV=1
Phytophthora_infestans_uniprot_man_FP	tr|D0N6Z5|D0N6Z5_PHYIT	32	38992	1	1	1	1	0.11	Acyltransferase family OS=Phytophthora infestans (strain T30-4) OX=403677 GN=PITG_06989 PE=4 SV=1
Phytophthora_infestans_uniprot_man_FP	tr|D0NLS0|D0NLS0_PHYIT	32	45648	1	1	1	1	0.09	Dynein regulatory complex protein 9 OS=Phytophthora infestans (strain T30-4) OX=403677 GN=PITG_13346 PE=3 SV=1
Phytophthora_infestans_uniprot_man_FP	tr|D0NHW0|D0NHW0_PHYIT	32	51653	1	1	1	1	0.08	Uncharacterized protein OS=Phytophthora infestans (strain T30-4) OX=403677 GN=PITG_11816 PE=4 SV=1
Phytophthora_infestans_uniprot_man_FP	tr|D0MTN0|D0MTN0_PHYIT	32	129243	1	1	1	1	0.03	Uncharacterized protein OS=Phytophthora infestans (strain T30-4) OX=403677 GN=PITG_01615 PE=4 SV=1
Phytophthora_infestans_uniprot_man_FP	tr|D0NFS0|D0NFS0_PHYIT	32	28328	1	1	1	1	0.16	Proteasome subunit alpha type OS=Phytophthora infestans (strain T30-4) OX=403677 GN=PITG_10929 PE=3 SV=1
Phytophthora_infestans_uniprot_man_FP	tr|D0NIC3|D0NIC3_PHYIT	32	24447	1	1	1	1	0.18	Uncharacterized protein OS=Phytophthora infestans (strain T30-4) OX=403677 GN=PITG_11692 PE=4 SV=1
Phytophthora_infestans_uniprot_man_FP	tr|D0NJH9|D0NJH9_PHYIT	874	20733	30	30	8	8	7.74	ADP-ribosylation factor family OS=Phytophthora infestans (strain T30-4) OX=403677 GN=PITG_12286 PE=3 SV=1
Phytophthora_infestans_uniprot_man_FP	tr|D0NCD0|D0NCD0_PHYIT	776	17129	18	18	8	8	27.2	Nucleoside diphosphate kinase OS=Phytophthora infestans (strain T30-4) OX=403677 GN=PITG_09596 PE=3 SV=1
Phytophthora_infestans_uniprot_man_FP	tr|D0MXW4|D0MXW4_PHYIT	641	12603	20	20	7	7	63.08	Histone H2B OS=Phytophthora infestans (strain T30-4) OX=403677 GN=PITG_03550 PE=3 SV=1
Phytophthora_infestans_uniprot_man_FP	tr|D0ND91|D0ND91_PHYIT	621	17579	13	13	4	4	4.09	60S ribosomal protein L12, putative OS=Phytophthora infestans (strain T30-4) OX=403677 GN=PITG_08809 PE=3 SV=1
Phytophthora_infestans_uniprot_man_FP	tr|D0P1W1|D0P1W1_PHYIT	593	16109	21	21	10	10	19.83	40S ribosomal protein S14 OS=Phytophthora infestans (strain T30-4) OX=403677 GN=PITG_19999 PE=3 SV=1
Phytophthora_infestans_uniprot_man_FP	tr|D0MXW6|D0MXW6_PHYIT	581	11404	21	21	10	10	97.63	Histone H4 OS=Phytophthora infestans (strain T30-4) OX=403677 GN=PITG_03552 PE=3 SV=1
Phytophthora_infestans_uniprot_man_FP	tr|D0MZN9|D0MZN9_PHYIT	571	17625	16	16	12	12	19.19	40S ribosomal protein S18 OS=Phytophthora infestans (strain T30-4) OX=403677 GN=PITG_03221 PE=3 SV=1
Phytophthora_infestans_uniprot_man_FP	tr|D0N1F9|D0N1F9_PHYIT	544	18536	18	18	10	10	20.85	Peptidyl-prolyl cis-trans isomerase OS=Phytophthora infestans (strain T30-4) OX=403677 GN=PITG_04522 PE=3 SV=1
Phytophthora_infestans_uniprot_man_FP	tr|D0NI51|D0NI51_PHYIT	102	22404	3	3	2	2	0.73	Peptidyl-prolyl cis-trans isomerase OS=Phytophthora infestans (strain T30-4) OX=403677 GN=PITG_11603 PE=3 SV=1
Phytophthora_infestans_uniprot_man_FP	tr|D0NH95|D0NH95_PHYIT	478	16209	11	11	6	6	6.47	60S ribosomal protein L32-1 OS=Phytophthora infestans (strain T30-4) OX=403677 GN=PITG_10863 PE=3 SV=1
Phytophthora_infestans_uniprot_man_FP	tr|D0MUG8|D0MUG8_PHYIT	455	15116	13	13	8	8	18.36	60S ribosomal protein L23 OS=Phytophthora infestans (strain T30-4) OX=403677 GN=PITG_01943 PE=3 SV=1
Phytophthora_infestans_uniprot_man_FP	tr|D0ND55|D0ND55_PHYIT	442	23434	13	13	8	8	3.06	Nucleoside diphosphate kinase OS=Phytophthora infestans (strain T30-4) OX=403677 GN=PITG_08761 PE=3 SV=1
Phytophthora_infestans_uniprot_man_FP	tr|D0N7G4|D0N7G4_PHYIT	421	17601	12	12	6	6	7.01	40S ribosomal protein S15 OS=Phytophthora infestans (strain T30-4) OX=403677 GN=PITG_07173 PE=3 SV=1
Phytophthora_infestans_uniprot_man_FP	tr|D0NSE9|D0NSE9_PHYIT	421	15111	11	11	7	7	5.59	60S ribosomal protein L14, putative OS=Phytophthora infestans (strain T30-4) OX=403677 GN=PITG_15723 PE=3 SV=1
Phytophthora_infestans_uniprot_man_FP	tr|D0NPA9|D0NPA9_PHYIT	372	17628	16	16	8	8	7.01	40S ribosomal protein S16 OS=Phytophthora infestans (strain T30-4) OX=403677 GN=PITG_14913 PE=3 SV=1
Phytophthora_infestans_uniprot_man_FP	tr|D0MYS3|D0MYS3_PHYIT	368	14712	13	13	3	3	8.05	Histone H2A OS=Phytophthora infestans (strain T30-4) OX=403677 GN=PITG_03881 PE=3 SV=1
Phytophthora_infestans_uniprot_man_FP	tr|D0MWJ7|D0MWJ7_PHYIT	142	14560	6	6	2	2	1.31	Histone H2A OS=Phytophthora infestans (strain T30-4) OX=403677 GN=PITG_02527 PE=3 SV=1
Phytophthora_infestans_uniprot_man_FP	tr|D0NL21|D0NL21_PHYIT	351	15264	12	12	7	7	13.23	40S ribosomal protein S17, putative OS=Phytophthora infestans (strain T30-4) OX=403677 GN=PITG_12745 PE=3 SV=1
Phytophthora_infestans_uniprot_man_FP	tr|D0NMQ9|D0NMQ9_PHYIT	348	20823	10	10	6	6	3.8	Protoplast secreted protein 2 OS=Phytophthora infestans (strain T30-4) OX=403677 GN=PITG_13761 PE=3 SV=1
Phytophthora_infestans_uniprot_man_FP	tr|D0NSC8|D0NSC8_PHYIT	345	15052	11	11	8	8	10.3	50S ribosomal protein L5, chloroplastic OS=Phytophthora infestans (strain T30-4) OX=403677 GN=PITG_15697 PE=3 SV=1
Phytophthora_infestans_uniprot_man_FP	tr|D0MWZ9|D0MWZ9_PHYIT	334	16757	10	10	6	6	4.49	60S ribosomal protein L23a OS=Phytophthora infestans (strain T30-4) OX=403677 GN=PITG_02694 PE=3 SV=1
Phytophthora_infestans_uniprot_man_FP	tr|D0MSB0|D0MSB0_PHYIT	321	14395	8	8	4	4	2.08	60S ribosomal protein L22, putative OS=Phytophthora infestans (strain T30-4) OX=403677 GN=PITG_01042 PE=3 SV=1
Phytophthora_infestans_uniprot_man_FP	tr|D0NB00|D0NB00_PHYIT	316	15954	8	8	6	6	6.67	Actin-depolymerizing factor, putative OS=Phytophthora infestans (strain T30-4) OX=403677 GN=PITG_08591 PE=3 SV=1
Phytophthora_infestans_uniprot_man_FP	tr|D0NBZ4|D0NBZ4_PHYIT	283	17459	12	12	9	9	7.22	40S ribosomal protein S19-3 OS=Phytophthora infestans (strain T30-4) OX=403677 GN=PITG_09431 PE=3 SV=1
Phytophthora_infestans_uniprot_man_FP	tr|D0NC73|D0NC73_PHYIT	265	17179	7	7	6	6	3.15	Nascent polypeptide-associated complex subunit beta OS=Phytophthora infestans (strain T30-4) OX=403677 GN=PITG_09526 PE=3 SV=1
Phytophthora_infestans_uniprot_man_FP	tr|D0MT34|D0MT34_PHYIT	249	15492	7	7	5	5	3.81	40S ribosomal protein S12 OS=Phytophthora infestans (strain T30-4) OX=403677 GN=PITG_00179 PE=3 SV=1
Phytophthora_infestans_uniprot_man_FP	tr|D0MXW5|D0MXW5_PHYIT	247	15388	14	13	9	8	7.25	Histone H3 OS=Phytophthora infestans (strain T30-4) OX=403677 GN=PITG_03551 PE=3 SV=1
Phytophthora_infestans_uniprot_man_FP	tr|D0NMN8|D0NMN8_PHYIT	244	20866	6	6	6	6	2.24	Protoplast secreted protein 2 OS=Phytophthora infestans (strain T30-4) OX=403677 GN=PITG_13737 PE=3 SV=1
Phytophthora_infestans_uniprot_man_FP	tr|D0P2D2|D0P2D2_PHYIT	241	17307	10	10	10	10	9.54	40S ribosomal protein S13 OS=Phytophthora infestans (strain T30-4) OX=403677 GN=PITG_20264 PE=3 SV=1
Phytophthora_infestans_uniprot_man_FP	tr|D0N827|D0N827_PHYIT	241	15660	5	5	4	4	1.83	40S ribosomal protein S24 OS=Phytophthora infestans (strain T30-4) OX=403677 GN=PITG_06771 PE=3 SV=1
Phytophthora_infestans_uniprot_man_FP	tr|D0MYV3|D0MYV3_PHYIT	240	15630	9	9	9	9	9.39	Ribosomal protein L28, putative OS=Phytophthora infestans (strain T30-4) OX=403677 GN=PITG_03916 PE=3 SV=1
Phytophthora_infestans_uniprot_man_FP	tr|D0MZK2|D0MZK2_PHYIT	240	22035	7	7	7	7	2.66	60S ribosomal protein L9 OS=Phytophthora infestans (strain T30-4) OX=403677 GN=PITG_03178 PE=3 SV=1
Phytophthora_infestans_uniprot_man_FP	tr|D0MZQ7|D0MZQ7_PHYIT	239	16584	10	10	7	7	6.18	60S ribosomal protein L27 OS=Phytophthora infestans (strain T30-4) OX=403677 GN=PITG_03239 PE=3 SV=1
Phytophthora_infestans_uniprot_man_FP	tr|D0NJX8|D0NJX8_PHYIT	238	12790	4	4	3	3	1.59	40S ribosomal protein S23, putative OS=Phytophthora infestans (strain T30-4) OX=403677 GN=PITG_12947 PE=3 SV=1
Phytophthora_infestans_uniprot_man_FP	tr|D0NEJ2|D0NEJ2_PHYIT	227	18835	7	7	5	5	2.67	DUF4833 domain-containing protein OS=Phytophthora infestans (strain T30-4) OX=403677 GN=PITG_10185 PE=4 SV=1
Phytophthora_infestans_uniprot_man_FP	tr|D0N050|D0N050_PHYIT	220	22506	8	8	4	4	1.48	Rab1 family GTPase (PiYpt1) OS=Phytophthora infestans (strain T30-4) OX=403677 GN=PITG_03392 PE=4 SV=1
Phytophthora_infestans_uniprot_man_FP	tr|D0MZH3|D0MZH3_PHYIT	121	23472	4	4	2	2	0.42	Rab7 family GTPase, putative OS=Phytophthora infestans (strain T30-4) OX=403677 GN=PITG_03148 PE=4 SV=1
Phytophthora_infestans_uniprot_man_FP	tr|D0NB59|D0NB59_PHYIT	201	18417	5	5	4	4	2.03	Secreted RxLR effector peptide protein, putative OS=Phytophthora infestans (strain T30-4) OX=403677 GN=PITG_09216 PE=4 SV=1
Phytophthora_infestans_uniprot_man_FP	sp|D0NB60|RXLRH_PHYIT	108	17292	4	4	3	3	1.03	RxLR effector protein PITG_09218 OS=Phytophthora infestans (strain T30-4) OX=403677 GN=PITG_09218 PE=2 SV=1
Phytophthora_infestans_uniprot_man_FP	tr|D0MU36|D0MU36_PHYIT	194	23109	5	5	5	5	1.43	Protein disulfide-isomerase, putative OS=Phytophthora infestans (strain T30-4) OX=403677 GN=PITG_01791 PE=4 SV=1
Phytophthora_infestans_uniprot_man_FP	tr|D0N7V1|D0N7V1_PHYIT	192	14111	5	5	3	3	1.37	Uncharacterized protein OS=Phytophthora infestans (strain T30-4) OX=403677 GN=PITG_07340 PE=4 SV=1
Phytophthora_infestans_uniprot_man_FP	tr|D0NG33|D0NG33_PHYIT	164	17527	4	4	4	4	1.54	SCP domain-containing protein OS=Phytophthora infestans (strain T30-4) OX=403677 GN=PITG_11060 PE=4 SV=1
Phytophthora_infestans_uniprot_man_FP	tr|D0NG31|D0NG31_PHYIT	61	15819	2	2	2	2	0.67	SCP domain-containing protein OS=Phytophthora infestans (strain T30-4) OX=403677 GN=PITG_11058 PE=4 SV=1
Phytophthora_infestans_uniprot_man_FP	sp|D0NBV3|EPI2B_PHYIT	162	13830	3	3	3	3	1.41	Cystatin-like cysteine protease inhibitor EPIC2B OS=Phytophthora infestans (strain T30-4) OX=403677 GN=EPIC2B PE=1 SV=1
Phytophthora_infestans_uniprot_man_FP	tr|D0MR07|D0MR07_PHYIT	162	16698	2	2	1	1	0.63	Nucleoredoxin, putative OS=Phytophthora infestans (strain T30-4) OX=403677 GN=PITG_00518 PE=4 SV=1
Phytophthora_infestans_uniprot_man_FP	tr|D0MVQ0|D0MVQ0_PHYIT	161	74775	5	5	4	4	0.25	Proteasome endopeptidase complex OS=Phytophthora infestans (strain T30-4) OX=403677 GN=PITG_02191 PE=4 SV=1
Phytophthora_infestans_uniprot_man_FP	tr|D0NBC9|D0NBC9_PHYIT	161	16845	4	4	4	4	1.63	Uncharacterized protein OS=Phytophthora infestans (strain T30-4) OX=403677 GN=PITG_09297 PE=3 SV=1
Phytophthora_infestans_uniprot_man_FP	tr|D0NLT7|D0NLT7_PHYIT	157	14119	3	3	2	2	0.78	60S ribosomal protein L31, putative OS=Phytophthora infestans (strain T30-4) OX=403677 GN=PITG_13371 PE=3 SV=1
Phytophthora_infestans_uniprot_man_FP	tr|D0NUU4|D0NUU4_PHYIT	152	15085	6	6	5	5	4.03	40S ribosomal protein S15a OS=Phytophthora infestans (strain T30-4) OX=403677 GN=PITG_16757 PE=3 SV=1
Phytophthora_infestans_uniprot_man_FP	tr|D0NEJ7|D0NEJ7_PHYIT	148	18130	3	3	3	3	0.97	Ubiquitin, putative OS=Phytophthora infestans (strain T30-4) OX=403677 GN=PITG_10193 PE=3 SV=1
Phytophthora_infestans_uniprot_man_FP	tr|D0MRU3|D0MRU3_PHYIT	146	42034	4	4	3	3	0.34	Thioredoxin-dependent peroxide reductase, putative OS=Phytophthora infestans (strain T30-4) OX=403677 GN=PITG_00850 PE=4 SV=1
Phytophthora_infestans_uniprot_man_FP	tr|D0NR47|D0NR47_PHYIT	143	20579	5	4	4	3	0.82	Phenol acid carboxylase, putative OS=Phytophthora infestans (strain T30-4) OX=403677 GN=PITG_15388 PE=4 SV=1
Phytophthora_infestans_uniprot_man_FP	tr|D0NMJ5|D0NMJ5_PHYIT	136	13722	4	4	2	2	0.8	40S ribosomal protein S26 OS=Phytophthora infestans (strain T30-4) OX=403677 GN=PITG_13681 PE=3 SV=1
Phytophthora_infestans_uniprot_man_FP	tr|D0N9U2|D0N9U2_PHYIT	135	17630	5	5	4	4	1.52	ATP synthase subunit delta', putative OS=Phytophthora infestans (strain T30-4) OX=403677 GN=PITG_07792 PE=3 SV=1
Phytophthora_infestans_uniprot_man_FP	tr|D0N1P5|D0N1P5_PHYIT	135	48757	5	5	4	4	0.4	Elongation factor 1-alpha OS=Phytophthora infestans (strain T30-4) OX=403677 GN=PITG_04640 PE=3 SV=1
Phytophthora_infestans_uniprot_man_FP	tr|D0MQD2|D0MQD2_PHYIT	134	16479	5	5	5	5	2.46	40S ribosomal protein S10 OS=Phytophthora infestans (strain T30-4) OX=403677 GN=PITG_00266 PE=4 SV=1
Phytophthora_infestans_uniprot_man_FP	tr|D0NT78|D0NT78_PHYIT	124	15857	4	4	3	3	1.16	Superoxide dismutase 2 OS=Phytophthora infestans (strain T30-4) OX=403677 GN=PITG_15626 PE=4 SV=1
Phytophthora_infestans_uniprot_man_FP	tr|D0N590|D0N590_PHYIT	119	16846	5	5	4	4	1.63	Ubiquitin-conjugating enzyme E2, putative OS=Phytophthora infestans (strain T30-4) OX=403677 GN=PITG_06608 PE=3 SV=1
Phytophthora_infestans_uniprot_man_FP	tr|D0NCA2|D0NCA2_PHYIT	119	22672	2	2	2	2	0.44	40S ribosomal protein S9-1 OS=Phytophthora infestans (strain T30-4) OX=403677 GN=PITG_09563 PE=3 SV=1
Phytophthora_infestans_uniprot_man_FP	tr|D0NGF6|D0NGF6_PHYIT	114	23431	2	2	2	2	0.42	Rab2 family GTPase, putative OS=Phytophthora infestans (strain T30-4) OX=403677 GN=PITG_11205 PE=4 SV=1
Phytophthora_infestans_uniprot_man_FP	tr|D0NKR4|D0NKR4_PHYIT	112	19315	3	3	3	3	0.89	CS domain-containing protein OS=Phytophthora infestans (strain T30-4) OX=403677 GN=PITG_12528 PE=4 SV=1
Phytophthora_infestans_uniprot_man_FP	tr|D0NAX5|D0NAX5_PHYIT	108	16832	2	2	2	2	0.62	L51_S25_CI-B8 domain-containing protein OS=Phytophthora infestans (strain T30-4) OX=403677 GN=PITG_08565 PE=3 SV=1
Phytophthora_infestans_uniprot_man_FP	tr|D0NAC5|D0NAC5_PHYIT	103	21659	1	1	1	1	0.21	Uncharacterized protein OS=Phytophthora infestans (strain T30-4) OX=403677 GN=PITG_08332 PE=3 SV=1
Phytophthora_infestans_uniprot_man_FP	tr|D0N5B1|D0N5B1_PHYIT	100	19488	3	3	2	2	0.52	Uncharacterized protein OS=Phytophthora infestans (strain T30-4) OX=403677 GN=PITG_06636 PE=3 SV=1
Phytophthora_infestans_uniprot_man_FP	tr|D0N283|D0N283_PHYIT	100	33960	3	3	3	3	0.44	ADP/ATP translocase OS=Phytophthora infestans (strain T30-4) OX=403677 GN=PITG_04868 PE=3 SV=1
Phytophthora_infestans_uniprot_man_FP	tr|D0N851|D0N851_PHYIT	100	16536	4	4	4	4	1.68	Ribosomal protein L27 OS=Phytophthora infestans (strain T30-4) OX=403677 GN=PITG_06799 PE=3 SV=1
Phytophthora_infestans_uniprot_man_FP	tr|D0ND00|D0ND00_PHYIT	98	11971	2	2	2	2	0.96	60S ribosomal protein L36 OS=Phytophthora infestans (strain T30-4) OX=403677 GN=PITG_08703 PE=3 SV=1
Phytophthora_infestans_uniprot_man_FP	tr|D0MRG6|D0MRG6_PHYIT	98	17105	2	2	2	2	0.61	SnoaL-like domain-containing protein OS=Phytophthora infestans (strain T30-4) OX=403677 GN=PITG_00697 PE=4 SV=1
Phytophthora_infestans_uniprot_man_FP	tr|D0NV06|D0NV06_PHYIT	95	17148	3	3	3	3	1.05	60S ribosomal protein L24, putative OS=Phytophthora infestans (strain T30-4) OX=403677 GN=PITG_17093 PE=3 SV=1
Phytophthora_infestans_uniprot_man_FP	tr|D0NLV3|D0NLV3_PHYIT	95	19949	2	2	2	2	0.51	SnoaL-like domain-containing protein OS=Phytophthora infestans (strain T30-4) OX=403677 GN=PITG_13387 PE=4 SV=1
Phytophthora_infestans_uniprot_man_FP	tr|D0NRP9|D0NRP9_PHYIT	94	42168	3	3	3	3	0.34	Actin-like protein OS=Phytophthora infestans (strain T30-4) OX=403677 GN=PITG_15117 PE=3 SV=1
Phytophthora_infestans_uniprot_man_FP	tr|D0NKY3|D0NKY3_PHYIT	88	16786	1	1	1	1	0.28	Mitochondrial pyruvate carrier OS=Phytophthora infestans (strain T30-4) OX=403677 GN=PITG_12684 PE=3 SV=1
Phytophthora_infestans_uniprot_man_FP	tr|D0NI73|D0NI73_PHYIT	83	15844	2	2	2	2	0.67	Eukaryotic translation initiation factor 4C OS=Phytophthora infestans (strain T30-4) OX=403677 GN=PITG_11630 PE=3 SV=1
Phytophthora_infestans_uniprot_man_FP	tr|D0NV36|D0NV36_PHYIT	83	57639	2	2	1	1	0.07	Glyceraldehyde-3-phosphate dehydrogenase, putative OS=Phytophthora infestans (strain T30-4) OX=403677 GN=PITG_17130 PE=3 SV=1
Phytophthora_infestans_uniprot_man_FP	tr|D0MRX0|D0MRX0_PHYIT	83	12440	1	1	1	1	0.38	60S ribosomal protein L30, putative OS=Phytophthora infestans (strain T30-4) OX=403677 GN=PITG_00879 PE=3 SV=1
Phytophthora_infestans_uniprot_man_FP	tr|D0NCT9|D0NCT9_PHYIT	80	17963	2	2	2	2	0.57	Uncharacterized protein OS=Phytophthora infestans (strain T30-4) OX=403677 GN=PITG_09786 PE=4 SV=1
Phytophthora_infestans_uniprot_man_FP	tr|D0NN39|D0NN39_PHYIT	80	19573	3	3	3	3	0.87	Uncharacterized protein OS=Phytophthora infestans (strain T30-4) OX=403677 GN=PITG_13919 PE=3 SV=1
Phytophthora_infestans_uniprot_man_FP	tr|D0MSX6|D0MSX6_PHYIT	79	15032	1	1	1	1	0.31	DJ-1_PfpI domain-containing protein OS=Phytophthora infestans (strain T30-4) OX=403677 GN=PITG_00118 PE=4 SV=1
Phytophthora_infestans_uniprot_man_FP	sp|D0MSS2|EPIC4_PHYIT	78	18231	1	1	1	1	0.25	Cystatin-like cysteine protease inhibitor EPIC4 OS=Phytophthora infestans (strain T30-4) OX=403677 GN=EPIC4 PE=2 SV=1
Phytophthora_infestans_uniprot_man_FP	tr|D0NX15|D0NX15_PHYIT	78	48242	3	3	1	1	0.19	Uncharacterized protein OS=Phytophthora infestans (strain T30-4) OX=403677 GN=PITG_18445 PE=4 SV=1
Phytophthora_infestans_uniprot_man_FP	tr|D0NSR1|D0NSR1_PHYIT	77	36466	2	2	2	2	0.25	Glyceraldehyde-3-phosphate dehydrogenase OS=Phytophthora infestans (strain T30-4) OX=403677 GN=PITG_16047 PE=3 SV=1
Phytophthora_infestans_uniprot_man_FP	tr|D0NN73|D0NN73_PHYIT	76	18458	2	2	1	1	0.25	Endoribonuclease L-PSP, putative OS=Phytophthora infestans (strain T30-4) OX=403677 GN=PITG_13960 PE=4 SV=1
Phytophthora_infestans_uniprot_man_FP	tr|D0NDA7|D0NDA7_PHYIT	76	10762	2	2	2	2	1.11	Ribosomal protein L37 OS=Phytophthora infestans (strain T30-4) OX=403677 GN=PITG_08834 PE=3 SV=1
Phytophthora_infestans_uniprot_man_FP	tr|D0N984|D0N984_PHYIT	73	50499	2	2	2	2	0.18	Tubulin alpha chain OS=Phytophthora infestans (strain T30-4) OX=403677 GN=PITG_07996 PE=3 SV=1
Phytophthora_infestans_uniprot_man_FP	tr|D0MZQ3|D0MZQ3_PHYIT	72	12445	3	3	2	2	0.92	60S ribosomal protein L35a-4 OS=Phytophthora infestans (strain T30-4) OX=403677 GN=PITG_03235 PE=3 SV=1
Phytophthora_infestans_uniprot_man_FP	tr|D0MTV8|D0MTV8_PHYIT	70	19613	1	1	1	1	0.23	Uncharacterized protein OS=Phytophthora infestans (strain T30-4) OX=403677 GN=PITG_01702 PE=3 SV=1
Phytophthora_infestans_uniprot_man_FP	tr|D0NYW9|D0NYW9_PHYIT	70	47382	1	1	1	1	0.09	ATP-dependent RNA helicase eIF4A, putative OS=Phytophthora infestans (strain T30-4) OX=403677 GN=PITG_19129 PE=3 SV=1
Phytophthora_infestans_uniprot_man_FP	tr|D0MT09|D0MT09_PHYIT	68	169466	3	3	1	1	0.02	Kinesin-like protein OS=Phytophthora infestans (strain T30-4) OX=403677 GN=PITG_00152 PE=3 SV=1
Phytophthora_infestans_uniprot_man_FP	tr|D0P1G4|D0P1G4_PHYIT	67	21124	1	1	1	1	0.21	Uncharacterized protein OS=Phytophthora infestans (strain T30-4) OX=403677 GN=PITG_19814 PE=4 SV=1
Phytophthora_infestans_uniprot_man_FP	tr|D0MWX9|D0MWX9_PHYIT	65	22923	1	1	1	1	0.2	ATP-dependent protease hslV OS=Phytophthora infestans (strain T30-4) OX=403677 GN=PITG_02672 PE=3 SV=1
Phytophthora_infestans_uniprot_man_FP	tr|D0N014|D0N014_PHYIT	65	21110	2	2	2	2	0.47	60S ribosomal protein L17-2 OS=Phytophthora infestans (strain T30-4) OX=403677 GN=PITG_03353 PE=3 SV=1
Phytophthora_infestans_uniprot_man_FP	tr|D0NFD1|D0NFD1_PHYIT	64	216795	2	2	2	2	0.04	Uncharacterized protein OS=Phytophthora infestans (strain T30-4) OX=403677 GN=PITG_10460 PE=4 SV=1
Phytophthora_infestans_uniprot_man_FP	tr|D0NXN8|D0NXN8_PHYIT	64	25332	1	1	1	1	0.18	Mitochondrial import inner membrane translocase subunit Tim21 OS=Phytophthora infestans (strain T30-4) OX=403677 GN=PITG_18235 PE=3 SV=1
Phytophthora_infestans_uniprot_man_FP	tr|D0NLD3|D0NLD3_PHYIT	64	25775	1	1	1	1	0.17	Uncharacterized protein OS=Phytophthora infestans (strain T30-4) OX=403677 GN=PITG_12878 PE=4 SV=1
Phytophthora_infestans_uniprot_man_FP	tr|D0NXT0|D0NXT0_PHYIT	63	16681	2	2	2	2	0.63	Endoribonuclease L-PSP, putative OS=Phytophthora infestans (strain T30-4) OX=403677 GN=PITG_18288 PE=4 SV=1
Phytophthora_infestans_uniprot_man_FP	tr|D0NVF0|D0NVF0_PHYIT	62	35069	1	1	1	1	0.12	RXLR effector family protein, putative OS=Phytophthora infestans (strain T30-4) OX=403677 GN=PITG_16701 PE=4 SV=1
Phytophthora_infestans_uniprot_man_FP	tr|D0N9R4|D0N9R4_PHYIT	62	142150	3	3	1	1	0.03	WD domain-containing protein, putative OS=Phytophthora infestans (strain T30-4) OX=403677 GN=PITG_08216 PE=4 SV=1
Phytophthora_infestans_uniprot_man_FP	tr|D0NLP0|D0NLP0_PHYIT	61	13374	2	2	2	2	0.84	40S ribosomal protein S25 OS=Phytophthora infestans (strain T30-4) OX=403677 GN=PITG_13312 PE=3 SV=1
Phytophthora_infestans_uniprot_man_FP	tr|D0MUE8|D0MUE8_PHYIT	61	31040	2	2	2	2	0.3	40S ribosomal protein SA OS=Phytophthora infestans (strain T30-4) OX=403677 GN=PITG_01922 PE=3 SV=1
Phytophthora_infestans_uniprot_man_FP	tr|D0NLJ0|D0NLJ0_PHYIT	60	17526	1	1	1	1	0.26	Cytochrome b5 heme-binding domain-containing protein OS=Phytophthora infestans (strain T30-4) OX=403677 GN=PITG_13256 PE=4 SV=1
Phytophthora_infestans_uniprot_man_FP	tr|D0MSV0|D0MSV0_PHYIT	59	22024	1	1	1	1	0.2	GTP-binding protein SAR1 OS=Phytophthora infestans (strain T30-4) OX=403677 GN=PITG_00089 PE=3 SV=1
Phytophthora_infestans_uniprot_man_FP	tr|D0N7R5|D0N7R5_PHYIT	59	14249	2	2	2	2	0.77	60S ribosomal protein L35 OS=Phytophthora infestans (strain T30-4) OX=403677 GN=PITG_07300 PE=3 SV=1
Phytophthora_infestans_uniprot_man_FP	tr|D0NEK2|D0NEK2_PHYIT	59	53022	1	1	1	1	0.08	Adenosylhomocysteinase OS=Phytophthora infestans (strain T30-4) OX=403677 GN=PITG_10198 PE=3 SV=1
Phytophthora_infestans_uniprot_man_FP	tr|D0P1C1|D0P1C1_PHYIT	59	52507	3	3	1	1	0.17	Uncharacterized protein OS=Phytophthora infestans (strain T30-4) OX=403677 GN=PITG_20236 PE=4 SV=1
Phytophthora_infestans_uniprot_man_FP	tr|D0NY31|D0NY31_PHYIT	59	18915	2	2	2	2	0.54	50S ribosomal protein L7/L12, putative OS=Phytophthora infestans (strain T30-4) OX=403677 GN=PITG_18054 PE=3 SV=1
Phytophthora_infestans_uniprot_man_FP	tr|D0NS90|D0NS90_PHYIT	59	16183	1	1	1	1	0.29	HTH cro/C1-type domain-containing protein OS=Phytophthora infestans (strain T30-4) OX=403677 GN=PITG_15654 PE=4 SV=1
Phytophthora_infestans_uniprot_man_FP	tr|D0MS26|D0MS26_PHYIT	59	18338	2	2	2	2	0.56	60S ribosomal protein L21-1 OS=Phytophthora infestans (strain T30-4) OX=403677 GN=PITG_00941 PE=3 SV=1
Phytophthora_infestans_uniprot_man_FP	tr|D0N3Q1|D0N3Q1_PHYIT	57	12394	2	2	2	2	0.92	60S ribosomal protein L44 OS=Phytophthora infestans (strain T30-4) OX=403677 GN=PITG_05171 PE=3 SV=1
Phytophthora_infestans_uniprot_man_FP	tr|D0NME3|D0NME3_PHYIT	57	35593	1	1	1	1	0.12	Malate dehydrogenase OS=Phytophthora infestans (strain T30-4) OX=403677 GN=PITG_13614 PE=3 SV=1
Phytophthora_infestans_uniprot_man_FP	tr|D0NDA9|D0NDA9_PHYIT	56	77187	1	1	1	1	0.06	Interferon-induced GTP-binding protein Mx OS=Phytophthora infestans (strain T30-4) OX=403677 GN=PITG_08837 PE=4 SV=1
Phytophthora_infestans_uniprot_man_FP	tr|D0NW66|D0NW66_PHYIT	56	11130	2	2	1	1	1.07	Uncharacterized protein OS=Phytophthora infestans (strain T30-4) OX=403677 GN=PITG_17835 PE=4 SV=1
Phytophthora_infestans_uniprot_man_FP	tr|D0P383|D0P383_PHYIT	55	22176	2	2	2	2	0.45	Adenine phosphoribosyltransferase, putative OS=Phytophthora infestans (strain T30-4) OX=403677 GN=PITG_21127 PE=4 SV=1
Phytophthora_infestans_uniprot_man_FP	tr|D0N701|D0N701_PHYIT	55	26729	2	2	2	2	0.36	HTH CENPB-type domain-containing protein OS=Phytophthora infestans (strain T30-4) OX=403677 GN=PITG_06996 PE=4 SV=1
Phytophthora_infestans_uniprot_man_FP	tr|D0P085|D0P085_PHYIT	54	16560	2	2	2	2	0.64	50S ribosomal protein L17, putative OS=Phytophthora infestans (strain T30-4) OX=403677 GN=PITG_19448 PE=3 SV=1
Phytophthora_infestans_uniprot_man_FP	tr|D0MVE5|D0MVE5_PHYIT	54	494345	3	3	2	2	0.02	Uncharacterized protein OS=Phytophthora infestans (strain T30-4) OX=403677 GN=PITG_02073 PE=4 SV=1
Phytophthora_infestans_uniprot_man_FP	tr|D0NW38|D0NW38_PHYIT	54	168073	2	2	1	1	0.03	Uncharacterized protein OS=Phytophthora infestans (strain T30-4) OX=403677 GN=PITG_17457 PE=4 SV=1
Phytophthora_infestans_uniprot_man_FP	tr|D0MQV3|D0MQV3_PHYIT	53	19922	2	2	2	2	0.51	Coatomer subunit zeta OS=Phytophthora infestans (strain T30-4) OX=403677 GN=PITG_00459 PE=3 SV=1
Phytophthora_infestans_uniprot_man_FP	tr|D0MQH7|D0MQH7_PHYIT	52	20436	1	1	1	1	0.22	Uncharacterized protein OS=Phytophthora infestans (strain T30-4) OX=403677 GN=PITG_00314 PE=4 SV=1
Phytophthora_infestans_uniprot_man_FP	tr|D0NW41|D0NW41_PHYIT	51	40231	2	2	1	1	0.23	Rab11 family GTPase, putative OS=Phytophthora infestans (strain T30-4) OX=403677 GN=PITG_17461 PE=4 SV=1
Phytophthora_infestans_uniprot_man_FP	tr|D0NYR2|D0NYR2_PHYIT	51	17799	1	1	1	1	0.26	Uncharacterized protein OS=Phytophthora infestans (strain T30-4) OX=403677 GN=PITG_19007 PE=3 SV=1
Phytophthora_infestans_uniprot_man_FP	tr|D0NVB8|D0NVB8_PHYIT	51	13831	1	1	1	1	0.34	Uncharacterized protein OS=Phytophthora infestans (strain T30-4) OX=403677 GN=PITG_16666 PE=3 SV=1
Phytophthora_infestans_uniprot_man_FP	tr|D0NP68|D0NP68_PHYIT	51	21527	1	1	1	1	0.21	40S ribosomal protein S7 OS=Phytophthora infestans (strain T30-4) OX=403677 GN=PITG_14850 PE=3 SV=1
Phytophthora_infestans_uniprot_man_FP	tr|D0MR13|D0MR13_PHYIT	51	72505	1	1	1	1	0.06	Luminal-binding protein 3 OS=Phytophthora infestans (strain T30-4) OX=403677 GN=PITG_00527 PE=3 SV=1
Phytophthora_infestans_uniprot_man_FP	tr|D0NIJ7|D0NIJ7_PHYIT	50	138074	1	1	1	1	0.03	Annexin (Annexin) Family OS=Phytophthora infestans (strain T30-4) OX=403677 GN=PITG_11329 PE=4 SV=1
Phytophthora_infestans_uniprot_man_FP	tr|D0MW16|D0MW16_PHYIT	50	54617	1	1	1	1	0.08	Uncharacterized protein OS=Phytophthora infestans (strain T30-4) OX=403677 GN=PITG_02326 PE=4 SV=1
Phytophthora_infestans_uniprot_man_FP	tr|D0MTA4|D0MTA4_PHYIT	50	322178	2	2	1	1	0.01	Ubiquitin-specific protease, putative OS=Phytophthora infestans (strain T30-4) OX=403677 GN=PITG_01453 PE=4 SV=1
Phytophthora_infestans_uniprot_man_FP	tr|D0NJJ5|D0NJJ5_PHYIT	50	45385	1	1	1	1	0.1	Uncharacterized protein OS=Phytophthora infestans (strain T30-4) OX=403677 GN=PITG_12303 PE=4 SV=1
Phytophthora_infestans_uniprot_man_FP	tr|D0MUS0|D0MUS0_PHYIT	50	24480	2	2	2	2	0.4	40S ribosomal protein S8 OS=Phytophthora infestans (strain T30-4) OX=403677 GN=PITG_02053 PE=3 SV=1
Phytophthora_infestans_uniprot_man_FP	tr|D0NLK0|D0NLK0_PHYIT	49	44537	1	1	1	1	0.1	Uncharacterized protein OS=Phytophthora infestans (strain T30-4) OX=403677 GN=PITG_13266 PE=4 SV=1
Phytophthora_infestans_uniprot_man_FP	tr|D0N9U1|D0N9U1_PHYIT	48	18375	1	1	1	1	0.25	Uncharacterized protein OS=Phytophthora infestans (strain T30-4) OX=403677 GN=PITG_22841 PE=4 SV=1
Phytophthora_infestans_uniprot_man_FP	tr|D0MX28|D0MX28_PHYIT	48	147836	1	1	1	1	0.03	Uncharacterized protein OS=Phytophthora infestans (strain T30-4) OX=403677 GN=PITG_02730 PE=3 SV=1
Phytophthora_infestans_uniprot_man_FP	tr|D0MRF2|D0MRF2_PHYIT	48	19915	1	1	1	1	0.23	TFIID_20kDa domain-containing protein OS=Phytophthora infestans (strain T30-4) OX=403677 GN=PITG_00683 PE=3 SV=1
Phytophthora_infestans_uniprot_man_FP	tr|D0NL96|D0NL96_PHYIT	47	17079	1	1	1	1	0.27	Glutathione transferase OS=Phytophthora infestans (strain T30-4) OX=403677 GN=PITG_12833 PE=3 SV=1
Phytophthora_infestans_uniprot_man_FP	tr|D0N6S1|D0N6S1_PHYIT	46	63237	1	1	1	1	0.07	Translation initiation factor IF-2, putative OS=Phytophthora infestans (strain T30-4) OX=403677 GN=PITG_06911 PE=4 SV=1
Phytophthora_infestans_uniprot_man_FP	tr|D0NSS1|D0NSS1_PHYIT	46	380264	2	2	2	2	0.02	Uncharacterized protein OS=Phytophthora infestans (strain T30-4) OX=403677 GN=PITG_16058 PE=4 SV=1
Phytophthora_infestans_uniprot_man_FP	tr|D0MV20|D0MV20_PHYIT	46	20308	1	1	1	1	0.22	S-phase kinase-associated protein 1A OS=Phytophthora infestans (strain T30-4) OX=403677 GN=PITG_01260 PE=3 SV=1
Phytophthora_infestans_uniprot_man_FP	tr|D0NXU6|D0NXU6_PHYIT	46	34451	2	2	2	2	0.27	Uncharacterized protein OS=Phytophthora infestans (strain T30-4) OX=403677 GN=PITG_18305 PE=4 SV=1
Phytophthora_infestans_uniprot_man_FP	tr|D0N2H9|D0N2H9_PHYIT	46	1113702	2	2	1	1	0	Uncharacterized protein OS=Phytophthora infestans (strain T30-4) OX=403677 GN=PITG_04980 PE=4 SV=1
Phytophthora_infestans_uniprot_man_FP	tr|D0NL22|D0NL22_PHYIT	45	15864	1	1	1	1	0.29	Uncharacterized protein OS=Phytophthora infestans (strain T30-4) OX=403677 GN=PITG_12746 PE=4 SV=1
Phytophthora_infestans_uniprot_man_FP	tr|D0MR29|D0MR29_PHYIT	45	17444	1	1	1	1	0.26	Nucleoredoxin, putative OS=Phytophthora infestans (strain T30-4) OX=403677 GN=PITG_00545 PE=4 SV=1
Phytophthora_infestans_uniprot_man_FP	tr|D0NF56|D0NF56_PHYIT	44	14134	1	1	1	1	0.33	Mitochondrial import inner membrane translocase subunit OS=Phytophthora infestans (strain T30-4) OX=403677 GN=PITG_10369 PE=3 SV=1
Phytophthora_infestans_uniprot_man_FP	tr|D0MV79|D0MV79_PHYIT	44	19132	1	1	1	1	0.24	Peptidyl-prolyl cis-trans isomerase OS=Phytophthora infestans (strain T30-4) OX=403677 GN=PITG_01318 PE=4 SV=1
Phytophthora_infestans_uniprot_man_FP	tr|D0NF06|D0NF06_PHYIT	44	68829	1	1	1	1	0.06	Acyl-coenzyme A oxidase OS=Phytophthora infestans (strain T30-4) OX=403677 GN=PITG_10305 PE=3 SV=1
Phytophthora_infestans_uniprot_man_FP	tr|D0MQY8|D0MQY8_PHYIT	43	93761	1	1	1	1	0.05	Vacuolar protein sorting-associated protein 51 homolog OS=Phytophthora infestans (strain T30-4) OX=403677 GN=PITG_00495 PE=3 SV=1
Phytophthora_infestans_uniprot_man_FP	tr|D0N357|D0N357_PHYIT	43	38279	1	1	1	1	0.11	Glutathione S-transferase, putative OS=Phytophthora infestans (strain T30-4) OX=403677 GN=PITG_05577 PE=4 SV=1
Phytophthora_infestans_uniprot_man_FP	tr|D0NDQ2|D0NDQ2_PHYIT	43	43406	1	1	1	1	0.1	Uncharacterized protein OS=Phytophthora infestans (strain T30-4) OX=403677 GN=PITG_09009 PE=4 SV=1
Phytophthora_infestans_uniprot_man_FP	tr|D0MRV0|D0MRV0_PHYIT	43	17306	1	1	1	1	0.27	Thioredoxin domain-containing protein OS=Phytophthora infestans (strain T30-4) OX=403677 GN=PITG_00857 PE=4 SV=1
Phytophthora_infestans_uniprot_man_FP	tr|D0N6S6|D0N6S6_PHYIT	43	136448	1	1	1	1	0.03	Calmodulin OS=Phytophthora infestans (strain T30-4) OX=403677 GN=PITG_06916 PE=4 SV=1
Phytophthora_infestans_uniprot_man_FP	tr|D0NBZ7|D0NBZ7_PHYIT	42	21444	1	1	1	1	0.21	DUF2012 domain-containing protein OS=Phytophthora infestans (strain T30-4) OX=403677 GN=PITG_09434 PE=4 SV=1
Phytophthora_infestans_uniprot_man_FP	tr|D0NE79|D0NE79_PHYIT	42	62958	2	2	1	1	0.07	Protein kinase, putative OS=Phytophthora infestans (strain T30-4) OX=403677 GN=PITG_10062 PE=4 SV=1
Phytophthora_infestans_uniprot_man_FP	tr|D0MQ99|D0MQ99_PHYIT	42	37893	1	1	1	1	0.12	Peptidyl-prolyl cis-trans isomerase, mitochondrial OS=Phytophthora infestans (strain T30-4) OX=403677 GN=PITG_00230 PE=4 SV=1
Phytophthora_infestans_uniprot_man_FP	tr|D0MS94|D0MS94_PHYIT	41	22023	1	1	1	1	0.2	Uncharacterized protein OS=Phytophthora infestans (strain T30-4) OX=403677 GN=PITG_01024 PE=3 SV=1
Phytophthora_infestans_uniprot_man_FP	tr|D0MRT0|D0MRT0_PHYIT	41	24079	1	1	1	1	0.19	Uncharacterized protein OS=Phytophthora infestans (strain T30-4) OX=403677 GN=PITG_00833 PE=4 SV=1
Phytophthora_infestans_uniprot_man_FP	tr|D0N2A8|D0N2A8_PHYIT	41	111201	1	1	1	1	0.04	Uncharacterized protein OS=Phytophthora infestans (strain T30-4) OX=403677 GN=PITG_04893 PE=4 SV=1
Phytophthora_infestans_uniprot_man_FP	tr|D0NDY0|D0NDY0_PHYIT	41	83936	1	1	1	1	0.05	Patatin-like phospholipase, putative OS=Phytophthora infestans (strain T30-4) OX=403677 GN=PITG_09954 PE=4 SV=1
Phytophthora_infestans_uniprot_man_FP	tr|D0NEF0|D0NEF0_PHYIT	41	96866	1	1	1	1	0.04	Uncharacterized protein OS=Phytophthora infestans (strain T30-4) OX=403677 GN=PITG_10142 PE=4 SV=1
Phytophthora_infestans_uniprot_man_FP	tr|D0N6Q0|D0N6Q0_PHYIT	41	50609	1	1	1	1	0.09	Peptidase, putative OS=Phytophthora infestans (strain T30-4) OX=403677 GN=PITG_06890 PE=3 SV=1
Phytophthora_infestans_uniprot_man_FP	tr|D0MUG5|D0MUG5_PHYIT	41	36457	2	2	1	1	0.12	Glyceraldehyde-3-phosphate dehydrogenase OS=Phytophthora infestans (strain T30-4) OX=403677 GN=PITG_01940 PE=3 SV=1
Phytophthora_infestans_uniprot_man_FP	tr|D0NBG4|D0NBG4_PHYIT	40	21953	1	1	1	1	0.2	40S ribosomal protein S5-2 OS=Phytophthora infestans (strain T30-4) OX=403677 GN=PITG_09345 PE=3 SV=1
Phytophthora_infestans_uniprot_man_FP	tr|D0MSC2|D0MSC2_PHYIT	40	68500	1	1	1	1	0.06	DIRP domain-containing protein OS=Phytophthora infestans (strain T30-4) OX=403677 GN=PITG_01054 PE=4 SV=1
Phytophthora_infestans_uniprot_man_FP	tr|D0NH90|D0NH90_PHYIT	40	17283	1	1	1	1	0.27	Glycine cleavage system H protein OS=Phytophthora infestans (strain T30-4) OX=403677 GN=PITG_10858 PE=3 SV=1
Phytophthora_infestans_uniprot_man_FP	tr|D0NV58|D0NV58_PHYIT	40	19740	1	1	1	1	0.23	GST C-terminal domain-containing protein OS=Phytophthora infestans (strain T30-4) OX=403677 GN=PITG_17156 PE=4 SV=1
Phytophthora_infestans_uniprot_man_FP	tr|D0NNW4|D0NNW4_PHYIT	39	28663	1	1	1	1	0.15	Uncharacterized protein OS=Phytophthora infestans (strain T30-4) OX=403677 GN=PITG_14217 PE=4 SV=1
Phytophthora_infestans_uniprot_man_FP	tr|D0MU70|D0MU70_PHYIT	39	45428	2	2	1	1	0.1	Uncharacterized protein OS=Phytophthora infestans (strain T30-4) OX=403677 GN=PITG_01830 PE=4 SV=1
Phytophthora_infestans_uniprot_man_FP	tr|D0NUK3|D0NUK3_PHYIT	39	141378	1	1	1	1	0.03	ANK_REP_REGION domain-containing protein OS=Phytophthora infestans (strain T30-4) OX=403677 GN=PITG_17004 PE=4 SV=1
Phytophthora_infestans_uniprot_man_FP	tr|D0NSQ4|D0NSQ4_PHYIT	39	23627	1	1	1	1	0.19	CAP-Gly domain-containing protein OS=Phytophthora infestans (strain T30-4) OX=403677 GN=PITG_16039 PE=4 SV=1
Phytophthora_infestans_uniprot_man_FP	tr|D0N506|D0N506_PHYIT	39	147992	2	2	1	1	0.03	Uncharacterized protein OS=Phytophthora infestans (strain T30-4) OX=403677 GN=PITG_06508 PE=4 SV=1
Phytophthora_infestans_uniprot_man_FP	tr|D0NYS2|D0NYS2_PHYIT	39	28566	1	1	1	1	0.15	14-3-3 protein epsilon OS=Phytophthora infestans (strain T30-4) OX=403677 GN=PITG_19017 PE=3 SV=1
Phytophthora_infestans_uniprot_man_FP	tr|D0NC46|D0NC46_PHYIT	38	63919	1	1	1	1	0.07	Uncharacterized protein OS=Phytophthora infestans (strain T30-4) OX=403677 GN=PITG_09489 PE=4 SV=1
Phytophthora_infestans_uniprot_man_FP	tr|D0NBI7|D0NBI7_PHYIT	38	169527	1	1	1	1	0.02	Anoct_dimer domain-containing protein OS=Phytophthora infestans (strain T30-4) OX=403677 GN=PITG_09376 PE=4 SV=1
Phytophthora_infestans_uniprot_man_FP	tr|D0MVL5|D0MVL5_PHYIT	37	163460	1	1	1	1	0.03	Uncharacterized protein OS=Phytophthora infestans (strain T30-4) OX=403677 GN=PITG_02146 PE=4 SV=1
Phytophthora_infestans_uniprot_man_FP	tr|D0N5P4|D0N5P4_PHYIT	37	18464	1	1	1	1	0.25	Uncharacterized protein OS=Phytophthora infestans (strain T30-4) OX=403677 GN=PITG_05788 PE=4 SV=1
Phytophthora_infestans_uniprot_man_FP	tr|D0MZK5|D0MZK5_PHYIT	37	87469	1	1	1	1	0.05	Uncharacterized protein OS=Phytophthora infestans (strain T30-4) OX=403677 GN=PITG_03181 PE=4 SV=1
Phytophthora_infestans_uniprot_man_FP	tr|D0NVY0|D0NVY0_PHYIT	37	47318	1	1	1	1	0.09	Hsp70-like protein OS=Phytophthora infestans (strain T30-4) OX=403677 GN=PITG_17383 PE=4 SV=1
Phytophthora_infestans_uniprot_man_FP	tr|D0NUY3|D0NUY3_PHYIT	37	140806	1	1	1	1	0.03	Coatomer subunit alpha OS=Phytophthora infestans (strain T30-4) OX=403677 GN=PITG_17069 PE=4 SV=1
Phytophthora_infestans_uniprot_man_FP	tr|D0MUK9|D0MUK9_PHYIT	37	59540	1	1	1	1	0.07	Long-chain-fatty-acid-CoA ligase, putative OS=Phytophthora infestans (strain T30-4) OX=403677 GN=PITG_01988 PE=4 SV=1
Phytophthora_infestans_uniprot_man_FP	tr|D0NSU4|D0NSU4_PHYIT	37	28225	1	1	1	1	0.16	Uncharacterized protein OS=Phytophthora infestans (strain T30-4) OX=403677 GN=PITG_16081 PE=4 SV=1
Phytophthora_infestans_uniprot_man_FP	tr|D0N1L8|D0N1L8_PHYIT	37	43546	1	1	1	1	0.1	3'-phosphoadenylylsulfate reductase OS=Phytophthora infestans (strain T30-4) OX=403677 GN=PITG_04601 PE=3 SV=1
Phytophthora_infestans_uniprot_man_FP	tr|D0NH99|D0NH99_PHYIT	37	41543	1	1	1	1	0.1	Uncharacterized protein OS=Phytophthora infestans (strain T30-4) OX=403677 GN=PITG_10868 PE=4 SV=1
Phytophthora_infestans_uniprot_man_FP	tr|D0N5A0|D0N5A0_PHYIT	37	20298	1	1	1	1	0.22	ADP-ribosylation factor family OS=Phytophthora infestans (strain T30-4) OX=403677 GN=PITG_06619 PE=3 SV=1
Phytophthora_infestans_uniprot_man_FP	tr|D0NC90|D0NC90_PHYIT	37	20994	1	1	1	1	0.22	ATP synthase subunit d, mitochondrial OS=Phytophthora infestans (strain T30-4) OX=403677 GN=PITG_09547 PE=3 SV=1
Phytophthora_infestans_uniprot_man_FP	tr|D0NY29|D0NY29_PHYIT	36	44460	1	1	1	1	0.1	60S ribosomal protein L3 OS=Phytophthora infestans (strain T30-4) OX=403677 GN=PITG_18052 PE=3 SV=1
Phytophthora_infestans_uniprot_man_FP	tr|D0N878|D0N878_PHYIT	36	185439	1	1	1	1	0.02	WW domain-containing protein OS=Phytophthora infestans (strain T30-4) OX=403677 GN=PITG_06829 PE=4 SV=1
Phytophthora_infestans_uniprot_man_FP	sp|D0N1U4|ARGJ_PHYIT	36	51027	1	1	1	1	0.08	Arginine biosynthesis bifunctional protein ArgJ, mitochondrial OS=Phytophthora infestans (strain T30-4) OX=403677 GN=PITG_04698 PE=3 SV=1
Phytophthora_infestans_uniprot_man_FP	tr|D0NA98|D0NA98_PHYIT	36	123159	1	1	1	1	0.03	cGMP-dependent protein kinase OS=Phytophthora infestans (strain T30-4) OX=403677 GN=PITG_08304 PE=3 SV=1
Phytophthora_infestans_uniprot_man_FP	tr|D0NCM7|D0NCM7_PHYIT	36	16609	1	1	1	1	0.28	DNA-directed RNA polymerases I, II, and III subunit RPABC3 OS=Phytophthora infestans (strain T30-4) OX=403677 GN=PITG_09712 PE=3 SV=1
Phytophthora_infestans_uniprot_man_FP	tr|D0N1D8|D0N1D8_PHYIT	36	98721	1	1	1	1	0.04	Peroxisome assembly factor, putative OS=Phytophthora infestans (strain T30-4) OX=403677 GN=PITG_04489 PE=4 SV=1
Phytophthora_infestans_uniprot_man_FP	tr|D0MYG6|D0MYG6_PHYIT	36	172967	1	1	1	1	0.02	Uncharacterized protein OS=Phytophthora infestans (strain T30-4) OX=403677 GN=PITG_03767 PE=3 SV=1
Phytophthora_infestans_uniprot_man_FP	tr|D0N1Q9|D0N1Q9_PHYIT	36	75770	1	1	1	1	0.06	Methylcrotonoyl-CoA carboxylase subunit alpha, putative OS=Phytophthora infestans (strain T30-4) OX=403677 GN=PITG_04658 PE=4 SV=1
Phytophthora_infestans_uniprot_man_FP	tr|D0NSU7|D0NSU7_PHYIT	36	27207	1	1	1	1	0.16	Uncharacterized protein OS=Phytophthora infestans (strain T30-4) OX=403677 GN=PITG_16085 PE=4 SV=1
Phytophthora_infestans_uniprot_man_FP	tr|D0NZC5|D0NZC5_PHYIT	36	162223	1	1	1	1	0.03	Uncharacterized protein OS=Phytophthora infestans (strain T30-4) OX=403677 GN=PITG_18862 PE=4 SV=1
Phytophthora_infestans_uniprot_man_FP	tr|D0NP06|D0NP06_PHYIT	36	67713	1	1	1	1	0.06	Trichohyalin-like protein OS=Phytophthora infestans (strain T30-4) OX=403677 GN=PITG_14277 PE=4 SV=1
Phytophthora_infestans_uniprot_man_FP	tr|D0N7I0|D0N7I0_PHYIT	36	184323	1	1	1	1	0.02	UDP-glucose:glycoprotein glucosyltransferase, putative OS=Phytophthora infestans (strain T30-4) OX=403677 GN=PITG_07201 PE=3 SV=1
Phytophthora_infestans_uniprot_man_FP	tr|D0MXZ3|D0MXZ3_PHYIT	36	41833	1	1	1	1	0.1	Serine protease family S01B, putative OS=Phytophthora infestans (strain T30-4) OX=403677 GN=PITG_03582 PE=3 SV=1
Phytophthora_infestans_uniprot_man_FP	tr|D0NBN9|D0NBN9_PHYIT	35	125897	1	1	1	1	0.03	Exportin-6-like protein OS=Phytophthora infestans (strain T30-4) OX=403677 GN=PITG_09089 PE=3 SV=1
Phytophthora_infestans_uniprot_man_FP	tr|D0NX75|D0NX75_PHYIT	35	100662	1	1	1	1	0.04	MI domain-containing protein OS=Phytophthora infestans (strain T30-4) OX=403677 GN=PITG_18184 PE=4 SV=1
Phytophthora_infestans_uniprot_man_FP	tr|D0MXM5|D0MXM5_PHYIT	35	113154	1	1	1	1	0.04	TIMELESS domain-containing protein OS=Phytophthora infestans (strain T30-4) OX=403677 GN=PITG_02976 PE=4 SV=1
Phytophthora_infestans_uniprot_man_FP	tr|D0NST0|D0NST0_PHYIT	35	38698	1	1	1	1	0.11	P4Hc domain-containing protein OS=Phytophthora infestans (strain T30-4) OX=403677 GN=PITG_16067 PE=4 SV=1
Phytophthora_infestans_uniprot_man_FP	tr|D0MRL3|D0MRL3_PHYIT	35	60348	1	1	1	1	0.07	Hydroxymethylglutaryl-CoA lyase OS=Phytophthora infestans (strain T30-4) OX=403677 GN=PITG_00747 PE=3 SV=1
Phytophthora_infestans_uniprot_man_FP	tr|D0NFT2|D0NFT2_PHYIT	35	96449	1	1	1	1	0.04	Elongation factor 2 OS=Phytophthora infestans (strain T30-4) OX=403677 GN=PITG_10941 PE=3 SV=1
Phytophthora_infestans_uniprot_man_FP	tr|D0NVZ7|D0NVZ7_PHYIT	35	31928	1	1	1	1	0.14	Uncharacterized protein OS=Phytophthora infestans (strain T30-4) OX=403677 GN=PITG_17401 PE=4 SV=1
Phytophthora_infestans_uniprot_man_FP	tr|D0NVL5|D0NVL5_PHYIT	35	190354	1	1	1	1	0.02	Jacalin-type lectin domain-containing protein OS=Phytophthora infestans (strain T30-4) OX=403677 GN=PITG_17246 PE=4 SV=1
Phytophthora_infestans_uniprot_man_FP	tr|D0NQT4|D0NQT4_PHYIT	35	36957	1	1	1	1	0.12	Secreted RxLR effector peptide protein, putative OS=Phytophthora infestans (strain T30-4) OX=403677 GN=PITG_23024 PE=4 SV=1
Phytophthora_infestans_uniprot_man_FP	tr|D0P1G8|D0P1G8_PHYIT	35	17899	1	1	1	1	0.26	ORM1-like protein OS=Phytophthora infestans (strain T30-4) OX=403677 GN=PITG_20192 PE=4 SV=1
Phytophthora_infestans_uniprot_man_FP	tr|D0P0D1|D0P0D1_PHYIT	35	16217	1	1	1	1	0.29	Ribonucloprotein OS=Phytophthora infestans (strain T30-4) OX=403677 GN=PITG_19608 PE=3 SV=1
Phytophthora_infestans_uniprot_man_FP	tr|D0MUH9|D0MUH9_PHYIT	34	30351	1	1	1	1	0.15	Rab-GAP TBC domain-containing protein OS=Phytophthora infestans (strain T30-4) OX=403677 GN=PITG_01954 PE=4 SV=1
Phytophthora_infestans_uniprot_man_FP	tr|D0NWK2|D0NWK2_PHYIT	34	20659	1	1	1	1	0.22	Uncharacterized protein OS=Phytophthora infestans (strain T30-4) OX=403677 GN=PITG_17662 PE=4 SV=1
Phytophthora_infestans_uniprot_man_FP	tr|D0NZK2|D0NZK2_PHYIT	34	131111	1	1	1	1	0.03	Sulfite reductase [NADPH] flavoprotein component, putative OS=Phytophthora infestans (strain T30-4) OX=403677 GN=PITG_19263 PE=4 SV=1
Phytophthora_infestans_uniprot_man_FP	tr|D0NVV6|D0NVV6_PHYIT	34	130212	1	1	1	1	0.03	Uncharacterized protein OS=Phytophthora infestans (strain T30-4) OX=403677 GN=PITG_17353 PE=4 SV=1
Phytophthora_infestans_uniprot_man_FP	tr|D0MQK7|D0MQK7_PHYIT	34	43747	1	1	1	1	0.1	Protein-serine/threonine kinase OS=Phytophthora infestans (strain T30-4) OX=403677 GN=PITG_00352 PE=3 SV=1
Phytophthora_infestans_uniprot_man_FP	tr|D0NIU2|D0NIU2_PHYIT	34	120438	1	1	1	1	0.04	HECT-type E3 ubiquitin transferase OS=Phytophthora infestans (strain T30-4) OX=403677 GN=PITG_11461 PE=4 SV=1
Phytophthora_infestans_uniprot_man_FP	tr|D0MXU7|D0MXU7_PHYIT	34	111984	1	1	1	1	0.04	Lysine ketoglutarate reductase OS=Phytophthora infestans (strain T30-4) OX=403677 GN=PITG_03530 PE=4 SV=1
Phytophthora_infestans_uniprot_man_FP	tr|D0N6Q9|D0N6Q9_PHYIT	34	94677	1	1	1	1	0.04	Uncharacterized protein OS=Phytophthora infestans (strain T30-4) OX=403677 GN=PITG_06899 PE=4 SV=1
Phytophthora_infestans_uniprot_man_FP	tr|D0NXA6|D0NXA6_PHYIT	34	20354	1	1	1	1	0.22	Signal peptidase I OS=Phytophthora infestans (strain T30-4) OX=403677 GN=PITG_17929 PE=3 SV=1
Phytophthora_infestans_uniprot_man_FP	tr|D0NMY7|D0NMY7_PHYIT	34	76904	1	1	1	1	0.06	Uncharacterized protein OS=Phytophthora infestans (strain T30-4) OX=403677 GN=PITG_13854 PE=4 SV=1
Phytophthora_infestans_uniprot_man_FP	tr|D0NU86|D0NU86_PHYIT	34	34448	1	1	1	1	0.13	Secreted RxLR effector peptide protein, putative OS=Phytophthora infestans (strain T30-4) OX=403677 GN=PITG_16844 PE=4 SV=1
Phytophthora_infestans_uniprot_man_FP	tr|D0MQV9|D0MQV9_PHYIT	34	31055	1	1	1	1	0.14	Uncharacterized protein OS=Phytophthora infestans (strain T30-4) OX=403677 GN=PITG_00465 PE=4 SV=1
Phytophthora_infestans_uniprot_man_FP	tr|D0MRZ7|D0MRZ7_PHYIT	34	20623	1	1	1	1	0.22	EF-1 guanine nucleotide exchange domain-containing protein, putative OS=Phytophthora infestans (strain T30-4) OX=403677 GN=PITG_00910 PE=3 SV=1
Phytophthora_infestans_uniprot_man_FP	tr|D0N511|D0N511_PHYIT	34	16814	2	2	1	1	0.63	Calmodulin OS=Phytophthora infestans (strain T30-4) OX=403677 GN=PITG_06514 PE=3 SV=1
Phytophthora_infestans_uniprot_man_FP	tr|D0P1L2|D0P1L2_PHYIT	34	26238	1	1	1	1	0.17	C2H2-type domain-containing protein OS=Phytophthora infestans (strain T30-4) OX=403677 GN=PITG_19735 PE=4 SV=1
Phytophthora_infestans_uniprot_man_FP	tr|D0N6Q3|D0N6Q3_PHYIT	34	66619	1	1	1	1	0.06	Calmodulin OS=Phytophthora infestans (strain T30-4) OX=403677 GN=PITG_06893 PE=4 SV=1
Phytophthora_infestans_uniprot_man_FP	tr|D0NVP1|D0NVP1_PHYIT	33	91431	1	1	1	1	0.05	TPR_REGION domain-containing protein OS=Phytophthora infestans (strain T30-4) OX=403677 GN=PITG_17274 PE=4 SV=1
Phytophthora_infestans_uniprot_man_FP	tr|D0N5L3|D0N5L3_PHYIT	33	32685	1	1	1	1	0.13	TPR_REGION domain-containing protein OS=Phytophthora infestans (strain T30-4) OX=403677 GN=PITG_05749 PE=4 SV=1
Phytophthora_infestans_uniprot_man_FP	tr|D0NJL0|D0NJL0_PHYIT	33	77208	1	1	1	1	0.06	ATP-binding Cassette (ABC) Superfamily OS=Phytophthora infestans (strain T30-4) OX=403677 GN=PITG_12318 PE=4 SV=1
Phytophthora_infestans_uniprot_man_FP	tr|D0MYA6|D0MYA6_PHYIT	33	45923	1	1	1	1	0.09	PCI domain-containing protein OS=Phytophthora infestans (strain T30-4) OX=403677 GN=PITG_03702 PE=4 SV=1
Phytophthora_infestans_uniprot_man_FP	tr|D0NDQ6|D0NDQ6_PHYIT	33	22594	1	1	1	1	0.2	NADH ubiquinone oxidoreductase, putative OS=Phytophthora infestans (strain T30-4) OX=403677 GN=PITG_09015 PE=3 SV=1
Phytophthora_infestans_uniprot_man_FP	tr|D0N6Z5|D0N6Z5_PHYIT	33	38992	1	1	1	1	0.11	Acyltransferase family OS=Phytophthora infestans (strain T30-4) OX=403677 GN=PITG_06989 PE=4 SV=1
Phytophthora_infestans_uniprot_man_FP	tr|D0N745|D0N745_PHYIT	33	93506	2	2	1	1	0.05	Major vault protein OS=Phytophthora infestans (strain T30-4) OX=403677 GN=PITG_07046 PE=4 SV=1
Phytophthora_infestans_uniprot_man_FP	tr|D0NQK8|D0NQK8_PHYIT	33	23731	1	1	1	1	0.19	COMM domain-containing protein OS=Phytophthora infestans (strain T30-4) OX=403677 GN=PITG_14576 PE=4 SV=1
Phytophthora_infestans_uniprot_man_FP	tr|D0NA21|D0NA21_PHYIT	33	69069	1	1	1	1	0.06	Uncharacterized protein OS=Phytophthora infestans (strain T30-4) OX=403677 GN=PITG_07883 PE=4 SV=1
Phytophthora_infestans_uniprot_man_FP	tr|D0N842|D0N842_PHYIT	33	18951	1	1	1	1	0.24	Ubiquitin-fold modifier-conjugating enzyme 1 OS=Phytophthora infestans (strain T30-4) OX=403677 GN=PITG_06790 PE=3 SV=1
Phytophthora_infestans_uniprot_man_FP	tr|D0N8T7|D0N8T7_PHYIT	33	122176	1	1	1	1	0.03	Mitogen-activated protein kinase OS=Phytophthora infestans (strain T30-4) OX=403677 GN=PITG_07652 PE=3 SV=1
Phytophthora_infestans_uniprot_man_FP	tr|D0MZ61|D0MZ61_PHYIT	33	474428	1	1	1	1	0.01	Sporangia induced dynein heavy chain OS=Phytophthora infestans (strain T30-4) OX=403677 GN=PITG_03018 PE=4 SV=1
Phytophthora_infestans_uniprot_man_FP	tr|D0N1N8|D0N1N8_PHYIT	32	36200	1	1	1	1	0.12	LRAT domain-containing protein OS=Phytophthora infestans (strain T30-4) OX=403677 GN=PITG_04631 PE=4 SV=1
Phytophthora_infestans_uniprot_man_FP	tr|D0N2Y9|D0N2Y9_PHYIT	32	94460	1	1	1	1	0.04	Heat shock protein 90, putative OS=Phytophthora infestans (strain T30-4) OX=403677 GN=PITG_05498 PE=3 SV=1
Phytophthora_infestans_uniprot_man_FP	tr|D0MXP4|D0MXP4_PHYIT	32	233043	1	1	1	1	0.02	1,3-beta-glucan synthase OS=Phytophthora infestans (strain T30-4) OX=403677 GN=PITG_03473 PE=3 SV=1
Phytophthora_infestans_uniprot_man_FP	tr|D0NG52|D0NG52_PHYIT	32	15457	1	1	1	1	0.3	HIT domain-containing protein, putative OS=Phytophthora infestans (strain T30-4) OX=403677 GN=PITG_11086 PE=4 SV=1
Phytophthora_infestans_uniprot_man_FP	tr|D0NIG9|D0NIG9_PHYIT	32	174338	1	1	1	1	0.02	Voltage-gated Ion Channel (VIC) Superfamily OS=Phytophthora infestans (strain T30-4) OX=403677 GN=PITG_11757 PE=4 SV=1
Phytophthora_infestans_uniprot_man_FP	tr|D0MY84|D0MY84_PHYIT	32	32980	1	1	1	1	0.13	Voltage-gated potassium channel beta-2 subunit OS=Phytophthora infestans (strain T30-4) OX=403677 GN=PITG_03676 PE=4 SV=1
Phytophthora_infestans_uniprot_man_FP	tr|D0NK00|D0NK00_PHYIT	32	21867	2	1	1	1	0.21	Uncharacterized protein OS=Phytophthora infestans (strain T30-4) OX=403677 GN=PITG_12979 PE=4 SV=1
Phytophthora_infestans_uniprot_man_FP	tr|D0NVX4|D0NVX4_PHYIT	32	27189	1	1	1	1	0.16	Retrotrans_gag domain-containing protein OS=Phytophthora infestans (strain T30-4) OX=403677 GN=PITG_17371 PE=4 SV=1
Phytophthora_infestans_uniprot_man_FP	tr|D0NLP4|D0NLP4_PHYIT	32	40040	1	1	1	1	0.11	Uncharacterized protein OS=Phytophthora infestans (strain T30-4) OX=403677 GN=PITG_13316 PE=4 SV=1
Phytophthora_infestans_uniprot_man_FP	tr|D0P2S2|D0P2S2_PHYIT	32	47261	1	1	1	1	0.09	Fumarylacetoacetase OS=Phytophthora infestans (strain T30-4) OX=403677 GN=PITG_20491 PE=3 SV=1
Phytophthora_infestans_uniprot_man_FP	tr|D0MQC9|D0MQC9_PHYIT	32	159590	1	1	1	1	0.03	Uncharacterized protein OS=Phytophthora infestans (strain T30-4) OX=403677 GN=PITG_00263 PE=4 SV=1
Phytophthora_infestans_uniprot_man_FP	tr|D0NRE9|D0NRE9_PHYIT	32	278318	1	1	1	1	0.02	SNF2 family helicase/ATPase and F-box protein, putative OS=Phytophthora infestans (strain T30-4) OX=403677 GN=PITG_15509 PE=4 SV=1
Phytophthora_infestans_uniprot_man_FP	tr|D0N2I8|D0N2I8_PHYIT	32	53509	1	1	1	1	0.08	Arginine--tRNA ligase OS=Phytophthora infestans (strain T30-4) OX=403677 GN=PITG_04992 PE=3 SV=1
Phytophthora_infestans_uniprot_man_FP	tr|D0NU45|D0NU45_PHYIT	32	168495	1	1	1	1	0.02	Uncharacterized protein OS=Phytophthora infestans (strain T30-4) OX=403677 GN=PITG_16365 PE=4 SV=1
Phytophthora_infestans_uniprot_man_FP	tr|D0NQR2|D0NQR2_PHYIT	32	25206	1	1	1	1	0.18	COP9 signalosome complex subunit 8 OS=Phytophthora infestans (strain T30-4) OX=403677 GN=PITG_14636 PE=3 SV=1
Phytophthora_infestans_uniprot_man_FP	tr|D0MXW6|D0MXW6_PHYIT	2292	11404	74	74	12	12	1167.79	Histone H4 OS=Phytophthora infestans (strain T30-4) OX=403677 GN=PITG_03552 PE=3 SV=1
Phytophthora_infestans_uniprot_man_FP	tr|D0NZI7|D0NZI7_PHYIT	653	13937	12	12	7	7	12.63	Ribonucloprotein OS=Phytophthora infestans (strain T30-4) OX=403677 GN=PITG_19178 PE=3 SV=1
Phytophthora_infestans_uniprot_man_FP	tr|D0NLP0|D0NLP0_PHYIT	391	13374	12	12	6	6	7.42	40S ribosomal protein S25 OS=Phytophthora infestans (strain T30-4) OX=403677 GN=PITG_13312 PE=3 SV=1
Phytophthora_infestans_uniprot_man_FP	tr|D0MRX0|D0MRX0_PHYIT	292	12440	11	11	6	6	17.73	60S ribosomal protein L30, putative OS=Phytophthora infestans (strain T30-4) OX=403677 GN=PITG_00879 PE=3 SV=1
Phytophthora_infestans_uniprot_man_FP	tr|D0NEX3|D0NEX3_PHYIT	289	10732	7	7	3	3	2.07	60S ribosomal protein L37a, putative OS=Phytophthora infestans (strain T30-4) OX=403677 GN=PITG_10263 PE=3 SV=1
Phytophthora_infestans_uniprot_man_FP	tr|D0MXQ7|D0MXQ7_PHYIT	287	11877	5	5	3	3	1.78	Uncharacterized protein OS=Phytophthora infestans (strain T30-4) OX=403677 GN=PITG_03486 PE=3 SV=1
Phytophthora_infestans_uniprot_man_FP	tr|D0NLK5|D0NLK5_PHYIT	237	13072	5	5	4	4	2.45	Uncharacterized protein OS=Phytophthora infestans (strain T30-4) OX=403677 GN=PITG_13271 PE=4 SV=1
Phytophthora_infestans_uniprot_man_FP	tr|D0NKY1|D0NKY1_PHYIT	210	12220	6	6	3	3	4.24	Cytochrome c OS=Phytophthora infestans (strain T30-4) OX=403677 GN=PITG_12682 PE=3 SV=1
Phytophthora_infestans_uniprot_man_FP	tr|D0NC05|D0NC05_PHYIT	206	8667	3	3	2	2	1.52	40S ribosomal protein S21 OS=Phytophthora infestans (strain T30-4) OX=403677 GN=PITG_09442 PE=3 SV=1
Phytophthora_infestans_uniprot_man_FP	tr|D0NSM9|D0NSM9_PHYIT	195	9386	7	7	4	4	7.39	40S ribosomal protein S27 OS=Phytophthora infestans (strain T30-4) OX=403677 GN=PITG_16008 PE=3 SV=1
Phytophthora_infestans_uniprot_man_FP	tr|D0MT34|D0MT34_PHYIT	162	15492	4	4	3	3	1.19	40S ribosomal protein S12 OS=Phytophthora infestans (strain T30-4) OX=403677 GN=PITG_00179 PE=3 SV=1
Phytophthora_infestans_uniprot_man_FP	tr|D0P2Q4|D0P2Q4_PHYIT	152	11340	4	4	3	3	1.91	Ribosomal protein OS=Phytophthora infestans (strain T30-4) OX=403677 GN=PITG_20795 PE=3 SV=1
Phytophthora_infestans_uniprot_man_FP	tr|D0N2C0|D0N2C0_PHYIT	139	11139	3	3	2	2	1.07	Glutaredoxin OS=Phytophthora infestans (strain T30-4) OX=403677 GN=PITG_04906 PE=4 SV=1
Phytophthora_infestans_uniprot_man_FP	tr|D0MSA9|D0MSA9_PHYIT	135	11545	3	3	2	2	1.01	60S acidic ribosomal protein P2, putative OS=Phytophthora infestans (strain T30-4) OX=403677 GN=PITG_01041 PE=3 SV=1
Phytophthora_infestans_uniprot_man_FP	tr|D0NRP9|D0NRP9_PHYIT	134	42168	4	4	4	4	0.48	Actin-like protein OS=Phytophthora infestans (strain T30-4) OX=403677 GN=PITG_15117 PE=3 SV=1
Phytophthora_infestans_uniprot_man_FP	tr|D0NZZ6|D0NZZ6_PHYIT	131	13086	2	2	2	2	0.86	Uncharacterized protein OS=Phytophthora infestans (strain T30-4) OX=403677 GN=PITG_19063 PE=4 SV=1
Phytophthora_infestans_uniprot_man_FP	tr|D0N283|D0N283_PHYIT	129	33960	4	4	3	3	0.62	ADP/ATP translocase OS=Phytophthora infestans (strain T30-4) OX=403677 GN=PITG_04868 PE=3 SV=1
Phytophthora_infestans_uniprot_man_FP	tr|D0MYG1|D0MYG1_PHYIT	125	9116	3	3	2	2	1.41	60S ribosomal protein L38, putative OS=Phytophthora infestans (strain T30-4) OX=403677 GN=PITG_03762 PE=3 SV=1
Phytophthora_infestans_uniprot_man_FP	tr|D0MS72|D0MS72_PHYIT	122	11760	3	3	3	3	1.8	Uncharacterized protein OS=Phytophthora infestans (strain T30-4) OX=403677 GN=PITG_00997 PE=3 SV=1
Phytophthora_infestans_uniprot_man_FP	tr|D0MZQ3|D0MZQ3_PHYIT	104	12445	5	5	4	4	2.68	60S ribosomal protein L35a-4 OS=Phytophthora infestans (strain T30-4) OX=403677 GN=PITG_03235 PE=3 SV=1
Phytophthora_infestans_uniprot_man_FP	tr|D0N3Y0|D0N3Y0_PHYIT	103	10564	2	2	2	2	1.15	10 kDa chaperonin OS=Phytophthora infestans (strain T30-4) OX=403677 GN=PITG_05264 PE=3 SV=1
Phytophthora_infestans_uniprot_man_FP	tr|D0NBZ9|D0NBZ9_PHYIT	99	13762	2	2	2	2	0.8	Uncharacterized protein OS=Phytophthora infestans (strain T30-4) OX=403677 GN=PITG_09436 PE=3 SV=1
Phytophthora_infestans_uniprot_man_FP	tr|D0MXW5|D0MXW5_PHYIT	98	15388	5	5	2	2	0.69	Histone H3 OS=Phytophthora infestans (strain T30-4) OX=403677 GN=PITG_03551 PE=3 SV=1
Phytophthora_infestans_uniprot_man_FP	tr|D0N050|D0N050_PHYIT	98	22506	3	3	3	3	0.73	Rab1 family GTPase (PiYpt1) OS=Phytophthora infestans (strain T30-4) OX=403677 GN=PITG_03392 PE=4 SV=1
Phytophthora_infestans_uniprot_man_FP	tr|D0MRF0|D0MRF0_PHYIT	90	22738	4	4	2	2	0.43	Rab1 family GTPase, putative OS=Phytophthora infestans (strain T30-4) OX=403677 GN=PITG_00681 PE=4 SV=1
Phytophthora_infestans_uniprot_man_FP	tr|D0MZH3|D0MZH3_PHYIT	73	23472	2	2	2	2	0.42	Rab7 family GTPase, putative OS=Phytophthora infestans (strain T30-4) OX=403677 GN=PITG_03148 PE=4 SV=1
Phytophthora_infestans_uniprot_man_FP	tr|D0N1P5|D0N1P5_PHYIT	94	48757	3	3	3	3	0.29	Elongation factor 1-alpha OS=Phytophthora infestans (strain T30-4) OX=403677 GN=PITG_04640 PE=3 SV=1
Phytophthora_infestans_uniprot_man_FP	tr|D0NCU6|D0NCU6_PHYIT	91	22421	1	1	1	1	0.2	Small cysteine rich protein SCR108 OS=Phytophthora infestans (strain T30-4) OX=403677 GN=PITG_09793 PE=4 SV=1
Phytophthora_infestans_uniprot_man_FP	tr|D0P2S8|D0P2S8_PHYIT	90	10219	2	2	1	1	0.48	Uncharacterized protein OS=Phytophthora infestans (strain T30-4) OX=403677 GN=PITG_20686 PE=3 SV=1
Phytophthora_infestans_uniprot_man_FP	tr|D0MXW4|D0MXW4_PHYIT	89	12603	3	3	3	3	1.61	Histone H2B OS=Phytophthora infestans (strain T30-4) OX=403677 GN=PITG_03550 PE=3 SV=1
Phytophthora_infestans_uniprot_man_FP	tr|D0MUG5|D0MUG5_PHYIT	88	36457	2	2	1	1	0.25	Glyceraldehyde-3-phosphate dehydrogenase OS=Phytophthora infestans (strain T30-4) OX=403677 GN=PITG_01940 PE=3 SV=1
Phytophthora_infestans_uniprot_man_FP	tr|D0P0F3|D0P0F3_PHYIT	83	9240	2	2	2	2	1.39	40S ribosomal protein S30 OS=Phytophthora infestans (strain T30-4) OX=403677 GN=PITG_19669 PE=3 SV=1
Phytophthora_infestans_uniprot_man_FP	tr|D0MWJ7|D0MWJ7_PHYIT	82	14560	2	2	1	1	0.32	Histone H2A OS=Phytophthora infestans (strain T30-4) OX=403677 GN=PITG_02527 PE=3 SV=1
Phytophthora_infestans_uniprot_man_FP	tr|D0ND00|D0ND00_PHYIT	82	11971	3	3	3	3	1.75	60S ribosomal protein L36 OS=Phytophthora infestans (strain T30-4) OX=403677 GN=PITG_08703 PE=3 SV=1
Phytophthora_infestans_uniprot_man_FP	tr|D0NC14|D0NC14_PHYIT	81	17259	3	3	2	2	0.61	Uncharacterized protein OS=Phytophthora infestans (strain T30-4) OX=403677 GN=PITG_09451 PE=3 SV=1
Phytophthora_infestans_uniprot_man_FP	sp|D0P3S7|ABLB1_PHYIT	76	17231	2	2	2	2	0.61	RxLR effector protein Avrblb1 OS=Phytophthora infestans (strain T30-4) OX=403677 GN=Avrblb1 PE=1 SV=1
Phytophthora_infestans_uniprot_man_FP	tr|D0N242|D0N242_PHYIT	74	127219	2	2	2	2	0.07	Uncharacterized protein OS=Phytophthora infestans (strain T30-4) OX=403677 GN=PITG_04824 PE=4 SV=1
Phytophthora_infestans_uniprot_man_FP	tr|D0MUQ6|D0MUQ6_PHYIT	74	24849	2	2	2	2	0.39	EF-1 guanine nucleotide exchange domain-containing protein, putative OS=Phytophthora infestans (strain T30-4) OX=403677 GN=PITG_02039 PE=3 SV=1
Phytophthora_infestans_uniprot_man_FP	tr|D0N051|D0N051_PHYIT	73	13508	2	2	1	1	0.35	Autophagy-related protein OS=Phytophthora infestans (strain T30-4) OX=403677 GN=PITG_03393 PE=3 SV=1
Phytophthora_infestans_uniprot_man_FP	tr|D0MUY7|D0MUY7_PHYIT	73	10370	1	1	1	1	0.48	Uncharacterized protein OS=Phytophthora infestans (strain T30-4) OX=403677 GN=PITG_01227 PE=3 SV=1
Phytophthora_infestans_uniprot_man_FP	tr|D0NS78|D0NS78_PHYIT	68	8723	1	1	1	1	0.58	Uncharacterized protein OS=Phytophthora infestans (strain T30-4) OX=403677 GN=PITG_15639 PE=4 SV=1
Phytophthora_infestans_uniprot_man_FP	tr|D0MRH1|D0MRH1_PHYIT	67	12139	2	2	2	2	0.95	Uncharacterized protein OS=Phytophthora infestans (strain T30-4) OX=403677 GN=PITG_00702 PE=4 SV=1
Phytophthora_infestans_uniprot_man_FP	tr|D0NCS2|D0NCS2_PHYIT	66	9261	2	2	1	1	1.39	Uncharacterized protein OS=Phytophthora infestans (strain T30-4) OX=403677 GN=PITG_09769 PE=3 SV=1
Phytophthora_infestans_uniprot_man_FP	tr|D0MW00|D0MW00_PHYIT	65	15864	1	1	1	1	0.29	Peptidylprolyl isomerase OS=Phytophthora infestans (strain T30-4) OX=403677 GN=PITG_02305 PE=4 SV=1
Phytophthora_infestans_uniprot_man_FP	tr|D0NDA9|D0NDA9_PHYIT	65	77187	2	2	2	2	0.11	Interferon-induced GTP-binding protein Mx OS=Phytophthora infestans (strain T30-4) OX=403677 GN=PITG_08837 PE=4 SV=1
Phytophthora_infestans_uniprot_man_FP	tr|D0NIT5|D0NIT5_PHYIT	63	17713	2	2	2	2	0.58	Succinate dehydrogenase [ubiquinone] cytochrome b small subunit OS=Phytophthora infestans (strain T30-4) OX=403677 GN=PITG_11452 PE=3 SV=1
Phytophthora_infestans_uniprot_man_FP	tr|D0MV79|D0MV79_PHYIT	62	19132	2	2	2	2	0.53	Peptidyl-prolyl cis-trans isomerase OS=Phytophthora infestans (strain T30-4) OX=403677 GN=PITG_01318 PE=4 SV=1
Phytophthora_infestans_uniprot_man_FP	tr|D0MXP8|D0MXP8_PHYIT	62	29754	2	2	2	2	0.32	60S ribosomal protein L7a OS=Phytophthora infestans (strain T30-4) OX=403677 GN=PITG_03477 PE=3 SV=1
Phytophthora_infestans_uniprot_man_FP	tr|D0NSR1|D0NSR1_PHYIT	61	36466	1	1	1	1	0.12	Glyceraldehyde-3-phosphate dehydrogenase OS=Phytophthora infestans (strain T30-4) OX=403677 GN=PITG_16047 PE=3 SV=1
Phytophthora_infestans_uniprot_man_FP	tr|D0NX15|D0NX15_PHYIT	59	48242	2	2	1	1	0.19	Uncharacterized protein OS=Phytophthora infestans (strain T30-4) OX=403677 GN=PITG_18445 PE=4 SV=1
Phytophthora_infestans_uniprot_man_FP	tr|D0NBC9|D0NBC9_PHYIT	59	16845	1	1	1	1	0.27	Uncharacterized protein OS=Phytophthora infestans (strain T30-4) OX=403677 GN=PITG_09297 PE=3 SV=1
Phytophthora_infestans_uniprot_man_FP	tr|D0N2V6|D0N2V6_PHYIT	59	84655	1	1	1	1	0.05	Mitotic spindle assembly checkpoint protein MAD1, putative OS=Phytophthora infestans (strain T30-4) OX=403677 GN=PITG_05461 PE=3 SV=1
Phytophthora_infestans_uniprot_man_FP	tr|D0NDA7|D0NDA7_PHYIT	59	10762	1	1	1	1	0.45	Ribosomal protein L37 OS=Phytophthora infestans (strain T30-4) OX=403677 GN=PITG_08834 PE=3 SV=1
Phytophthora_infestans_uniprot_man_FP	tr|D0NT64|D0NT64_PHYIT	58	16971	1	1	1	1	0.27	Uncharacterized protein OS=Phytophthora infestans (strain T30-4) OX=403677 GN=PITG_15609 PE=4 SV=1
Phytophthora_infestans_uniprot_man_FP	tr|D0MY42|D0MY42_PHYIT	58	7200	2	2	2	2	2.01	H-or Na-translocating F-type, V-type and A-type ATPase (F-ATPase) Superfamily OS=Phytophthora infestans (strain T30-4) OX=403677 GN=PITG_03632 PE=3 SV=1
Phytophthora_infestans_uniprot_man_FP	tr|D0MXH9|D0MXH9_PHYIT	58	13045	1	1	1	1	0.36	Uncharacterized protein OS=Phytophthora infestans (strain T30-4) OX=403677 GN=PITG_02920 PE=4 SV=1
Phytophthora_infestans_uniprot_man_FP	tr|D0MZN9|D0MZN9_PHYIT	58	17625	1	1	1	1	0.26	40S ribosomal protein S18 OS=Phytophthora infestans (strain T30-4) OX=403677 GN=PITG_03221 PE=3 SV=1
Phytophthora_infestans_uniprot_man_FP	tr|D0NKV6|D0NKV6_PHYIT	57	520227	2	2	1	1	0.01	Sporangia induced dynein heavy chain OS=Phytophthora infestans (strain T30-4) OX=403677 GN=PITG_12577 PE=4 SV=1
Phytophthora_infestans_uniprot_man_FP	tr|D0NCL4|D0NCL4_PHYIT	56	12946	1	1	1	1	0.37	Uncharacterized protein OS=Phytophthora infestans (strain T30-4) OX=403677 GN=PITG_09699 PE=3 SV=1
Phytophthora_infestans_uniprot_man_FP	tr|D0P1T3|D0P1T3_PHYIT	56	13556	1	1	1	1	0.35	Uncharacterized protein OS=Phytophthora infestans (strain T30-4) OX=403677 GN=PITG_20388 PE=4 SV=1
Phytophthora_infestans_uniprot_man_FP	tr|D0P1W1|D0P1W1_PHYIT	55	16109	1	1	1	1	0.29	40S ribosomal protein S14 OS=Phytophthora infestans (strain T30-4) OX=403677 GN=PITG_19999 PE=3 SV=1
Phytophthora_infestans_uniprot_man_FP	tr|D0NVB4|D0NVB4_PHYIT	55	37008	1	1	1	1	0.12	Mitochondrial Carrier (MC) Family OS=Phytophthora infestans (strain T30-4) OX=403677 GN=PITG_16661 PE=3 SV=1
Phytophthora_infestans_uniprot_man_FP	tr|D0NEF0|D0NEF0_PHYIT	54	96866	2	2	1	1	0.04	Uncharacterized protein OS=Phytophthora infestans (strain T30-4) OX=403677 GN=PITG_10142 PE=4 SV=1
Phytophthora_infestans_uniprot_man_FP	tr|D0MWZ3|D0MWZ3_PHYIT	53	13012	1	1	1	1	0.37	ABM domain-containing protein OS=Phytophthora infestans (strain T30-4) OX=403677 GN=PITG_02687 PE=4 SV=1
Phytophthora_infestans_uniprot_man_FP	tr|D0MTW1|D0MTW1_PHYIT	53	7993	2	2	2	2	1.71	Uncharacterized protein OS=Phytophthora infestans (strain T30-4) OX=403677 GN=PITG_01705 PE=4 SV=1
Phytophthora_infestans_uniprot_man_FP	tr|D0MV71|D0MV71_PHYIT	53	11924	2	2	2	2	0.98	Peptidylprolyl isomerase OS=Phytophthora infestans (strain T30-4) OX=403677 GN=PITG_01310 PE=4 SV=1
Phytophthora_infestans_uniprot_man_FP	tr|D0MRA5|D0MRA5_PHYIT	53	8142	2	2	2	2	1.68	Uncharacterized protein OS=Phytophthora infestans (strain T30-4) OX=403677 GN=PITG_00631 PE=3 SV=1
Phytophthora_infestans_uniprot_man_FP	tr|D0NP81|D0NP81_PHYIT	51	15137	1	1	1	1	0.31	6 snRNA-associated Sm-like protein, putative OS=Phytophthora infestans (strain T30-4) OX=403677 GN=PITG_14874 PE=3 SV=1
Phytophthora_infestans_uniprot_man_FP	tr|D0NHA7|D0NHA7_PHYIT	51	11939	1	1	1	1	0.4	NADH-u_ox-rdase domain-containing protein OS=Phytophthora infestans (strain T30-4) OX=403677 GN=PITG_10878 PE=4 SV=1
Phytophthora_infestans_uniprot_man_FP	tr|D0MT09|D0MT09_PHYIT	50	169466	1	1	1	1	0.02	Kinesin-like protein OS=Phytophthora infestans (strain T30-4) OX=403677 GN=PITG_00152 PE=3 SV=1
Phytophthora_infestans_uniprot_man_FP	tr|D0NJU0|D0NJU0_PHYIT	50	17497	1	1	1	1	0.26	Transmembrane protein, putative OS=Phytophthora infestans (strain T30-4) OX=403677 GN=PITG_12905 PE=4 SV=1
Phytophthora_infestans_uniprot_man_FP	tr|D0NWG8|D0NWG8_PHYIT	49	43151	1	1	1	1	0.1	S-adenosylmethionine synthase OS=Phytophthora infestans (strain T30-4) OX=403677 GN=PITG_17516 PE=3 SV=1
Phytophthora_infestans_uniprot_man_FP	tr|D0NC08|D0NC08_PHYIT	47	13159	1	1	1	1	0.36	Acyl carrier protein OS=Phytophthora infestans (strain T30-4) OX=403677 GN=PITG_09445 PE=3 SV=1
Phytophthora_infestans_uniprot_man_FP	tr|D0N4R1|D0N4R1_PHYIT	46	14461	1	1	1	1	0.33	Complex I-B14.7 OS=Phytophthora infestans (strain T30-4) OX=403677 GN=PITG_06385 PE=3 SV=1
Phytophthora_infestans_uniprot_man_FP	tr|D0NBI7|D0NBI7_PHYIT	46	169527	1	1	1	1	0.02	Anoct_dimer domain-containing protein OS=Phytophthora infestans (strain T30-4) OX=403677 GN=PITG_09376 PE=4 SV=1
Phytophthora_infestans_uniprot_man_FP	tr|D0NKT5|D0NKT5_PHYIT	46	12646	1	1	1	1	0.38	Elicitin (INF1) OS=Phytophthora infestans (strain T30-4) OX=403677 GN=PITG_12551 PE=3 SV=1
Phytophthora_infestans_uniprot_man_FP	tr|D0N3E0|D0N3E0_PHYIT	46	9147	1	1	1	1	0.55	Small nuclear ribonucleoprotein E OS=Phytophthora infestans (strain T30-4) OX=403677 GN=PITG_05666 PE=3 SV=1
Phytophthora_infestans_uniprot_man_FP	tr|D0N6S1|D0N6S1_PHYIT	45	63237	2	2	1	1	0.07	Translation initiation factor IF-2, putative OS=Phytophthora infestans (strain T30-4) OX=403677 GN=PITG_06911 PE=4 SV=1
Phytophthora_infestans_uniprot_man_FP	tr|D0NRH1|D0NRH1_PHYIT	44	125747	1	1	1	1	0.03	Importin-like protein OS=Phytophthora infestans (strain T30-4) OX=403677 GN=PITG_15026 PE=4 SV=1
Phytophthora_infestans_uniprot_man_FP	tr|D0NW42|D0NW42_PHYIT	43	13792	1	1	1	1	0.34	Uncharacterized protein OS=Phytophthora infestans (strain T30-4) OX=403677 GN=PITG_17466 PE=4 SV=1
Phytophthora_infestans_uniprot_man_FP	tr|D0NF06|D0NF06_PHYIT	43	68829	1	1	1	1	0.06	Acyl-coenzyme A oxidase OS=Phytophthora infestans (strain T30-4) OX=403677 GN=PITG_10305 PE=3 SV=1
Phytophthora_infestans_uniprot_man_FP	tr|D0NW41|D0NW41_PHYIT	42	40231	1	1	1	1	0.11	Rab11 family GTPase, putative OS=Phytophthora infestans (strain T30-4) OX=403677 GN=PITG_17461 PE=4 SV=1
Phytophthora_infestans_uniprot_man_FP	tr|D0ND78|D0ND78_PHYIT	42	59242	1	1	1	1	0.07	Uncharacterized protein OS=Phytophthora infestans (strain T30-4) OX=403677 GN=PITG_22861 PE=4 SV=1
Phytophthora_infestans_uniprot_man_FP	tr|D0N4V0|D0N4V0_PHYIT	41	533352	1	1	1	1	0.01	HECT E3 ubiquitin ligase, putative OS=Phytophthora infestans (strain T30-4) OX=403677 GN=PITG_06429 PE=4 SV=1
Phytophthora_infestans_uniprot_man_FP	tr|D0MRU3|D0MRU3_PHYIT	41	42034	1	1	1	1	0.1	Thioredoxin-dependent peroxide reductase, putative OS=Phytophthora infestans (strain T30-4) OX=403677 GN=PITG_00850 PE=4 SV=1
Phytophthora_infestans_uniprot_man_FP	tr|D0NBN9|D0NBN9_PHYIT	40	125897	1	1	1	1	0.03	Exportin-6-like protein OS=Phytophthora infestans (strain T30-4) OX=403677 GN=PITG_09089 PE=3 SV=1
Phytophthora_infestans_uniprot_man_FP	tr|D0NTD4|D0NTD4_PHYIT	39	12394	1	1	1	1	0.38	Uncharacterized protein OS=Phytophthora infestans (strain T30-4) OX=403677 GN=PITG_16205 PE=3 SV=1
Phytophthora_infestans_uniprot_man_FP	tr|D0NDH7|D0NDH7_PHYIT	37	48031	1	1	1	1	0.09	Uncharacterized protein OS=Phytophthora infestans (strain T30-4) OX=403677 GN=PITG_08919 PE=4 SV=1
Phytophthora_infestans_uniprot_man_FP	tr|D0NMU9|D0NMU9_PHYIT	37	22691	1	1	1	1	0.2	Rab18 family GTPase, putative OS=Phytophthora infestans (strain T30-4) OX=403677 GN=PITG_13809 PE=4 SV=1
Phytophthora_infestans_uniprot_man_FP	tr|D0NYI1|D0NYI1_PHYIT	36	25284	1	1	1	1	0.18	Uncharacterized protein OS=Phytophthora infestans (strain T30-4) OX=403677 GN=PITG_17718 PE=4 SV=1
Phytophthora_infestans_uniprot_man_FP	tr|D0N701|D0N701_PHYIT	36	26729	1	1	1	1	0.17	HTH CENPB-type domain-containing protein OS=Phytophthora infestans (strain T30-4) OX=403677 GN=PITG_06996 PE=4 SV=1
Phytophthora_infestans_uniprot_man_FP	tr|D0NIU4|D0NIU4_PHYIT	36	23672	1	1	1	1	0.19	Carbohydrate-binding protein, putative OS=Phytophthora infestans (strain T30-4) OX=403677 GN=PITG_11463 PE=4 SV=1
Phytophthora_infestans_uniprot_man_FP	tr|D0MUL3|D0MUL3_PHYIT	36	10263	1	1	1	1	0.48	Uncharacterized protein OS=Phytophthora infestans (strain T30-4) OX=403677 GN=PITG_01992 PE=4 SV=1
Phytophthora_infestans_uniprot_man_FP	tr|D0N9R4|D0N9R4_PHYIT	36	142150	1	1	1	1	0.03	WD domain-containing protein, putative OS=Phytophthora infestans (strain T30-4) OX=403677 GN=PITG_08216 PE=4 SV=1
Phytophthora_infestans_uniprot_man_FP	tr|D0N318|D0N318_PHYIT	36	59185	1	1	1	1	0.07	Uncharacterized protein OS=Phytophthora infestans (strain T30-4) OX=403677 GN=PITG_05533 PE=4 SV=1
Phytophthora_infestans_uniprot_man_FP	tr|D0NSR7|D0NSR7_PHYIT	35	56827	1	1	1	1	0.08	60S ribosomal export protein NMD3 OS=Phytophthora infestans (strain T30-4) OX=403677 GN=PITG_16054 PE=3 SV=1
Phytophthora_infestans_uniprot_man_FP	tr|D0NYQ0|D0NYQ0_PHYIT	35	32903	1	1	1	1	0.13	Uncharacterized protein OS=Phytophthora infestans (strain T30-4) OX=403677 GN=PITG_18990 PE=4 SV=1
Phytophthora_infestans_uniprot_man_FP	tr|D0NGK0|D0NGK0_PHYIT	35	71893	1	1	1	1	0.06	Heat shock protein 70 OS=Phytophthora infestans (strain T30-4) OX=403677 GN=PITG_11252 PE=3 SV=1
Phytophthora_infestans_uniprot_man_FP	tr|D0NE49|D0NE49_PHYIT	35	53625	1	1	1	1	0.08	6-phosphogluconate dehydrogenase, decarboxylating OS=Phytophthora infestans (strain T30-4) OX=403677 GN=PITG_10032 PE=3 SV=1
Phytophthora_infestans_uniprot_man_FP	tr|D0NV06|D0NV06_PHYIT	35	17148	1	1	1	1	0.27	60S ribosomal protein L24, putative OS=Phytophthora infestans (strain T30-4) OX=403677 GN=PITG_17093 PE=3 SV=1
Phytophthora_infestans_uniprot_man_FP	tr|D0N261|D0N261_PHYIT	35	85881	1	1	1	1	0.05	MYND-type domain-containing protein OS=Phytophthora infestans (strain T30-4) OX=403677 GN=PITG_04846 PE=3 SV=1
Phytophthora_infestans_uniprot_man_FP	tr|D0NV36|D0NV36_PHYIT	35	57639	1	1	1	1	0.07	Glyceraldehyde-3-phosphate dehydrogenase, putative OS=Phytophthora infestans (strain T30-4) OX=403677 GN=PITG_17130 PE=3 SV=1
Phytophthora_infestans_uniprot_man_FP	tr|D0NM53|D0NM53_PHYIT	35	29773	1	1	1	1	0.15	40S ribosomal protein S4 OS=Phytophthora infestans (strain T30-4) OX=403677 GN=PITG_13500 PE=3 SV=1
Phytophthora_infestans_uniprot_man_FP	tr|D0NPD4|D0NPD4_PHYIT	34	68695	1	1	1	1	0.06	Uncharacterized protein OS=Phytophthora infestans (strain T30-4) OX=403677 GN=PITG_14942 PE=4 SV=1
Phytophthora_infestans_uniprot_man_FP	tr|D0NTD3|D0NTD3_PHYIT	34	168444	1	1	1	1	0.02	Protein kinase OS=Phytophthora infestans (strain T30-4) OX=403677 GN=PITG_16204 PE=4 SV=1
Phytophthora_infestans_uniprot_man_FP	tr|D0MXM1|D0MXM1_PHYIT	34	88201	1	1	1	1	0.05	Chloride channel protein OS=Phytophthora infestans (strain T30-4) OX=403677 GN=PITG_02972 PE=3 SV=1
Phytophthora_infestans_uniprot_man_FP	tr|D0MYB6|D0MYB6_PHYIT	34	29938	1	1	1	1	0.15	Uncharacterized protein OS=Phytophthora infestans (strain T30-4) OX=403677 GN=PITG_03714 PE=4 SV=1
Phytophthora_infestans_uniprot_man_FP	tr|D0MVU9|D0MVU9_PHYIT	34	105685	1	1	1	1	0.04	MBO2, coiled coil flagellar protein OS=Phytophthora infestans (strain T30-4) OX=403677 GN=PITG_02248 PE=4 SV=1
Phytophthora_infestans_uniprot_man_FP	tr|D0NGW7|D0NGW7_PHYIT	34	16530	1	1	1	1	0.28	Peptidyl-prolyl cis-trans isomerase OS=Phytophthora infestans (strain T30-4) OX=403677 GN=PITG_10707 PE=4 SV=1
Phytophthora_infestans_uniprot_man_FP	tr|D0NIW1|D0NIW1_PHYIT	34	30776	1	1	1	1	0.14	Uncharacterized protein OS=Phytophthora infestans (strain T30-4) OX=403677 GN=PITG_11485 PE=4 SV=1
Phytophthora_infestans_uniprot_man_FP	tr|D0NVV6|D0NVV6_PHYIT	34	130212	1	1	1	1	0.03	Uncharacterized protein OS=Phytophthora infestans (strain T30-4) OX=403677 GN=PITG_17353 PE=4 SV=1
Phytophthora_infestans_uniprot_man_FP	tr|D0MTZ2|D0MTZ2_PHYIT	34	123904	1	1	1	1	0.03	Uncharacterized protein OS=Phytophthora infestans (strain T30-4) OX=403677 GN=PITG_01740 PE=4 SV=1
Phytophthora_infestans_uniprot_man_FP	tr|D0MTP7|D0MTP7_PHYIT	34	16507	1	1	1	1	0.28	Peptidase S74 domain-containing protein OS=Phytophthora infestans (strain T30-4) OX=403677 GN=PITG_01633 PE=4 SV=1
Phytophthora_infestans_uniprot_man_FP	tr|D0NEZ2|D0NEZ2_PHYIT	33	173747	1	1	1	1	0.02	Adenylate cyclase, putative OS=Phytophthora infestans (strain T30-4) OX=403677 GN=PITG_10287 PE=4 SV=1
Phytophthora_infestans_uniprot_man_FP	tr|D0NKD7|D0NKD7_PHYIT	33	23963	1	1	1	1	0.19	Uncharacterized protein OS=Phytophthora infestans (strain T30-4) OX=403677 GN=PITG_12353 PE=4 SV=1
Phytophthora_infestans_uniprot_man_FP	tr|D0N1V0|D0N1V0_PHYIT	33	25821	1	1	1	1	0.17	Uncharacterized protein OS=Phytophthora infestans (strain T30-4) OX=403677 GN=PITG_04704 PE=4 SV=1
Phytophthora_infestans_uniprot_man_FP	tr|D0NV30|D0NV30_PHYIT	33	246685	1	1	1	1	0.02	Uncharacterized protein OS=Phytophthora infestans (strain T30-4) OX=403677 GN=PITG_17124 PE=4 SV=1
Phytophthora_infestans_uniprot_man_FP	tr|D0NCN3|D0NCN3_PHYIT	33	31084	1	1	1	1	0.14	Thioredoxin H-type OS=Phytophthora infestans (strain T30-4) OX=403677 GN=PITG_09722 PE=4 SV=1
Phytophthora_infestans_uniprot_man_FP	tr|D0NDY2|D0NDY2_PHYIT	33	107401	1	1	1	1	0.04	Pre-mRNA-processing factor, putative OS=Phytophthora infestans (strain T30-4) OX=403677 GN=PITG_09956 PE=4 SV=1
Phytophthora_infestans_uniprot_man_FP	tr|D0NA90|D0NA90_PHYIT	33	451009	1	1	1	1	0.01	Dynein heavy chain OS=Phytophthora infestans (strain T30-4) OX=403677 GN=PITG_08295 PE=4 SV=1
Phytophthora_infestans_uniprot_man_FP	tr|D0NCZ9|D0NCZ9_PHYIT	32	80473	1	1	1	1	0.05	PDEase domain-containing protein OS=Phytophthora infestans (strain T30-4) OX=403677 GN=PITG_08702 PE=4 SV=1
Phytophthora_infestans_uniprot_man_FP	tr|D0NKW2|D0NKW2_PHYIT	32	15135	1	1	1	1	0.31	Uncharacterized protein OS=Phytophthora infestans (strain T30-4) OX=403677 GN=PITG_12587 PE=4 SV=1
Phytophthora_infestans_uniprot_man_FP	tr|D0MXU7|D0MXU7_PHYIT	32	111984	1	1	1	1	0.04	Lysine ketoglutarate reductase OS=Phytophthora infestans (strain T30-4) OX=403677 GN=PITG_03530 PE=4 SV=1
Phytophthora_infestans_uniprot_man_FP	tr|D0MW05|D0MW05_PHYIT	32	38110	1	1	1	1	0.11	Uncharacterized protein OS=Phytophthora infestans (strain T30-4) OX=403677 GN=PITG_02311 PE=4 SV=1
Phytophthora_infestans_uniprot_man_FP	tr|D0N2A4|D0N2A4_PHYIT	32	162700	1	1	1	1	0.03	Urb2 domain-containing protein OS=Phytophthora infestans (strain T30-4) OX=403677 GN=PITG_04889 PE=4 SV=1

## Sheet: Infected Total input Rep2
Database	Accession	Score	Mass	Num. of matches	Num. of significant matches	Num. of sequences	Num. of significant sequences	emPAI	Description
Phytophthora_infestans_uniprot_man_FP	tr|D0NFT2|D0NFT2_PHYIT	1139	96449	31	31	19	19	1.36	Elongation factor 2 OS=Phytophthora infestans (strain T30-4) OX=403677 GN=PITG_10941 PE=3 SV=1
Phytophthora_infestans_uniprot_man_FP	tr|D0NGJ2|D0NGJ2_PHYIT	946	72269	21	21	14	14	1.23	Heat shock 70 kDa protein OS=Phytophthora infestans (strain T30-4) OX=403677 GN=PITG_11244 PE=3 SV=1
Phytophthora_infestans_uniprot_man_FP	tr|D0MR13|D0MR13_PHYIT	384	72505	12	12	8	8	0.58	Luminal-binding protein 3 OS=Phytophthora infestans (strain T30-4) OX=403677 GN=PITG_00527 PE=3 SV=1
Phytophthora_infestans_uniprot_man_FP	tr|D0NGK0|D0NGK0_PHYIT	303	71893	7	7	5	5	0.33	Heat shock protein 70 OS=Phytophthora infestans (strain T30-4) OX=403677 GN=PITG_11252 PE=3 SV=1
Phytophthora_infestans_uniprot_man_FP	tr|D0N1P5|D0N1P5_PHYIT	845	48757	24	24	11	11	2.28	Elongation factor 1-alpha OS=Phytophthora infestans (strain T30-4) OX=403677 GN=PITG_04640 PE=3 SV=1
Phytophthora_infestans_uniprot_man_FP	tr|D0NRP9|D0NRP9_PHYIT	740	42168	22	22	14	14	3.34	Actin-like protein OS=Phytophthora infestans (strain T30-4) OX=403677 GN=PITG_15117 PE=3 SV=1
Phytophthora_infestans_uniprot_man_FP	tr|D0ND77|D0ND77_PHYIT	709	99519	16	16	10	10	0.52	Uncharacterized protein OS=Phytophthora infestans (strain T30-4) OX=403677 GN=PITG_08795 PE=4 SV=1
Phytophthora_infestans_uniprot_man_FP	tr|D0N4T6|D0N4T6_PHYIT	659	80655	18	18	14	14	1.27	Heat shock protein 90 OS=Phytophthora infestans (strain T30-4) OX=403677 GN=PITG_06415 PE=3 SV=1
Phytophthora_infestans_uniprot_man_FP	tr|D0MXI4|D0MXI4_PHYIT	607	56894	11	11	6	6	0.79	Acetohydroxy-acid reductoisomerase OS=Phytophthora infestans (strain T30-4) OX=403677 GN=PITG_02925 PE=3 SV=1
Phytophthora_infestans_uniprot_man_FP	tr|D0NEK2|D0NEK2_PHYIT	547	53022	13	13	10	10	1.36	Adenosylhomocysteinase OS=Phytophthora infestans (strain T30-4) OX=403677 GN=PITG_10198 PE=3 SV=1
Phytophthora_infestans_uniprot_man_FP	tr|D0N801|D0N801_PHYIT	522	281405	7	7	6	6	0.09	Uncharacterized protein OS=Phytophthora infestans (strain T30-4) OX=403677 GN=PITG_06741 PE=4 SV=1
Phytophthora_infestans_uniprot_man_FP	tr|D0MT13|D0MT13_PHYIT	513	50764	13	13	8	8	1.08	Tubulin beta chain OS=Phytophthora infestans (strain T30-4) OX=403677 GN=PITG_00156 PE=3 SV=1
Phytophthora_infestans_uniprot_man_FP	tr|D0N577|D0N577_PHYIT	511	50674	16	16	13	13	2.13	ATP synthase subunit beta OS=Phytophthora infestans (strain T30-4) OX=403677 GN=PITG_06595 PE=3 SV=1
Phytophthora_infestans_uniprot_man_FP	tr|D0MSD8|D0MSD8_PHYIT	444	85382	12	12	10	10	0.62	5-methyltetrahydropteroyltriglutamate--homocysteine S-methyltransferase OS=Phytophthora infestans (strain T30-4) OX=403677 GN=PITG_01072 PE=3 SV=1
Phytophthora_infestans_uniprot_man_FP	tr|D0MYA3|D0MYA3_PHYIT	432	49416	10	10	9	9	1.12	Phosphopyruvate hydratase OS=Phytophthora infestans (strain T30-4) OX=403677 GN=PITG_03698 PE=3 SV=1
Phytophthora_infestans_uniprot_man_FP	tr|D0NYW9|D0NYW9_PHYIT	404	47382	11	11	8	8	1.39	ATP-dependent RNA helicase eIF4A, putative OS=Phytophthora infestans (strain T30-4) OX=403677 GN=PITG_19129 PE=3 SV=1
Phytophthora_infestans_uniprot_man_FP	tr|D0MX79|D0MX79_PHYIT	374	39654	9	9	6	6	0.87	Fructose-bisphosphate aldolase OS=Phytophthora infestans (strain T30-4) OX=403677 GN=PITG_02786 PE=3 SV=1
Phytophthora_infestans_uniprot_man_FP	tr|D0MX78|D0MX78_PHYIT	312	43427	7	7	5	5	0.61	Fructose-bisphosphate aldolase OS=Phytophthora infestans (strain T30-4) OX=403677 GN=PITG_02785 PE=3 SV=1
Phytophthora_infestans_uniprot_man_FP	tr|D0NHI7|D0NHI7_PHYIT	373	86965	10	10	9	9	0.54	Heat shock cognate 70 kDa protein OS=Phytophthora infestans (strain T30-4) OX=403677 GN=PITG_11913 PE=3 SV=1
Phytophthora_infestans_uniprot_man_FP	tr|D0P0N7|D0P0N7_PHYIT	343	89696	8	8	5	5	0.32	Cell division control protein 48 OS=Phytophthora infestans (strain T30-4) OX=403677 GN=PITG_19871 PE=4 SV=1
Phytophthora_infestans_uniprot_man_FP	tr|D0NEL2|D0NEL2_PHYIT	337	63364	8	8	7	7	0.58	Phosphoenolpyruvate carboxykinase (ATP) OS=Phytophthora infestans (strain T30-4) OX=403677 GN=PITG_10210 PE=3 SV=1
Phytophthora_infestans_uniprot_man_FP	tr|D0N700|D0N700_PHYIT	335	42647	8	8	5	5	0.97	60S ribosomal protein L4 OS=Phytophthora infestans (strain T30-4) OX=403677 GN=PITG_06995 PE=3 SV=1
Phytophthora_infestans_uniprot_man_FP	tr|D0NCV1|D0NCV1_PHYIT	322	78413	10	10	8	8	0.53	Glucan 1,3-beta-glucosidase, putative OS=Phytophthora infestans (strain T30-4) OX=403677 GN=PITG_09798 PE=3 SV=1
Phytophthora_infestans_uniprot_man_FP	tr|D0N394|D0N394_PHYIT	286	81024	6	6	3	3	0.17	H(+)-exporting diphosphatase OS=Phytophthora infestans (strain T30-4) OX=403677 GN=PITG_05615 PE=3 SV=1
Phytophthora_infestans_uniprot_man_FP	tr|D0MUN7|D0MUN7_PHYIT	272	195386	7	7	6	6	0.14	Clathrin heavy chain OS=Phytophthora infestans (strain T30-4) OX=403677 GN=PITG_02022 PE=3 SV=1
Phytophthora_infestans_uniprot_man_FP	tr|D0NHM8|D0NHM8_PHYIT	259	63574	5	5	5	5	0.38	Chaperonin CPN60-1, mitochondrial OS=Phytophthora infestans (strain T30-4) OX=403677 GN=PITG_11966 PE=3 SV=1
Phytophthora_infestans_uniprot_man_FP	tr|D0NLM9|D0NLM9_PHYIT	249	68543	5	5	3	3	0.27	H(+)-transporting two-sector ATPase OS=Phytophthora infestans (strain T30-4) OX=403677 GN=PITG_13301 PE=3 SV=1
Phytophthora_infestans_uniprot_man_FP	tr|D0P1Y9|D0P1Y9_PHYIT	237	36051	6	6	6	6	0.98	60S ribosomal protein L5 OS=Phytophthora infestans (strain T30-4) OX=403677 GN=PITG_20188 PE=3 SV=1
Phytophthora_infestans_uniprot_man_FP	tr|D0N2N1|D0N2N1_PHYIT	230	50631	7	7	7	7	0.77	Crinkler (CRN) family protein OS=Phytophthora infestans (strain T30-4) OX=403677 GN=PITG_05049 PE=4 SV=1
Phytophthora_infestans_uniprot_man_FP	tr|D0NSM6|D0NSM6_PHYIT	216	56765	4	4	4	4	0.34	Methylmalonate-semialdehyde dehydrogenase (CoA acylating) OS=Phytophthora infestans (strain T30-4) OX=403677 GN=PITG_16005 PE=4 SV=1
Phytophthora_infestans_uniprot_man_FP	tr|D0N755|D0N755_PHYIT	192	48079	5	5	3	3	0.41	Isocitrate dehydrogenase [NADP] OS=Phytophthora infestans (strain T30-4) OX=403677 GN=PITG_07056 PE=3 SV=1
Phytophthora_infestans_uniprot_man_FP	tr|D0NSR1|D0NSR1_PHYIT	180	36466	5	5	2	2	0.25	Glyceraldehyde-3-phosphate dehydrogenase OS=Phytophthora infestans (strain T30-4) OX=403677 GN=PITG_16047 PE=3 SV=1
Phytophthora_infestans_uniprot_man_FP	tr|D0P034|D0P034_PHYIT	176	47927	4	4	3	3	0.29	Isocitrate dehydrogenase [NADP] OS=Phytophthora infestans (strain T30-4) OX=403677 GN=PITG_23158 PE=3 SV=1
Phytophthora_infestans_uniprot_man_FP	tr|D0NWG8|D0NWG8_PHYIT	167	43151	3	3	3	3	0.33	S-adenosylmethionine synthase OS=Phytophthora infestans (strain T30-4) OX=403677 GN=PITG_17516 PE=3 SV=1
Phytophthora_infestans_uniprot_man_FP	tr|D0NSJ5|D0NSJ5_PHYIT	165	68243	3	3	2	2	0.13	Heat shock 70 kDa protein, mitochondrial OS=Phytophthora infestans (strain T30-4) OX=403677 GN=PITG_15786 PE=3 SV=1
Phytophthora_infestans_uniprot_man_FP	tr|D0MUG5|D0MUG5_PHYIT	156	36457	4	4	3	3	0.4	Glyceraldehyde-3-phosphate dehydrogenase OS=Phytophthora infestans (strain T30-4) OX=403677 GN=PITG_01940 PE=3 SV=1
Phytophthora_infestans_uniprot_man_FP	tr|D0NY26|D0NY26_PHYIT	148	89195	3	3	3	3	0.15	Aconitate hydratase, mitochondrial OS=Phytophthora infestans (strain T30-4) OX=403677 GN=PITG_18048 PE=3 SV=1
Phytophthora_infestans_uniprot_man_FP	tr|D0NA25|D0NA25_PHYIT	142	47024	4	4	2	2	0.19	26S proteasome regulatory subunit RPN7 OS=Phytophthora infestans (strain T30-4) OX=403677 GN=PITG_07887 PE=4 SV=1
Phytophthora_infestans_uniprot_man_FP	tr|D0MSY9|D0MSY9_PHYIT	139	45646	2	2	1	1	0.09	Phosphoglycerate kinase OS=Phytophthora infestans (strain T30-4) OX=403677 GN=PITG_00132 PE=3 SV=1
Phytophthora_infestans_uniprot_man_FP	tr|D0NG20|D0NG20_PHYIT	136	47523	3	3	3	3	0.3	Creatine kinase B-type OS=Phytophthora infestans (strain T30-4) OX=403677 GN=PITG_11046 PE=3 SV=1
Phytophthora_infestans_uniprot_man_FP	tr|D0NXY8|D0NXY8_PHYIT	135	68992	3	3	2	2	0.13	Succinate dehydrogenase [ubiquinone] flavoprotein subunit, mitochondrial OS=Phytophthora infestans (strain T30-4) OX=403677 GN=PITG_18354 PE=3 SV=1
Phytophthora_infestans_uniprot_man_FP	tr|D0N4W1|D0N4W1_PHYIT	133	72206	4	4	4	4	0.26	Pyruvate carboxylase, mitochondrial OS=Phytophthora infestans (strain T30-4) OX=403677 GN=PITG_06448 PE=4 SV=1
Phytophthora_infestans_uniprot_man_FP	tr|D0N7X9|D0N7X9_PHYIT	133	68438	2	2	2	2	0.13	Glycerol-3-phosphate dehydrogenase OS=Phytophthora infestans (strain T30-4) OX=403677 GN=PITG_06719 PE=3 SV=1
Phytophthora_infestans_uniprot_man_FP	tr|D0NC98|D0NC98_PHYIT	132	14775	5	5	2	2	0.73	Ubiquitin OS=Phytophthora infestans (strain T30-4) OX=403677 GN=PITG_09555 PE=3 SV=1
Phytophthora_infestans_uniprot_man_FP	tr|D0NHJ6|D0NHJ6_PHYIT	131	116182	2	2	2	2	0.07	Glutamate dehydrogenase OS=Phytophthora infestans (strain T30-4) OX=403677 GN=PITG_11926 PE=3 SV=1
Phytophthora_infestans_uniprot_man_FP	tr|D0P3I9|D0P3I9_PHYIT	130	57515	4	4	4	4	0.33	Protein disulfide-isomerase OS=Phytophthora infestans (strain T30-4) OX=403677 GN=PITG_21378 PE=3 SV=1
Phytophthora_infestans_uniprot_man_FP	tr|D0N5X1|D0N5X1_PHYIT	124	99625	2	2	1	1	0.09	AP-2 complex subunit beta, putative OS=Phytophthora infestans (strain T30-4) OX=403677 GN=PITG_05884 PE=3 SV=1
Phytophthora_infestans_uniprot_man_FP	tr|D0NEQ3|D0NEQ3_PHYIT	124	46222	3	3	2	2	0.2	Medium-chain specific acyl-CoA dehydrogenase, mitochondrial OS=Phytophthora infestans (strain T30-4) OX=403677 GN=PITG_09848 PE=3 SV=1
Phytophthora_infestans_uniprot_man_FP	tr|D0NEH7|D0NEH7_PHYIT	121	48807	3	3	3	3	0.29	26S protease regulatory subunit 7 OS=Phytophthora infestans (strain T30-4) OX=403677 GN=PITG_10169 PE=3 SV=1
Phytophthora_infestans_uniprot_man_FP	tr|D0MR87|D0MR87_PHYIT	74	45102	3	3	2	2	0.2	26S protease regulatory subunit 8 OS=Phytophthora infestans (strain T30-4) OX=403677 GN=PITG_00613 PE=3 SV=1
Phytophthora_infestans_uniprot_man_FP	tr|D0N984|D0N984_PHYIT	112	50499	4	4	4	4	0.39	Tubulin alpha chain OS=Phytophthora infestans (strain T30-4) OX=403677 GN=PITG_07996 PE=3 SV=1
Phytophthora_infestans_uniprot_man_FP	tr|D0NLW5|D0NLW5_PHYIT	109	63533	3	3	2	2	0.22	Asparagine synthase (glutamine-hydrolyzing) OS=Phytophthora infestans (strain T30-4) OX=403677 GN=PITG_13399 PE=4 SV=1
Phytophthora_infestans_uniprot_man_FP	tr|D0NUY3|D0NUY3_PHYIT	108	140806	2	2	2	2	0.06	Coatomer subunit alpha OS=Phytophthora infestans (strain T30-4) OX=403677 GN=PITG_17069 PE=4 SV=1
Phytophthora_infestans_uniprot_man_FP	tr|D0MW33|D0MW33_PHYIT	108	132319	2	2	1	1	0.06	5-oxoprolinase OS=Phytophthora infestans (strain T30-4) OX=403677 GN=PITG_02344 PE=3 SV=1
Phytophthora_infestans_uniprot_man_FP	sp|D0MYB4|EF3_PHYIT	106	116769	3	3	3	3	0.11	Elongation factor 3 OS=Phytophthora infestans (strain T30-4) OX=403677 GN=TEF3 PE=1 SV=1
Phytophthora_infestans_uniprot_man_FP	tr|D0NG72|D0NG72_PHYIT	106	50880	2	2	1	1	0.08	Protein-synthesizing GTPase OS=Phytophthora infestans (strain T30-4) OX=403677 GN=PITG_11110 PE=4 SV=1
Phytophthora_infestans_uniprot_man_FP	tr|D0NK33|D0NK33_PHYIT	104	43945	4	4	4	4	0.46	Proliferation-associated protein, metalloprotease family M24X, putative OS=Phytophthora infestans (strain T30-4) OX=403677 GN=PITG_13014 PE=3 SV=1
Phytophthora_infestans_uniprot_man_FP	tr|D0N471|D0N471_PHYIT	102	51541	4	4	4	4	0.38	Citrulline--aspartate ligase OS=Phytophthora infestans (strain T30-4) OX=403677 GN=PITG_05374 PE=3 SV=1
Phytophthora_infestans_uniprot_man_FP	tr|D0NBB4|D0NBB4_PHYIT	98	115611	2	2	2	2	0.07	Calcium-transporting ATPase 1, endoplasmic reticulum-type, putative OS=Phytophthora infestans (strain T30-4) OX=403677 GN=PITG_09282 PE=4 SV=1
Phytophthora_infestans_uniprot_man_FP	tr|D0MXW9|D0MXW9_PHYIT	96	118464	3	3	3	3	0.11	Importin-like protein OS=Phytophthora infestans (strain T30-4) OX=403677 GN=PITG_03555 PE=4 SV=1
Phytophthora_infestans_uniprot_man_FP	tr|D0MWN4|D0MWN4_PHYIT	94	59438	3	3	3	3	0.23	CCT-alpha OS=Phytophthora infestans (strain T30-4) OX=403677 GN=PITG_02567 PE=3 SV=1
Phytophthora_infestans_uniprot_man_FP	tr|D0NBJ9|D0NBJ9_PHYIT	94	54930	2	2	2	2	0.16	Pyruvate kinase OS=Phytophthora infestans (strain T30-4) OX=403677 GN=PITG_09400 PE=3 SV=1
Phytophthora_infestans_uniprot_man_FP	tr|D0NFS5|D0NFS5_PHYIT	94	63571	3	3	3	3	0.22	Uncharacterized protein OS=Phytophthora infestans (strain T30-4) OX=403677 GN=PITG_10934 PE=4 SV=1
Phytophthora_infestans_uniprot_man_FP	tr|D0NG78|D0NG78_PHYIT	93	117926	2	2	2	2	0.07	NAD-specific glutamate dehydrogenase, putative OS=Phytophthora infestans (strain T30-4) OX=403677 GN=PITG_11116 PE=3 SV=1
Phytophthora_infestans_uniprot_man_FP	tr|D0MYP9|D0MYP9_PHYIT	90	52691	2	2	2	2	0.17	Peptidylprolyl isomerase OS=Phytophthora infestans (strain T30-4) OX=403677 GN=PITG_03856 PE=4 SV=1
Phytophthora_infestans_uniprot_man_FP	tr|D0N081|D0N081_PHYIT	88	43860	2	2	2	2	0.21	Obg-like ATPase 1 OS=Phytophthora infestans (strain T30-4) OX=403677 GN=PITG_03424 PE=3 SV=1
Phytophthora_infestans_uniprot_man_FP	tr|D0NA23|D0NA23_PHYIT	87	38223	1	1	1	1	0.11	Eukaryotic translation initiation factor 2 subunit alpha OS=Phytophthora infestans (strain T30-4) OX=403677 GN=PITG_07885 PE=3 SV=1
Phytophthora_infestans_uniprot_man_FP	tr|D0N2M5|D0N2M5_PHYIT	87	62071	3	3	3	3	0.22	Crinkler (CRN) family protein (Fragment) OS=Phytophthora infestans (strain T30-4) OX=403677 GN=PITG_05039 PE=4 SV=1
Phytophthora_infestans_uniprot_man_FP	tr|D0NHE0|D0NHE0_PHYIT	85	42174	2	2	2	2	0.22	C2 domain-containing protein, putative OS=Phytophthora infestans (strain T30-4) OX=403677 GN=PITG_11852 PE=4 SV=1
Phytophthora_infestans_uniprot_man_FP	tr|D0NY29|D0NY29_PHYIT	85	44460	4	4	4	4	0.45	60S ribosomal protein L3 OS=Phytophthora infestans (strain T30-4) OX=403677 GN=PITG_18052 PE=3 SV=1
Phytophthora_infestans_uniprot_man_FP	tr|D0NIK2|D0NIK2_PHYIT	84	24714	1	1	1	1	0.18	Glycine-rich protein OS=Phytophthora infestans (strain T30-4) OX=403677 GN=PITG_11339 PE=4 SV=1
Phytophthora_infestans_uniprot_man_FP	tr|D0NFV4|D0NFV4_PHYIT	84	39892	2	2	2	2	0.23	Thioredoxin-like protein OS=Phytophthora infestans (strain T30-4) OX=403677 GN=PITG_10972 PE=3 SV=1
Phytophthora_infestans_uniprot_man_FP	tr|D0N5C6|D0N5C6_PHYIT	83	98878	4	4	1	1	0.04	Uncharacterized protein OS=Phytophthora infestans (strain T30-4) OX=403677 GN=PITG_06653 PE=4 SV=1
Phytophthora_infestans_uniprot_man_FP	tr|D0MXW6|D0MXW6_PHYIT	83	11404	3	3	2	2	1.03	Histone H4 OS=Phytophthora infestans (strain T30-4) OX=403677 GN=PITG_03552 PE=3 SV=1
Phytophthora_infestans_uniprot_man_FP	tr|D0NDE7|D0NDE7_PHYIT	83	55032	1	1	1	1	0.08	Succinate--CoA ligase [ADP-forming] subunit beta, mitochondrial OS=Phytophthora infestans (strain T30-4) OX=403677 GN=PITG_08881 PE=3 SV=1
Phytophthora_infestans_uniprot_man_FP	tr|D0NWZ2|D0NWZ2_PHYIT	80	116355	3	3	3	3	0.11	UTP--glucose-1-phosphate uridylyltransferase OS=Phytophthora infestans (strain T30-4) OX=403677 GN=PITG_18414 PE=3 SV=1
Phytophthora_infestans_uniprot_man_FP	tr|D0MRF0|D0MRF0_PHYIT	79	22738	2	2	1	1	0.2	Rab1 family GTPase, putative OS=Phytophthora infestans (strain T30-4) OX=403677 GN=PITG_00681 PE=4 SV=1
Phytophthora_infestans_uniprot_man_FP	tr|D0MXE0|D0MXE0_PHYIT	79	69251	3	3	3	3	0.2	DEAD/DEAH box RNA helicase, putative OS=Phytophthora infestans (strain T30-4) OX=403677 GN=PITG_02856 PE=3 SV=1
Phytophthora_infestans_uniprot_man_FP	tr|D0N1W9|D0N1W9_PHYIT	79	61210	2	2	2	2	0.14	Mitochondrial-processing peptidase subunit alpha, putative OS=Phytophthora infestans (strain T30-4) OX=403677 GN=PITG_04726 PE=4 SV=1
Phytophthora_infestans_uniprot_man_FP	tr|D0P3U0|D0P3U0_PHYIT	79	132774	1	1	1	1	0.03	Eukaryotic translation initiation factor 3 subunit A OS=Phytophthora infestans (strain T30-4) OX=403677 GN=PITG_21393 PE=3 SV=1
Phytophthora_infestans_uniprot_man_FP	tr|D0NZ40|D0NZ40_PHYIT	79	109659	1	1	1	1	0.04	26S proteasome non-ATPase regulatory subunit, putative OS=Phytophthora infestans (strain T30-4) OX=403677 GN=PITG_18731 PE=3 SV=1
Phytophthora_infestans_uniprot_man_FP	tr|D0P2L7|D0P2L7_PHYIT	78	62621	2	2	2	2	0.14	AhpC/TSA family Redoxin, putative OS=Phytophthora infestans (strain T30-4) OX=403677 GN=PITG_20585 PE=4 SV=1
Phytophthora_infestans_uniprot_man_FP	tr|D0MU04|D0MU04_PHYIT	75	75988	1	1	1	1	0.06	Transketolase OS=Phytophthora infestans (strain T30-4) OX=403677 GN=PITG_01752 PE=3 SV=1
Phytophthora_infestans_uniprot_man_FP	tr|D0NME3|D0NME3_PHYIT	74	35593	2	2	2	2	0.26	Malate dehydrogenase OS=Phytophthora infestans (strain T30-4) OX=403677 GN=PITG_13614 PE=3 SV=1
Phytophthora_infestans_uniprot_man_FP	tr|D0N4W2|D0N4W2_PHYIT	74	21810	2	2	1	1	0.21	Pyruvate carboxylase, putative OS=Phytophthora infestans (strain T30-4) OX=403677 GN=PITG_06449 PE=4 SV=1
Phytophthora_infestans_uniprot_man_FP	tr|D0NZL3|D0NZL3_PHYIT	74	70958	2	2	2	2	0.12	ATP-binding cassette sub-family E member 1 OS=Phytophthora infestans (strain T30-4) OX=403677 GN=PITG_19281 PE=4 SV=1
Phytophthora_infestans_uniprot_man_FP	tr|D0NJY9|D0NJY9_PHYIT	72	109234	2	2	1	1	0.04	Alanine--tRNA ligase OS=Phytophthora infestans (strain T30-4) OX=403677 GN=PITG_12961 PE=3 SV=1
Phytophthora_infestans_uniprot_man_FP	tr|D0N5G7|D0N5G7_PHYIT	71	78145	1	1	1	1	0.05	Enoyl-CoA hydratase OS=Phytophthora infestans (strain T30-4) OX=403677 GN=PITG_06693 PE=3 SV=1
Phytophthora_infestans_uniprot_man_FP	tr|D0MU13|D0MU13_PHYIT	70	76765	1	1	1	1	0.06	Diadenosine tetraphosphate synthetase OS=Phytophthora infestans (strain T30-4) OX=403677 GN=PITG_01762 PE=3 SV=1
Phytophthora_infestans_uniprot_man_FP	tr|D0MUU9|D0MUU9_PHYIT	67	35805	2	2	1	1	0.12	Eukaryotic translation initiation factor 3 subunit G OS=Phytophthora infestans (strain T30-4) OX=403677 GN=PITG_01184 PE=3 SV=1
Phytophthora_infestans_uniprot_man_FP	tr|D0NVZ1|D0NVZ1_PHYIT	66	41654	2	2	2	2	0.22	Developmentally-regulated GTP-binding protein 1 OS=Phytophthora infestans (strain T30-4) OX=403677 GN=PITG_17394 PE=4 SV=1
Phytophthora_infestans_uniprot_man_FP	tr|D0N7Z1|D0N7Z1_PHYIT	66	81731	1	1	1	1	0.05	H(+)-exporting diphosphatase OS=Phytophthora infestans (strain T30-4) OX=403677 GN=PITG_06731 PE=3 SV=1
Phytophthora_infestans_uniprot_man_FP	tr|D0NBK1|D0NBK1_PHYIT	66	25299	1	1	1	1	0.18	Phosphoglycerate kinase OS=Phytophthora infestans (strain T30-4) OX=403677 GN=PITG_09402 PE=3 SV=1
Phytophthora_infestans_uniprot_man_FP	tr|D0NE49|D0NE49_PHYIT	65	53625	1	1	1	1	0.08	6-phosphogluconate dehydrogenase, decarboxylating OS=Phytophthora infestans (strain T30-4) OX=403677 GN=PITG_10032 PE=3 SV=1
Phytophthora_infestans_uniprot_man_FP	tr|D0NBA5|D0NBA5_PHYIT	65	48063	1	1	1	1	0.09	Ornithine aminotransferase OS=Phytophthora infestans (strain T30-4) OX=403677 GN=PITG_09271 PE=3 SV=1
Phytophthora_infestans_uniprot_man_FP	tr|D0NV36|D0NV36_PHYIT	65	57639	2	2	1	1	0.07	Glyceraldehyde-3-phosphate dehydrogenase, putative OS=Phytophthora infestans (strain T30-4) OX=403677 GN=PITG_17130 PE=3 SV=1
Phytophthora_infestans_uniprot_man_FP	tr|D0MV08|D0MV08_PHYIT	64	69804	2	2	2	2	0.13	Polyadenylate-binding protein OS=Phytophthora infestans (strain T30-4) OX=403677 GN=PITG_01248 PE=3 SV=1
Phytophthora_infestans_uniprot_man_FP	tr|D0NW41|D0NW41_PHYIT	63	40231	1	1	1	1	0.11	Rab11 family GTPase, putative OS=Phytophthora infestans (strain T30-4) OX=403677 GN=PITG_17461 PE=4 SV=1
Phytophthora_infestans_uniprot_man_FP	tr|D0MVI4|D0MVI4_PHYIT	63	48110	1	1	1	1	0.09	3-hydroxyisobutyryl-CoA hydrolase, mitochondrial OS=Phytophthora infestans (strain T30-4) OX=403677 GN=PITG_02112 PE=3 SV=1
Phytophthora_infestans_uniprot_man_FP	tr|D0N096|D0N096_PHYIT	63	60023	3	3	3	3	0.23	Malate synthase OS=Phytophthora infestans (strain T30-4) OX=403677 GN=PITG_03440 PE=3 SV=1
Phytophthora_infestans_uniprot_man_FP	tr|D0NT67|D0NT67_PHYIT	62	46222	1	1	1	1	0.09	Short/branched chain specific acyl-CoA dehydrogenase, putative OS=Phytophthora infestans (strain T30-4) OX=403677 GN=PITG_15615 PE=3 SV=1
Phytophthora_infestans_uniprot_man_FP	tr|D0NAD8|D0NAD8_PHYIT	62	61506	1	1	1	1	0.07	Eukaryotic translation initiation factor 3 subunit M OS=Phytophthora infestans (strain T30-4) OX=403677 GN=PITG_08346 PE=3 SV=1
Phytophthora_infestans_uniprot_man_FP	tr|D0MU28|D0MU28_PHYIT	61	56077	1	1	1	1	0.08	Acetyl-CoA acetyltransferase OS=Phytophthora infestans (strain T30-4) OX=403677 GN=PITG_01783 PE=3 SV=1
Phytophthora_infestans_uniprot_man_FP	tr|D0MVV7|D0MVV7_PHYIT	58	47074	1	1	1	1	0.09	Aspartate aminotransferase OS=Phytophthora infestans (strain T30-4) OX=403677 GN=PITG_02256 PE=3 SV=1
Phytophthora_infestans_uniprot_man_FP	tr|D0NGA4|D0NGA4_PHYIT	57	92403	1	1	1	1	0.05	AP-1 complex subunit gamma OS=Phytophthora infestans (strain T30-4) OX=403677 GN=PITG_11143 PE=3 SV=1
Phytophthora_infestans_uniprot_man_FP	tr|D0N2P9|D0N2P9_PHYIT	57	42451	1	1	1	1	0.1	Uncharacterized protein OS=Phytophthora infestans (strain T30-4) OX=403677 GN=PITG_05392 PE=4 SV=1
Phytophthora_infestans_uniprot_man_FP	tr|D0P019|D0P019_PHYIT	56	47375	2	2	2	2	0.19	Calreticulin OS=Phytophthora infestans (strain T30-4) OX=403677 GN=PITG_18934 PE=3 SV=1
Phytophthora_infestans_uniprot_man_FP	tr|D0NW33|D0NW33_PHYIT	56	59210	2	2	2	2	0.15	Importin subunit alpha OS=Phytophthora infestans (strain T30-4) OX=403677 GN=PITG_17452 PE=3 SV=1
Phytophthora_infestans_uniprot_man_FP	tr|D0N865|D0N865_PHYIT	56	55816	1	1	1	1	0.08	NADH dehydrogenase [ubiquinone] flavoprotein 1, mitochondrial OS=Phytophthora infestans (strain T30-4) OX=403677 GN=PITG_06815 PE=3 SV=1
Phytophthora_infestans_uniprot_man_FP	tr|D0NQV6|D0NQV6_PHYIT	56	56387	3	3	1	1	0.16	Serine hydroxymethyltransferase OS=Phytophthora infestans (strain T30-4) OX=403677 GN=PITG_14696 PE=3 SV=1
Phytophthora_infestans_uniprot_man_FP	tr|D0NIJ7|D0NIJ7_PHYIT	55	138074	1	1	1	1	0.03	Annexin (Annexin) Family OS=Phytophthora infestans (strain T30-4) OX=403677 GN=PITG_11329 PE=4 SV=1
Phytophthora_infestans_uniprot_man_FP	tr|D0NEF3|D0NEF3_PHYIT	55	28717	1	1	1	1	0.15	40S ribosomal protein S2 OS=Phytophthora infestans (strain T30-4) OX=403677 GN=PITG_10146 PE=3 SV=1
Phytophthora_infestans_uniprot_man_FP	tr|D0N283|D0N283_PHYIT	54	33960	2	2	2	2	0.27	ADP/ATP translocase OS=Phytophthora infestans (strain T30-4) OX=403677 GN=PITG_04868 PE=3 SV=1
Phytophthora_infestans_uniprot_man_FP	tr|D0NHB2|D0NHB2_PHYIT	54	36638	1	1	1	1	0.12	26S proteasome non-ATPase regulatory subunit, putative OS=Phytophthora infestans (strain T30-4) OX=403677 GN=PITG_10883 PE=3 SV=1
Phytophthora_infestans_uniprot_man_FP	tr|D0NVC3|D0NVC3_PHYIT	54	59835	1	1	1	1	0.07	26S proteasome non-ATPase regulatory subunit 3 OS=Phytophthora infestans (strain T30-4) OX=403677 GN=PITG_16671 PE=3 SV=1
Phytophthora_infestans_uniprot_man_FP	tr|D0MUX1|D0MUX1_PHYIT	53	48071	1	1	1	1	0.09	Trifunctional enzyme subunit beta, mitochondrial OS=Phytophthora infestans (strain T30-4) OX=403677 GN=PITG_01208 PE=3 SV=1
Phytophthora_infestans_uniprot_man_FP	tr|D0MZH3|D0MZH3_PHYIT	53	23472	1	1	1	1	0.19	Rab7 family GTPase, putative OS=Phytophthora infestans (strain T30-4) OX=403677 GN=PITG_03148 PE=4 SV=1
Phytophthora_infestans_uniprot_man_FP	tr|D0N3B4|D0N3B4_PHYIT	52	46153	1	1	1	1	0.09	GTPase, putative OS=Phytophthora infestans (strain T30-4) OX=403677 GN=PITG_05638 PE=4 SV=1
Phytophthora_infestans_uniprot_man_FP	tr|D0NN17|D0NN17_PHYIT	52	126989	2	2	1	1	0.03	Uncharacterized protein OS=Phytophthora infestans (strain T30-4) OX=403677 GN=PITG_13897 PE=4 SV=1
Phytophthora_infestans_uniprot_man_FP	tr|D0NMU9|D0NMU9_PHYIT	52	22691	1	1	1	1	0.2	Rab18 family GTPase, putative OS=Phytophthora infestans (strain T30-4) OX=403677 GN=PITG_13809 PE=4 SV=1
Phytophthora_infestans_uniprot_man_FP	tr|D0NX16|D0NX16_PHYIT	52	45709	1	1	1	1	0.09	26S protease regulatory subunit 6B OS=Phytophthora infestans (strain T30-4) OX=403677 GN=PITG_18446 PE=3 SV=1
Phytophthora_infestans_uniprot_man_FP	tr|D0P1T4|D0P1T4_PHYIT	51	52877	2	2	2	2	0.17	ATPgrasp_ST domain-containing protein OS=Phytophthora infestans (strain T30-4) OX=403677 GN=PITG_20397 PE=4 SV=1
Phytophthora_infestans_uniprot_man_FP	tr|D0N2C9|D0N2C9_PHYIT	51	158479	1	1	1	1	0.03	NACHT domain-containing protein OS=Phytophthora infestans (strain T30-4) OX=403677 GN=PITG_04915 PE=4 SV=1
Phytophthora_infestans_uniprot_man_FP	tr|D0P3H8|D0P3H8_PHYIT	51	84393	1	1	1	1	0.05	Threonyl-tRNA synthetase OS=Phytophthora infestans (strain T30-4) OX=403677 GN=PITG_21071 PE=3 SV=1
Phytophthora_infestans_uniprot_man_FP	tr|D0MZD0|D0MZD0_PHYIT	51	167201	2	2	1	1	0.03	Carbamoyl-phosphate synthase [ammonia], putative OS=Phytophthora infestans (strain T30-4) OX=403677 GN=PITG_03098 PE=3 SV=1
Phytophthora_infestans_uniprot_man_FP	tr|D0NE48|D0NE48_PHYIT	51	115067	1	1	1	1	0.04	Alpha-mannosidase OS=Phytophthora infestans (strain T30-4) OX=403677 GN=PITG_10031 PE=3 SV=1
Phytophthora_infestans_uniprot_man_FP	tr|D0NJ93|D0NJ93_PHYIT	50	51407	1	1	1	1	0.08	Mitogen-activated protein kinase OS=Phytophthora infestans (strain T30-4) OX=403677 GN=PITG_12186 PE=3 SV=1
Phytophthora_infestans_uniprot_man_FP	tr|D0N7H7|D0N7H7_PHYIT	50	41543	1	1	1	1	0.1	3-ketoacyl-CoA thiolase, mitochondrial OS=Phytophthora infestans (strain T30-4) OX=403677 GN=PITG_07197 PE=3 SV=1
Phytophthora_infestans_uniprot_man_FP	tr|D0NN25|D0NN25_PHYIT	50	108725	1	1	1	1	0.04	116 kDa U5 small nuclear ribonucleoprotein component, putative OS=Phytophthora infestans (strain T30-4) OX=403677 GN=PITG_13905 PE=3 SV=1
Phytophthora_infestans_uniprot_man_FP	tr|D0NDA9|D0NDA9_PHYIT	50	77187	1	1	1	1	0.06	Interferon-induced GTP-binding protein Mx OS=Phytophthora infestans (strain T30-4) OX=403677 GN=PITG_08837 PE=4 SV=1
Phytophthora_infestans_uniprot_man_FP	tr|D0NVP1|D0NVP1_PHYIT	49	91431	1	1	1	1	0.05	TPR_REGION domain-containing protein OS=Phytophthora infestans (strain T30-4) OX=403677 GN=PITG_17274 PE=4 SV=1
Phytophthora_infestans_uniprot_man_FP	tr|D0NQ81|D0NQ81_PHYIT	49	63576	1	1	1	1	0.07	Serine protease family S33, putative OS=Phytophthora infestans (strain T30-4) OX=403677 GN=PITG_15239 PE=4 SV=1
Phytophthora_infestans_uniprot_man_FP	tr|D0MWX2|D0MWX2_PHYIT	48	61765	1	1	1	1	0.07	ATP-dependent RNA helicase DBP2, putative OS=Phytophthora infestans (strain T30-4) OX=403677 GN=PITG_02664 PE=3 SV=1
Phytophthora_infestans_uniprot_man_FP	tr|D0N9C3|D0N9C3_PHYIT	48	78554	1	1	1	1	0.05	Uncharacterized protein OS=Phytophthora infestans (strain T30-4) OX=403677 GN=PITG_08043 PE=4 SV=1
Phytophthora_infestans_uniprot_man_FP	tr|D0MXY1|D0MXY1_PHYIT	47	52720	1	1	1	1	0.08	DEAD/DEAH box RNA helicase, putative OS=Phytophthora infestans (strain T30-4) OX=403677 GN=PITG_03568 PE=4 SV=1
Phytophthora_infestans_uniprot_man_FP	sp|D0NVH9|PURA_PHYIT	47	60405	1	1	1	1	0.07	Adenylosuccinate synthetase OS=Phytophthora infestans (strain T30-4) OX=403677 GN=PITG_16736 PE=3 SV=1
Phytophthora_infestans_uniprot_man_FP	tr|D0MVY1|D0MVY1_PHYIT	46	83673	1	1	1	1	0.05	Acyl-coenzyme A dehydrogenase OS=Phytophthora infestans (strain T30-4) OX=403677 GN=PITG_02282 PE=3 SV=1
Phytophthora_infestans_uniprot_man_FP	tr|D0N319|D0N319_PHYIT	45	57441	1	1	1	1	0.07	Nucleolar protein Nop56 OS=Phytophthora infestans (strain T30-4) OX=403677 GN=PITG_05534 PE=3 SV=1
Phytophthora_infestans_uniprot_man_FP	tr|D0P286|D0P286_PHYIT	45	16567	1	1	1	1	0.28	TPR_REGION domain-containing protein OS=Phytophthora infestans (strain T30-4) OX=403677 GN=PITG_19950 PE=4 SV=1
Phytophthora_infestans_uniprot_man_FP	tr|D0NB37|D0NB37_PHYIT	45	17129	1	1	1	1	0.27	Pectate lyase OS=Phytophthora infestans (strain T30-4) OX=403677 GN=PITG_08633 PE=3 SV=1
Phytophthora_infestans_uniprot_man_FP	tr|D0N1V0|D0N1V0_PHYIT	45	25821	1	1	1	1	0.17	Uncharacterized protein OS=Phytophthora infestans (strain T30-4) OX=403677 GN=PITG_04704 PE=4 SV=1
Phytophthora_infestans_uniprot_man_FP	tr|D0NEF4|D0NEF4_PHYIT	45	95369	2	2	2	2	0.09	Cell division protease ftsH OS=Phytophthora infestans (strain T30-4) OX=403677 GN=PITG_10147 PE=3 SV=1
Phytophthora_infestans_uniprot_man_FP	tr|D0NP91|D0NP91_PHYIT	43	289754	1	1	1	1	0.01	Uncharacterized protein OS=Phytophthora infestans (strain T30-4) OX=403677 GN=PITG_14887 PE=4 SV=1
Phytophthora_infestans_uniprot_man_FP	tr|D0NLT6|D0NLT6_PHYIT	43	46526	1	1	1	1	0.09	Uncharacterized protein OS=Phytophthora infestans (strain T30-4) OX=403677 GN=PITG_13370 PE=3 SV=1
Phytophthora_infestans_uniprot_man_FP	tr|D0N412|D0N412_PHYIT	43	56467	1	1	1	1	0.08	Translation elongation factor 1-alpha, putative OS=Phytophthora infestans (strain T30-4) OX=403677 GN=PITG_05301 PE=3 SV=1
Phytophthora_infestans_uniprot_man_FP	tr|D0NJ92|D0NJ92_PHYIT	43	49732	2	2	2	2	0.18	26S protease regulatory subunit 4 OS=Phytophthora infestans (strain T30-4) OX=403677 GN=PITG_12185 PE=3 SV=1
Phytophthora_infestans_uniprot_man_FP	tr|D0N7S3|D0N7S3_PHYIT	43	33514	1	1	1	1	0.13	rRNA 2'-O-methyltransferase fibrillarin, putative OS=Phytophthora infestans (strain T30-4) OX=403677 GN=PITG_07308 PE=3 SV=1
Phytophthora_infestans_uniprot_man_FP	tr|D0NGD8|D0NGD8_PHYIT	42	84958	1	1	1	1	0.05	Uncharacterized protein OS=Phytophthora infestans (strain T30-4) OX=403677 GN=PITG_11186 PE=4 SV=1
Phytophthora_infestans_uniprot_man_FP	tr|D0N9F2|D0N9F2_PHYIT	42	17167	2	2	1	1	0.27	Mediator of RNA polymerase II transcription subunit 21 OS=Phytophthora infestans (strain T30-4) OX=403677 GN=PITG_08084 PE=3 SV=1
Phytophthora_infestans_uniprot_man_FP	tr|D0NJ70|D0NJ70_PHYIT	41	81350	1	1	1	1	0.05	Delta-1-pyrroline-5-carboxylate synthase OS=Phytophthora infestans (strain T30-4) OX=403677 GN=PITG_12161 PE=3 SV=1
Phytophthora_infestans_uniprot_man_FP	tr|D0NCG2|D0NCG2_PHYIT	41	50785	1	1	1	1	0.08	Orotate phosphoribosyltransferase OS=Phytophthora infestans (strain T30-4) OX=403677 GN=PITG_09635 PE=3 SV=1
Phytophthora_infestans_uniprot_man_FP	tr|D0MZP4|D0MZP4_PHYIT	41	46533	1	1	1	1	0.09	Glutathione S-transferase, putative OS=Phytophthora infestans (strain T30-4) OX=403677 GN=PITG_03226 PE=4 SV=1
Phytophthora_infestans_uniprot_man_FP	tr|D0NVQ2|D0NVQ2_PHYIT	41	25926	1	1	1	1	0.17	Deoxyuridine 5'-triphosphate nucleotidohydrolase OS=Phytophthora infestans (strain T30-4) OX=403677 GN=PITG_17289 PE=3 SV=1
Phytophthora_infestans_uniprot_man_FP	tr|D0NC99|D0NC99_PHYIT	40	35327	1	1	1	1	0.12	Guanine nucleotide-binding protein subunit beta-2-like protein OS=Phytophthora infestans (strain T30-4) OX=403677 GN=PITG_09556 PE=4 SV=1
Phytophthora_infestans_uniprot_man_FP	tr|D0NAV4|D0NAV4_PHYIT	40	122893	2	2	2	2	0.07	Calmodulin OS=Phytophthora infestans (strain T30-4) OX=403677 GN=PITG_08540 PE=4 SV=1
Phytophthora_infestans_uniprot_man_FP	tr|D0NEX5|D0NEX5_PHYIT	40	84453	1	1	1	1	0.05	Uncharacterized protein OS=Phytophthora infestans (strain T30-4) OX=403677 GN=PITG_10265 PE=4 SV=1
Phytophthora_infestans_uniprot_man_FP	tr|D0NFV5|D0NFV5_PHYIT	40	130419	1	1	1	1	0.03	Mediator of RNA polymerase II transcription subunit 14 OS=Phytophthora infestans (strain T30-4) OX=403677 GN=PITG_10973 PE=3 SV=1
Phytophthora_infestans_uniprot_man_FP	tr|D0MQI2|D0MQI2_PHYIT	40	58008	1	1	1	1	0.07	FYVE-type domain-containing protein OS=Phytophthora infestans (strain T30-4) OX=403677 GN=PITG_00322 PE=4 SV=1
Phytophthora_infestans_uniprot_man_FP	tr|D0MU06|D0MU06_PHYIT	40	147167	1	1	1	1	0.03	Uncharacterized protein OS=Phytophthora infestans (strain T30-4) OX=403677 GN=PITG_01754 PE=4 SV=1
Phytophthora_infestans_uniprot_man_FP	tr|D0NFT1|D0NFT1_PHYIT	40	56896	1	1	1	1	0.08	Aldehyde dehydrogenase, mitochondrial OS=Phytophthora infestans (strain T30-4) OX=403677 GN=PITG_10940 PE=3 SV=1
Phytophthora_infestans_uniprot_man_FP	tr|D0NYS2|D0NYS2_PHYIT	39	28566	1	1	1	1	0.15	14-3-3 protein epsilon OS=Phytophthora infestans (strain T30-4) OX=403677 GN=PITG_19017 PE=3 SV=1
Phytophthora_infestans_uniprot_man_FP	tr|D0NBA3|D0NBA3_PHYIT	39	27708	1	1	1	1	0.16	Structural maintenance of chromosomes protein, putative OS=Phytophthora infestans (strain T30-4) OX=403677 GN=PITG_22886 PE=3 SV=1
Phytophthora_infestans_uniprot_man_FP	tr|D0N146|D0N146_PHYIT	39	59349	2	2	1	1	0.07	Uncharacterized protein OS=Phytophthora infestans (strain T30-4) OX=403677 GN=PITG_04376 PE=4 SV=1
Phytophthora_infestans_uniprot_man_FP	tr|D0NY60|D0NY60_PHYIT	39	52771	1	1	1	1	0.08	Protein transporter Sec61 subunit alpha, putative OS=Phytophthora infestans (strain T30-4) OX=403677 GN=PITG_18089 PE=3 SV=1
Phytophthora_infestans_uniprot_man_FP	tr|D0MSP1|D0MSP1_PHYIT	39	48932	1	1	1	1	0.09	Ankyrin-like protein OS=Phytophthora infestans (strain T30-4) OX=403677 GN=PITG_00026 PE=4 SV=1
Phytophthora_infestans_uniprot_man_FP	tr|D0MUE8|D0MUE8_PHYIT	39	31040	1	1	1	1	0.14	40S ribosomal protein SA OS=Phytophthora infestans (strain T30-4) OX=403677 GN=PITG_01922 PE=3 SV=1
Phytophthora_infestans_uniprot_man_FP	tr|D0MZB9|D0MZB9_PHYIT	39	98870	1	1	1	1	0.04	26S proteasome non-ATPase regulatory subunit 2 OS=Phytophthora infestans (strain T30-4) OX=403677 GN=PITG_03081 PE=3 SV=1
Phytophthora_infestans_uniprot_man_FP	tr|D0NIM4|D0NIM4_PHYIT	39	52569	1	1	1	1	0.08	MIF4G domain-containing protein OS=Phytophthora infestans (strain T30-4) OX=403677 GN=PITG_11369 PE=4 SV=1
Phytophthora_infestans_uniprot_man_FP	tr|D0MZN9|D0MZN9_PHYIT	38	17625	1	1	1	1	0.26	40S ribosomal protein S18 OS=Phytophthora infestans (strain T30-4) OX=403677 GN=PITG_03221 PE=3 SV=1
Phytophthora_infestans_uniprot_man_FP	tr|D0MUQ0|D0MUQ0_PHYIT	38	72871	1	1	1	1	0.06	Alkylated DNA repair protein alkB 8 OS=Phytophthora infestans (strain T30-4) OX=403677 GN=PITG_02033 PE=4 SV=1
Phytophthora_infestans_uniprot_man_FP	tr|D0NYA8|D0NYA8_PHYIT	38	28537	1	1	1	1	0.15	AAA domain-containing protein OS=Phytophthora infestans (strain T30-4) OX=403677 GN=PITG_18542 PE=4 SV=1
Phytophthora_infestans_uniprot_man_FP	tr|D0MQY8|D0MQY8_PHYIT	38	93761	1	1	1	1	0.05	Vacuolar protein sorting-associated protein 51 homolog OS=Phytophthora infestans (strain T30-4) OX=403677 GN=PITG_00495 PE=3 SV=1
Phytophthora_infestans_uniprot_man_FP	tr|D0MRD4|D0MRD4_PHYIT	38	147774	1	1	1	1	0.03	Uncharacterized protein OS=Phytophthora infestans (strain T30-4) OX=403677 GN=PITG_00662 PE=4 SV=1
Phytophthora_infestans_uniprot_man_FP	tr|D0MYA9|D0MYA9_PHYIT	38	36626	1	1	1	1	0.12	Voltage-gated potassium channel subunit beta-2 OS=Phytophthora infestans (strain T30-4) OX=403677 GN=PITG_03707 PE=4 SV=1
Phytophthora_infestans_uniprot_man_FP	tr|D0NYM8|D0NYM8_PHYIT	38	171947	2	2	2	2	0.05	Nonribosomal peptide synthetase, putative OS=Phytophthora infestans (strain T30-4) OX=403677 GN=PITG_18583 PE=4 SV=1
Phytophthora_infestans_uniprot_man_FP	tr|D0NIR4|D0NIR4_PHYIT	38	35142	1	1	1	1	0.12	Uncharacterized protein OS=Phytophthora infestans (strain T30-4) OX=403677 GN=PITG_11426 PE=4 SV=1
Phytophthora_infestans_uniprot_man_FP	tr|D0NXE7|D0NXE7_PHYIT	38	44563	1	1	1	1	0.1	Transcription initiation factor IIE subunit beta OS=Phytophthora infestans (strain T30-4) OX=403677 GN=PITG_17978 PE=4 SV=1
Phytophthora_infestans_uniprot_man_FP	tr|D0MUH8|D0MUH8_PHYIT	38	106785	1	1	1	1	0.04	Serine/threonine-protein phosphatase OS=Phytophthora infestans (strain T30-4) OX=403677 GN=PITG_01953 PE=3 SV=1
Phytophthora_infestans_uniprot_man_FP	tr|D0NB01|D0NB01_PHYIT	38	28040	1	1	1	1	0.16	Uncharacterized protein OS=Phytophthora infestans (strain T30-4) OX=403677 GN=PITG_08592 PE=4 SV=1
Phytophthora_infestans_uniprot_man_FP	tr|D0MSN1|D0MSN1_PHYIT	38	44151	1	1	1	1	0.1	26S proteasome non-ATPase regulatory subunit 13, putative OS=Phytophthora infestans (strain T30-4) OX=403677 GN=PITG_00014 PE=3 SV=1
Phytophthora_infestans_uniprot_man_FP	tr|D0N943|D0N943_PHYIT	38	17618	1	1	1	1	0.26	Secreted RxLR effector peptide protein, putative OS=Phytophthora infestans (strain T30-4) OX=403677 GN=PITG_07947 PE=4 SV=1
Phytophthora_infestans_uniprot_man_FP	tr|D0NY23|D0NY23_PHYIT	38	37148	1	1	1	1	0.12	Protein kinase, putative OS=Phytophthora infestans (strain T30-4) OX=403677 GN=PITG_18045 PE=3 SV=1
Phytophthora_infestans_uniprot_man_FP	tr|D0MR27|D0MR27_PHYIT	37	68781	1	1	1	1	0.06	Formyltetrahydrofolate synthetase OS=Phytophthora infestans (strain T30-4) OX=403677 GN=PITG_00543 PE=3 SV=1
Phytophthora_infestans_uniprot_man_FP	tr|D0NGK2|D0NGK2_PHYIT	37	93253	1	1	1	1	0.05	Exocyst complex component, putative OS=Phytophthora infestans (strain T30-4) OX=403677 GN=PITG_11254 PE=3 SV=1
Phytophthora_infestans_uniprot_man_FP	tr|D0NDW4|D0NDW4_PHYIT	37	44464	1	1	1	1	0.1	Tubulin--tyrosine ligase-like protein 9 OS=Phytophthora infestans (strain T30-4) OX=403677 GN=PITG_09938 PE=3 SV=1
Phytophthora_infestans_uniprot_man_FP	tr|D0MVU0|D0MVU0_PHYIT	37	57910	1	1	1	1	0.07	ATP-dependent hsl protease ATP-binding subunit hslU OS=Phytophthora infestans (strain T30-4) OX=403677 GN=PITG_02239 PE=3 SV=1
Phytophthora_infestans_uniprot_man_FP	tr|D0MWS7|D0MWS7_PHYIT	37	21491	1	1	1	1	0.21	Calmodulin OS=Phytophthora infestans (strain T30-4) OX=403677 GN=PITG_02616 PE=4 SV=1
Phytophthora_infestans_uniprot_man_FP	tr|D0N148|D0N148_PHYIT	37	19264	1	1	1	1	0.24	Elicitin-like protein OS=Phytophthora infestans (strain T30-4) OX=403677 GN=PITG_04378 PE=3 SV=1
Phytophthora_infestans_uniprot_man_FP	tr|D0NSV9|D0NSV9_PHYIT	37	155359	1	1	1	1	0.03	Calmodulin OS=Phytophthora infestans (strain T30-4) OX=403677 GN=PITG_16099 PE=4 SV=1
Phytophthora_infestans_uniprot_man_FP	tr|D0NSS4|D0NSS4_PHYIT	37	148998	1	1	1	1	0.03	Sodium/potassium-transporting ATPase subunit alpha, putative OS=Phytophthora infestans (strain T30-4) OX=403677 GN=PITG_16061 PE=4 SV=1
Phytophthora_infestans_uniprot_man_FP	tr|D0MRQ9|D0MRQ9_PHYIT	36	57796	1	1	1	1	0.07	T-complex protein 1 subunit delta OS=Phytophthora infestans (strain T30-4) OX=403677 GN=PITG_00804 PE=3 SV=1
Phytophthora_infestans_uniprot_man_FP	tr|D0MY66|D0MY66_PHYIT	36	53883	1	1	1	1	0.08	Inosine-5'-monophosphate dehydrogenase, putative OS=Phytophthora infestans (strain T30-4) OX=403677 GN=PITG_03656 PE=3 SV=1
Phytophthora_infestans_uniprot_man_FP	tr|D0N349|D0N349_PHYIT	36	11545	1	1	1	1	0.42	Uncharacterized protein OS=Phytophthora infestans (strain T30-4) OX=403677 GN=PITG_05566 PE=4 SV=1
Phytophthora_infestans_uniprot_man_FP	tr|D0NFM9|D0NFM9_PHYIT	36	43273	1	1	1	1	0.1	Succinyl-CoA:3-ketoacid-coenzyme A transferase subunit A OS=Phytophthora infestans (strain T30-4) OX=403677 GN=PITG_10573 PE=4 SV=1
Phytophthora_infestans_uniprot_man_FP	tr|D0N3L1|D0N3L1_PHYIT	36	46033	1	1	1	1	0.09	Glycine amidinotransferase, mitochondrial OS=Phytophthora infestans (strain T30-4) OX=403677 GN=PITG_05117 PE=3 SV=1
Phytophthora_infestans_uniprot_man_FP	tr|D0N318|D0N318_PHYIT	36	59185	1	1	1	1	0.07	Uncharacterized protein OS=Phytophthora infestans (strain T30-4) OX=403677 GN=PITG_05533 PE=4 SV=1
Phytophthora_infestans_uniprot_man_FP	tr|D0N798|D0N798_PHYIT	36	126725	1	1	1	1	0.03	Uncharacterized protein OS=Phytophthora infestans (strain T30-4) OX=403677 GN=PITG_07101 PE=4 SV=1
Phytophthora_infestans_uniprot_man_FP	tr|D0N752|D0N752_PHYIT	36	60043	1	1	1	1	0.07	PSP domain-containing protein OS=Phytophthora infestans (strain T30-4) OX=403677 GN=PITG_07053 PE=4 SV=1
Phytophthora_infestans_uniprot_man_FP	tr|D0P1S3|D0P1S3_PHYIT	35	56146	1	1	1	1	0.08	Uncharacterized protein OS=Phytophthora infestans (strain T30-4) OX=403677 GN=PITG_20378 PE=3 SV=1
Phytophthora_infestans_uniprot_man_FP	tr|D0MSS7|D0MSS7_PHYIT	35	51365	1	1	1	1	0.08	Mitogen activated protein kinase 7 OS=Phytophthora infestans (strain T30-4) OX=403677 GN=PITG_00063 PE=3 SV=1
Phytophthora_infestans_uniprot_man_FP	tr|D0NUC7|D0NUC7_PHYIT	35	60927	1	1	1	1	0.07	Cleft lip and palate transmembrane family protein OS=Phytophthora infestans (strain T30-4) OX=403677 GN=PITG_16900 PE=3 SV=1
Phytophthora_infestans_uniprot_man_FP	tr|D0MWN2|D0MWN2_PHYIT	35	43780	1	1	1	1	0.1	Protein kinase, putative OS=Phytophthora infestans (strain T30-4) OX=403677 GN=PITG_02565 PE=4 SV=1
Phytophthora_infestans_uniprot_man_FP	tr|D0MT03|D0MT03_PHYIT	35	62243	1	1	1	1	0.07	Glucose-6-phosphate 1-dehydrogenase OS=Phytophthora infestans (strain T30-4) OX=403677 GN=PITG_00146 PE=3 SV=1
Phytophthora_infestans_uniprot_man_FP	tr|D0NST2|D0NST2_PHYIT	35	100868	1	1	1	1	0.04	Heat shock protein 101 OS=Phytophthora infestans (strain T30-4) OX=403677 GN=PITG_16069 PE=3 SV=1
Phytophthora_infestans_uniprot_man_FP	tr|D0NSS1|D0NSS1_PHYIT	35	380264	1	1	1	1	0.01	Uncharacterized protein OS=Phytophthora infestans (strain T30-4) OX=403677 GN=PITG_16058 PE=4 SV=1
Phytophthora_infestans_uniprot_man_FP	tr|D0NI38|D0NI38_PHYIT	35	47074	1	1	1	1	0.09	Hypothetical cleavage-induced protein OS=Phytophthora infestans (strain T30-4) OX=403677 GN=PITG_11588 PE=4 SV=1
Phytophthora_infestans_uniprot_man_FP	tr|D0NRV9|D0NRV9_PHYIT	35	109036	1	1	1	1	0.04	Glycine cleavage system P protein OS=Phytophthora infestans (strain T30-4) OX=403677 GN=PITG_15850 PE=3 SV=1
Phytophthora_infestans_uniprot_man_FP	tr|D0NPC8|D0NPC8_PHYIT	35	55179	1	1	1	1	0.08	Calmodulin OS=Phytophthora infestans (strain T30-4) OX=403677 GN=PITG_14935 PE=3 SV=1
Phytophthora_infestans_uniprot_man_FP	tr|D0NMT5|D0NMT5_PHYIT	35	89188	1	1	1	1	0.05	Ribonuclease OS=Phytophthora infestans (strain T30-4) OX=403677 GN=PITG_13792 PE=3 SV=1
Phytophthora_infestans_uniprot_man_FP	tr|D0N4B3|D0N4B3_PHYIT	35	24552	1	1	1	1	0.18	TATA-box-binding protein OS=Phytophthora infestans (strain T30-4) OX=403677 GN=PITG_06201 PE=3 SV=1
Phytophthora_infestans_uniprot_man_FP	tr|D0N3M4|D0N3M4_PHYIT	35	18677	1	1	1	1	0.24	SH3 domain-containing protein OS=Phytophthora infestans (strain T30-4) OX=403677 GN=PITG_05134 PE=4 SV=1
Phytophthora_infestans_uniprot_man_FP	tr|D0NNY5|D0NNY5_PHYIT	35	34936	1	1	1	1	0.12	rRNA-processing protein EBP2, putative OS=Phytophthora infestans (strain T30-4) OX=403677 GN=PITG_14248 PE=3 SV=1
Phytophthora_infestans_uniprot_man_FP	tr|D0NJ60|D0NJ60_PHYIT	34	58254	1	1	1	1	0.07	Aspartate--tRNA ligase OS=Phytophthora infestans (strain T30-4) OX=403677 GN=PITG_12151 PE=3 SV=1
Phytophthora_infestans_uniprot_man_FP	tr|D0N3V3|D0N3V3_PHYIT	34	139685	1	1	1	1	0.03	CLIP-associating protein, putative OS=Phytophthora infestans (strain T30-4) OX=403677 GN=PITG_05233 PE=4 SV=1
Phytophthora_infestans_uniprot_man_FP	tr|D0N582|D0N582_PHYIT	34	164965	1	1	1	1	0.03	Calmodulin OS=Phytophthora infestans (strain T30-4) OX=403677 GN=PITG_06600 PE=4 SV=1
Phytophthora_infestans_uniprot_man_FP	tr|D0P3E0|D0P3E0_PHYIT	34	277768	1	1	1	1	0.02	Uncharacterized protein OS=Phytophthora infestans (strain T30-4) OX=403677 GN=PITG_20996 PE=4 SV=1
Phytophthora_infestans_uniprot_man_FP	tr|D0RLR0|D0RLR0_PHYIT	34	85730	1	1	1	1	0.05	Histidine--tRNA ligase OS=Phytophthora infestans (strain T30-4) OX=403677 GN=PITG_21886 PE=3 SV=1
Phytophthora_infestans_uniprot_man_FP	tr|D0MSB4|D0MSB4_PHYIT	34	38753	1	1	1	1	0.11	Beta-lactamase-like protein OS=Phytophthora infestans (strain T30-4) OX=403677 GN=PITG_01046 PE=3 SV=1
Phytophthora_infestans_uniprot_man_FP	tr|D0NUG8|D0NUG8_PHYIT	34	92313	1	1	1	1	0.05	Transglutaminase elicitor, putative OS=Phytophthora infestans (strain T30-4) OX=403677 GN=PITG_16953 PE=4 SV=1
Phytophthora_infestans_uniprot_man_FP	tr|D0NP53|D0NP53_PHYIT	34	17564	1	1	1	1	0.26	Uncharacterized protein OS=Phytophthora infestans (strain T30-4) OX=403677 GN=PITG_14829 PE=4 SV=1
Phytophthora_infestans_uniprot_man_FP	tr|D0N650|D0N650_PHYIT	34	31988	1	1	1	1	0.14	Uncharacterized protein OS=Phytophthora infestans (strain T30-4) OX=403677 GN=PITG_05973 PE=4 SV=1
Phytophthora_infestans_uniprot_man_FP	tr|D0NUH6|D0NUH6_PHYIT	34	118126	1	1	1	1	0.04	Oxoglutarate dehydrogenase (succinyl-transferring) OS=Phytophthora infestans (strain T30-4) OX=403677 GN=PITG_16966 PE=3 SV=1
Phytophthora_infestans_uniprot_man_FP	tr|D0NFV2|D0NFV2_PHYIT	34	272307	1	1	1	1	0.02	Pre-mRNA-processing-splicing factor 8 OS=Phytophthora infestans (strain T30-4) OX=403677 GN=PITG_10969 PE=4 SV=1
Phytophthora_infestans_uniprot_man_FP	tr|D0NR21|D0NR21_PHYIT	33	20337	1	1	1	1	0.22	ATP-binding Cassette (ABC) Superfamily OS=Phytophthora infestans (strain T30-4) OX=403677 GN=PITG_14771 PE=4 SV=1
Phytophthora_infestans_uniprot_man_FP	tr|D0ND40|D0ND40_PHYIT	33	118427	1	1	1	1	0.04	Cnn_1N domain-containing protein OS=Phytophthora infestans (strain T30-4) OX=403677 GN=PITG_08746 PE=4 SV=1
Phytophthora_infestans_uniprot_man_FP	tr|D0MQT4|D0MQT4_PHYIT	33	155969	1	1	1	1	0.03	Protein-tyrosine-phosphatase OS=Phytophthora infestans (strain T30-4) OX=403677 GN=PITG_00440 PE=4 SV=1
Phytophthora_infestans_uniprot_man_FP	tr|D0MSU1|D0MSU1_PHYIT	33	171323	1	1	1	1	0.02	Ubiquitinyl hydrolase 1 OS=Phytophthora infestans (strain T30-4) OX=403677 GN=PITG_00077 PE=4 SV=1
Phytophthora_infestans_uniprot_man_FP	tr|D0NE79|D0NE79_PHYIT	33	62958	1	1	1	1	0.07	Protein kinase, putative OS=Phytophthora infestans (strain T30-4) OX=403677 GN=PITG_10062 PE=4 SV=1
Phytophthora_infestans_uniprot_man_FP	tr|D0N7Y8|D0N7Y8_PHYIT	33	56997	1	1	1	1	0.08	Voltage-gated Ion Channel (VIC) Superfamily OS=Phytophthora infestans (strain T30-4) OX=403677 GN=PITG_06728 PE=3 SV=1
Phytophthora_infestans_uniprot_man_FP	tr|D0MZB3|D0MZB3_PHYIT	33	90136	1	1	1	1	0.05	Cullin family protein, putative OS=Phytophthora infestans (strain T30-4) OX=403677 GN=PITG_03075 PE=3 SV=1
Phytophthora_infestans_uniprot_man_FP	tr|D0N8G2|D0N8G2_PHYIT	33	39839	1	1	1	1	0.11	Uncharacterized protein OS=Phytophthora infestans (strain T30-4) OX=403677 GN=PITG_07459 PE=4 SV=1
Phytophthora_infestans_uniprot_man_FP	tr|D0MS57|D0MS57_PHYIT	33	57735	1	1	1	1	0.07	Uncharacterized protein OS=Phytophthora infestans (strain T30-4) OX=403677 GN=PITG_00981 PE=4 SV=1
Phytophthora_infestans_uniprot_man_FP	tr|D0NAG7|D0NAG7_PHYIT	32	172023	1	1	1	1	0.02	DNA-directed RNA polymerase subunit OS=Phytophthora infestans (strain T30-4) OX=403677 GN=PITG_08383 PE=3 SV=1
Phytophthora_infestans_uniprot_man_FP	tr|D0MSP9|D0MSP9_PHYIT	32	58496	1	1	1	1	0.07	Aldehyde dehydrogenase, putative OS=Phytophthora infestans (strain T30-4) OX=403677 GN=PITG_00034 PE=3 SV=1
Phytophthora_infestans_uniprot_man_FP	tr|D0NSF0|D0NSF0_PHYIT	32	27619	1	1	1	1	0.16	RXLR effector family protein, putative OS=Phytophthora infestans (strain T30-4) OX=403677 GN=PITG_15726 PE=4 SV=1
Phytophthora_infestans_uniprot_man_FP	tr|D0NJ10|D0NJ10_PHYIT	32	67728	1	1	1	1	0.06	Crinkler (CRN) family protein OS=Phytophthora infestans (strain T30-4) OX=403677 GN=PITG_12094 PE=4 SV=1
Phytophthora_infestans_uniprot_man_FP	tr|D0N5W8|D0N5W8_PHYIT	32	22373	1	1	1	1	0.2	Uncharacterized protein OS=Phytophthora infestans (strain T30-4) OX=403677 GN=PITG_05881 PE=4 SV=1
Phytophthora_infestans_uniprot_man_FP	tr|D0NNX5|D0NNX5_PHYIT	32	39762	1	1	1	1	0.11	Mannose-1-phosphate guanyltransferase beta, putative OS=Phytophthora infestans (strain T30-4) OX=403677 GN=PITG_14229 PE=4 SV=1
Phytophthora_infestans_uniprot_man_FP	tr|D0MXS2|D0MXS2_PHYIT	32	82727	1	1	1	1	0.05	Alcohol dehydrogenase, putative OS=Phytophthora infestans (strain T30-4) OX=403677 GN=PITG_03501 PE=4 SV=1
Phytophthora_infestans_uniprot_man_FP	tr|D0N4M2|D0N4M2_PHYIT	32	158754	1	1	1	1	0.03	Bromo domain-containing protein OS=Phytophthora infestans (strain T30-4) OX=403677 GN=PITG_06342 PE=4 SV=1
Phytophthora_infestans_uniprot_man_FP	tr|D0MVZ3|D0MVZ3_PHYIT	32	61685	1	1	1	1	0.07	Uncharacterized protein OS=Phytophthora infestans (strain T30-4) OX=403677 GN=PITG_02294 PE=3 SV=1
Phytophthora_infestans_uniprot_man_FP	tr|D0MUU5|D0MUU5_PHYIT	32	50076	1	1	1	1	0.09	Cell division protein ftsZ OS=Phytophthora infestans (strain T30-4) OX=403677 GN=PITG_01180 PE=3 SV=1
Phytophthora_infestans_uniprot_man_FP	tr|D0NE92|D0NE92_PHYIT	32	29912	1	1	1	1	0.15	Hydroxymethylbilane hydrolyase [cyclizing] OS=Phytophthora infestans (strain T30-4) OX=403677 GN=PITG_10080 PE=3 SV=1
Phytophthora_infestans_uniprot_man_FP	tr|D0NE83|D0NE83_PHYIT	32	28419	1	1	1	1	0.16	Uncharacterized protein OS=Phytophthora infestans (strain T30-4) OX=403677 GN=PITG_10067 PE=4 SV=1
Phytophthora_infestans_uniprot_man_FP	tr|D0P0S8|D0P0S8_PHYIT	32	167456	1	1	1	1	0.03	Voltage-gated Ion Channel (VIC) Superfamily OS=Phytophthora infestans (strain T30-4) OX=403677 GN=PITG_20109 PE=4 SV=1
Phytophthora_infestans_uniprot_man_FP	tr|D0MQL3|D0MQL3_PHYIT	31	81337	1	1	1	1	0.05	Uncharacterized protein OS=Phytophthora infestans (strain T30-4) OX=403677 GN=PITG_00360 PE=4 SV=1
Phytophthora_infestans_uniprot_man_FP	tr|D0NTB7|D0NTB7_PHYIT	31	194024	1	1	1	1	0.02	Adhesin-like protein OS=Phytophthora infestans (strain T30-4) OX=403677 GN=PITG_16183 PE=4 SV=1
Phytophthora_infestans_uniprot_man_FP	tr|D0NTZ8|D0NTZ8_PHYIT	31	98083	1	1	1	1	0.04	Uncharacterized protein OS=Phytophthora infestans (strain T30-4) OX=403677 GN=PITG_16316 PE=4 SV=1
Phytophthora_infestans_uniprot_man_FP	tr|D0NZ82|D0NZ82_PHYIT	31	79617	1	1	1	1	0.05	Uncharacterized protein OS=Phytophthora infestans (strain T30-4) OX=403677 GN=PITG_18973 PE=4 SV=1
Phytophthora_infestans_uniprot_man_FP	tr|D0MQE8|D0MQE8_PHYIT	31	204758	1	1	1	1	0.02	Phospholipase D OS=Phytophthora infestans (strain T30-4) OX=403677 GN=PITG_00284 PE=4 SV=1
Phytophthora_infestans_uniprot_man_FP	tr|D0N0A0|D0N0A0_PHYIT	31	451862	1	1	1	1	0.01	Dynein heavy chain OS=Phytophthora infestans (strain T30-4) OX=403677 GN=PITG_03444 PE=4 SV=1
Phytophthora_infestans_uniprot_man_FP	tr|D0MY60|D0MY60_PHYIT	31	89928	1	1	1	1	0.05	CAP10 domain-containing protein OS=Phytophthora infestans (strain T30-4) OX=403677 GN=PITG_03650 PE=4 SV=1
Phytophthora_infestans_uniprot_man_FP	tr|D0NMW7|D0NMW7_PHYIT	31	403759	1	1	1	1	0.01	Vacuolar protein, putative OS=Phytophthora infestans (strain T30-4) OX=403677 GN=PITG_13834 PE=4 SV=1
Phytophthora_infestans_uniprot_man_FP	tr|D0NIV4|D0NIV4_PHYIT	31	48422	1	1	1	1	0.09	Alanine--glyoxylate transaminase OS=Phytophthora infestans (strain T30-4) OX=403677 GN=PITG_11474 PE=3 SV=1
Phytophthora_infestans_uniprot_man_FP	tr|D0MR21|D0MR21_PHYIT	31	44119	1	1	1	1	0.1	Pre-mRNA-splicing factor CWC25-like protein OS=Phytophthora infestans (strain T30-4) OX=403677 GN=PITG_00536 PE=3 SV=1
Phytophthora_infestans_uniprot_man_FP	tr|D0MRL3|D0MRL3_PHYIT	31	60348	1	1	1	1	0.07	Hydroxymethylglutaryl-CoA lyase OS=Phytophthora infestans (strain T30-4) OX=403677 GN=PITG_00747 PE=3 SV=1
Phytophthora_infestans_uniprot_man_FP	tr|D0MYK0|D0MYK0_PHYIT	31	72361	1	1	1	1	0.06	Uncharacterized protein OS=Phytophthora infestans (strain T30-4) OX=403677 GN=PITG_03803 PE=4 SV=1
Phytophthora_infestans_uniprot_man_FP	tr|D0NEQ1|D0NEQ1_PHYIT	31	86899	1	1	1	1	0.05	Prolyl-tRNA synthetase OS=Phytophthora infestans (strain T30-4) OX=403677 GN=PITG_09846 PE=3 SV=1
Phytophthora_infestans_uniprot_man_FP	tr|D0MVM6|D0MVM6_PHYIT	31	44008	1	1	1	1	0.1	RIB43a flagellar protofilament ribbon protein OS=Phytophthora infestans (strain T30-4) OX=403677 GN=PITG_02163 PE=3 SV=1
Phytophthora_infestans_uniprot_man_FP	tr|D0MQ89|D0MQ89_PHYIT	31	32721	1	1	1	1	0.13	General transcription factor IIH subunit, putative OS=Phytophthora infestans (strain T30-4) OX=403677 GN=PITG_00220 PE=3 SV=1
Phytophthora_infestans_uniprot_man_FP	tr|D0NFS8|D0NFS8_PHYIT	30	44384	1	1	1	1	0.1	UDP-glucuronate decarboxylase OS=Phytophthora infestans (strain T30-4) OX=403677 GN=PITG_10937 PE=3 SV=1
Phytophthora_infestans_uniprot_man_FP	tr|D0NIG9|D0NIG9_PHYIT	30	174338	1	1	1	1	0.02	Voltage-gated Ion Channel (VIC) Superfamily OS=Phytophthora infestans (strain T30-4) OX=403677 GN=PITG_11757 PE=4 SV=1
Phytophthora_infestans_uniprot_man_FP	tr|D0N5G1|D0N5G1_PHYIT	30	33838	1	1	1	1	0.13	Uncharacterized protein OS=Phytophthora infestans (strain T30-4) OX=403677 GN=PITG_06687 PE=4 SV=1
Phytophthora_infestans_uniprot_man_FP	tr|D0NNY2|D0NNY2_PHYIT	30	36380	1	1	1	1	0.12	Uncharacterized protein OS=Phytophthora infestans (strain T30-4) OX=403677 GN=PITG_14241 PE=4 SV=1
Phytophthora_infestans_uniprot_man_FP	tr|D0MZK5|D0MZK5_PHYIT	30	87469	1	1	1	1	0.05	Uncharacterized protein OS=Phytophthora infestans (strain T30-4) OX=403677 GN=PITG_03181 PE=4 SV=1
Phytophthora_infestans_uniprot_man_FP	tr|D0MSU4|D0MSU4_PHYIT	30	36455	1	1	1	1	0.12	Protein kinase OS=Phytophthora infestans (strain T30-4) OX=403677 GN=PITG_00080 PE=3 SV=1
Phytophthora_infestans_uniprot_man_FP	tr|D0N6Z8|D0N6Z8_PHYIT	30	97096	1	1	1	1	0.04	Glucosidase 2 subunit beta OS=Phytophthora infestans (strain T30-4) OX=403677 GN=PITG_06992 PE=4 SV=1
Phytophthora_infestans_uniprot_man_FP	tr|D0N080|D0N080_PHYIT	30	461846	1	1	1	1	0.01	Dynein heavy chain OS=Phytophthora infestans (strain T30-4) OX=403677 GN=PITG_03423 PE=4 SV=1
Phytophthora_infestans_uniprot_man_FP	tr|D0N4B7|D0N4B7_PHYIT	30	197852	1	1	1	1	0.02	ATP-binding Cassette (ABC) Superfamily OS=Phytophthora infestans (strain T30-4) OX=403677 GN=PITG_06205 PE=4 SV=1
Phytophthora_infestans_uniprot_man_FP	tr|D0NM53|D0NM53_PHYIT	30	29773	1	1	1	1	0.15	40S ribosomal protein S4 OS=Phytophthora infestans (strain T30-4) OX=403677 GN=PITG_13500 PE=3 SV=1
Phytophthora_infestans_uniprot_man_FP	tr|D0P0X0|D0P0X0_PHYIT	30	57444	1	1	1	1	0.07	DUF2807 domain-containing protein OS=Phytophthora infestans (strain T30-4) OX=403677 GN=PITG_19854 PE=4 SV=1
Phytophthora_infestans_uniprot_man_FP	tr|D0NM11|D0NM11_PHYIT	30	42823	1	1	1	1	0.1	Formate dehydrogenase OS=Phytophthora infestans (strain T30-4) OX=403677 GN=PITG_13448 PE=3 SV=1
Phytophthora_infestans_uniprot_man_FP	tr|D0NLF4|D0NLF4_PHYIT	30	50374	1	1	1	1	0.09	Zinc transporter, putative OS=Phytophthora infestans (strain T30-4) OX=403677 GN=PITG_13202 PE=4 SV=1
Phytophthora_infestans_uniprot_man_FP	tr|D0MTM2|D0MTM2_PHYIT	30	324923	1	1	1	1	0.01	WW domain-containing protein OS=Phytophthora infestans (strain T30-4) OX=403677 GN=PITG_01603 PE=4 SV=1
Phytophthora_infestans_uniprot_man_FP	tr|D0ND38|D0ND38_PHYIT	30	71486	1	1	1	1	0.06	Long-chain-fatty-acid-CoA ligase OS=Phytophthora infestans (strain T30-4) OX=403677 GN=PITG_08744 PE=4 SV=1
Phytophthora_infestans_uniprot_man_FP	tr|D0N6F5|D0N6F5_PHYIT	30	58040	1	1	1	1	0.07	Vacuolar proton pump subunit B OS=Phytophthora infestans (strain T30-4) OX=403677 GN=PITG_06118 PE=3 SV=1
Phytophthora_infestans_uniprot_man_FP	tr|D0N6Q3|D0N6Q3_PHYIT	29	66619	1	1	1	1	0.06	Calmodulin OS=Phytophthora infestans (strain T30-4) OX=403677 GN=PITG_06893 PE=4 SV=1
Phytophthora_infestans_uniprot_man_FP	tr|D0N615|D0N615_PHYIT	29	525499	1	1	1	1	0.01	Dynein heavy chain OS=Phytophthora infestans (strain T30-4) OX=403677 GN=PITG_05922 PE=4 SV=1
Phytophthora_infestans_uniprot_man_FP	tr|D0N3S3|D0N3S3_PHYIT	29	46809	1	1	1	1	0.09	Uncharacterized protein OS=Phytophthora infestans (strain T30-4) OX=403677 GN=PITG_05197 PE=4 SV=1
Phytophthora_infestans_uniprot_man_FP	tr|D0NMM7|D0NMM7_PHYIT	29	44509	1	1	1	1	0.1	FYVE-type domain-containing protein OS=Phytophthora infestans (strain T30-4) OX=403677 GN=PITG_13725 PE=4 SV=1
Phytophthora_infestans_uniprot_man_FP	tr|D0NXI3|D0NXI3_PHYIT	29	136478	1	1	1	1	0.03	NUC173 domain-containing protein OS=Phytophthora infestans (strain T30-4) OX=403677 GN=PITG_18014 PE=3 SV=1
Phytophthora_infestans_uniprot_man_FP	tr|D0NSH0|D0NSH0_PHYIT	29	118689	1	1	1	1	0.04	AP-3 complex subunit beta OS=Phytophthora infestans (strain T30-4) OX=403677 GN=PITG_15755 PE=3 SV=1
Phytophthora_infestans_uniprot_man_FP	tr|D0NKT0|D0NKT0_PHYIT	29	79278	1	1	1	1	0.05	Croquemort-like mating protein M82, putative OS=Phytophthora infestans (strain T30-4) OX=403677 GN=PITG_12545 PE=3 SV=1
Phytophthora_infestans_uniprot_man_FP	tr|D0NR26|D0NR26_PHYIT	29	52675	1	1	1	1	0.08	Dihydrolipoyl dehydrogenase OS=Phytophthora infestans (strain T30-4) OX=403677 GN=PITG_15359 PE=3 SV=1
Phytophthora_infestans_uniprot_man_FP	tr|D0NWI8|D0NWI8_PHYIT	29	14054	1	1	1	1	0.33	Uncharacterized protein OS=Phytophthora infestans (strain T30-4) OX=403677 GN=PITG_17638 PE=3 SV=1
Phytophthora_infestans_uniprot_man_FP	tr|D0NNE2|D0NNE2_PHYIT	29	56343	1	1	1	1	0.08	Myosin motor domain-containing protein OS=Phytophthora infestans (strain T30-4) OX=403677 GN=PITG_12620 PE=3 SV=1
Phytophthora_infestans_uniprot_man_FP	tr|D0NFQ5|D0NFQ5_PHYIT	29	111687	1	1	1	1	0.04	Dimer_Tnp_hAT domain-containing protein OS=Phytophthora infestans (strain T30-4) OX=403677 GN=PITG_10617 PE=4 SV=1
Phytophthora_infestans_uniprot_man_FP	tr|D0N283|D0N283_PHYIT	1130	33960	26	26	16	16	6.85	ADP/ATP translocase OS=Phytophthora infestans (strain T30-4) OX=403677 GN=PITG_04868 PE=3 SV=1
Phytophthora_infestans_uniprot_man_FP	tr|D0NVM9|D0NVM9_PHYIT	972	34510	20	20	12	12	4.31	60S acidic ribosomal protein P0 OS=Phytophthora infestans (strain T30-4) OX=403677 GN=PITG_17261 PE=3 SV=1
Phytophthora_infestans_uniprot_man_FP	tr|D0NVB4|D0NVB4_PHYIT	837	37008	17	17	11	11	3.26	Mitochondrial Carrier (MC) Family OS=Phytophthora infestans (strain T30-4) OX=403677 GN=PITG_16661 PE=3 SV=1
Phytophthora_infestans_uniprot_man_FP	tr|D0MUG5|D0MUG5_PHYIT	780	36457	20	20	13	13	3.88	Glyceraldehyde-3-phosphate dehydrogenase OS=Phytophthora infestans (strain T30-4) OX=403677 GN=PITG_01940 PE=3 SV=1
Phytophthora_infestans_uniprot_man_FP	tr|D0MZV7|D0MZV7_PHYIT	776	24239	16	16	12	12	6.64	60S ribosomal protein L6 OS=Phytophthora infestans (strain T30-4) OX=403677 GN=PITG_03294 PE=3 SV=1
Phytophthora_infestans_uniprot_man_FP	tr|D0MUE8|D0MUE8_PHYIT	764	31040	18	18	14	14	5.38	40S ribosomal protein SA OS=Phytophthora infestans (strain T30-4) OX=403677 GN=PITG_01922 PE=3 SV=1
Phytophthora_infestans_uniprot_man_FP	tr|D0NC99|D0NC99_PHYIT	756	35327	18	18	14	14	4.12	Guanine nucleotide-binding protein subunit beta-2-like protein OS=Phytophthora infestans (strain T30-4) OX=403677 GN=PITG_09556 PE=4 SV=1
Phytophthora_infestans_uniprot_man_FP	tr|D0MUP3|D0MUP3_PHYIT	630	35903	17	17	8	8	2.97	Succinate--CoA ligase [ADP-forming] subunit alpha, mitochondrial OS=Phytophthora infestans (strain T30-4) OX=403677 GN=PITG_02026 PE=3 SV=1
Phytophthora_infestans_uniprot_man_FP	tr|D0NME3|D0NME3_PHYIT	615	35593	17	17	10	10	2.57	Malate dehydrogenase OS=Phytophthora infestans (strain T30-4) OX=403677 GN=PITG_13614 PE=3 SV=1
Phytophthora_infestans_uniprot_man_FP	tr|D0NIH7|D0NIH7_PHYIT	609	29953	20	20	13	13	9.3	40S ribosomal protein S3a OS=Phytophthora infestans (strain T30-4) OX=403677 GN=PITG_11766 PE=3 SV=1
Phytophthora_infestans_uniprot_man_FP	tr|D0NYS2|D0NYS2_PHYIT	596	28566	21	21	12	12	6.51	14-3-3 protein epsilon OS=Phytophthora infestans (strain T30-4) OX=403677 GN=PITG_19017 PE=3 SV=1
Phytophthora_infestans_uniprot_man_FP	tr|D0MXP8|D0MXP8_PHYIT	574	29754	19	19	13	13	5.03	60S ribosomal protein L7a OS=Phytophthora infestans (strain T30-4) OX=403677 GN=PITG_03477 PE=3 SV=1
Phytophthora_infestans_uniprot_man_FP	tr|D0NUM8|D0NUM8_PHYIT	571	36191	15	15	11	11	2.92	Annexin (Annexin) Family OS=Phytophthora infestans (strain T30-4) OX=403677 GN=PITG_17033 PE=4 SV=1
Phytophthora_infestans_uniprot_man_FP	tr|D0NUM9|D0NUM9_PHYIT	520	36189	14	14	11	11	2.5	Annexin (Annexin) Family OS=Phytophthora infestans (strain T30-4) OX=403677 GN=PITG_17034 PE=4 SV=1
Phytophthora_infestans_uniprot_man_FP	tr|D0NEF3|D0NEF3_PHYIT	540	28717	13	13	10	10	3.82	40S ribosomal protein S2 OS=Phytophthora infestans (strain T30-4) OX=403677 GN=PITG_10146 PE=3 SV=1
Phytophthora_infestans_uniprot_man_FP	tr|D0N3B2|D0N3B2_PHYIT	516	36940	9	9	6	6	1.18	Transaldolase OS=Phytophthora infestans (strain T30-4) OX=403677 GN=PITG_05636 PE=3 SV=1
Phytophthora_infestans_uniprot_man_FP	tr|D0MUS0|D0MUS0_PHYIT	511	24480	14	14	7	7	2.22	40S ribosomal protein S8 OS=Phytophthora infestans (strain T30-4) OX=403677 GN=PITG_02053 PE=3 SV=1
Phytophthora_infestans_uniprot_man_FP	tr|D0NDL2|D0NDL2_PHYIT	487	27150	13	13	10	10	3.53	40S ribosomal protein S3-3 OS=Phytophthora infestans (strain T30-4) OX=403677 GN=PITG_08959 PE=3 SV=1
Phytophthora_infestans_uniprot_man_FP	tr|D0P1Y9|D0P1Y9_PHYIT	485	36051	12	12	8	8	1.49	60S ribosomal protein L5 OS=Phytophthora infestans (strain T30-4) OX=403677 GN=PITG_20188 PE=3 SV=1
Phytophthora_infestans_uniprot_man_FP	tr|D0MUQ5|D0MUQ5_PHYIT	477	36918	10	10	8	8	1.73	Fructose-bisphosphatase OS=Phytophthora infestans (strain T30-4) OX=403677 GN=PITG_02038 PE=3 SV=1
Phytophthora_infestans_uniprot_man_FP	tr|D0MYJ9|D0MYJ9_PHYIT	476	26729	9	9	4	4	1.51	Eukaryotic translation initiation factor 6 OS=Phytophthora infestans (strain T30-4) OX=403677 GN=EIF6 PE=3 SV=1
Phytophthora_infestans_uniprot_man_FP	tr|D0MST8|D0MST8_PHYIT	422	34127	7	7	6	6	1.33	ATP synthase subunit b OS=Phytophthora infestans (strain T30-4) OX=403677 GN=PITG_00074 PE=3 SV=1
Phytophthora_infestans_uniprot_man_FP	tr|D0NEZ7|D0NEZ7_PHYIT	421	45324	10	10	8	8	1.07	Alcohol dehydrogenase, putative OS=Phytophthora infestans (strain T30-4) OX=403677 GN=PITG_10292 PE=3 SV=1
Phytophthora_infestans_uniprot_man_FP	tr|D0MXD7|D0MXD7_PHYIT	419	31406	7	7	4	4	1.19	3,2-trans-enoyl-CoA isomerase, mitochondrial OS=Phytophthora infestans (strain T30-4) OX=403677 GN=PITG_02853 PE=3 SV=1
Phytophthora_infestans_uniprot_man_FP	tr|D0N4E3|D0N4E3_PHYIT	417	27849	12	12	9	9	2.77	60S ribosomal protein L8, putative OS=Phytophthora infestans (strain T30-4) OX=403677 GN=PITG_06237 PE=3 SV=1
Phytophthora_infestans_uniprot_man_FP	tr|D0NRI6|D0NRI6_PHYIT	415	36836	8	8	8	8	1.45	Trans-2-enoyl-CoA reductase, putative OS=Phytophthora infestans (strain T30-4) OX=403677 GN=PITG_15045 PE=4 SV=1
Phytophthora_infestans_uniprot_man_FP	tr|D0P2Y0|D0P2Y0_PHYIT	395	29978	8	8	7	7	1.61	Voltage-dependent anion-selective channel protein, putative OS=Phytophthora infestans (strain T30-4) OX=403677 GN=PITG_20901 PE=4 SV=1
Phytophthora_infestans_uniprot_man_FP	tr|D0MQT7|D0MQT7_PHYIT	388	27784	9	9	6	6	1.43	40S ribosomal protein S6 OS=Phytophthora infestans (strain T30-4) OX=403677 GN=PITG_00443 PE=3 SV=1
Phytophthora_infestans_uniprot_man_FP	tr|D0NRP9|D0NRP9_PHYIT	361	42168	11	11	9	9	1.41	Actin-like protein OS=Phytophthora infestans (strain T30-4) OX=403677 GN=PITG_15117 PE=3 SV=1
Phytophthora_infestans_uniprot_man_FP	tr|D0NYR3|D0NYR3_PHYIT	346	44071	7	7	5	5	0.75	Nascent polypeptide-associated complex subunit alpha-like protein, putative OS=Phytophthora infestans (strain T30-4) OX=403677 GN=PITG_19008 PE=4 SV=1
Phytophthora_infestans_uniprot_man_FP	tr|D0NYH9|D0NYH9_PHYIT	319	30486	7	7	5	5	0.96	Voltage-dependent anion-selective channel protein, putative OS=Phytophthora infestans (strain T30-4) OX=403677 GN=PITG_17716 PE=4 SV=1
Phytophthora_infestans_uniprot_man_FP	tr|D0N7N5|D0N7N5_PHYIT	318	27778	14	14	10	10	4.1	60S ribosomal protein L7 OS=Phytophthora infestans (strain T30-4) OX=403677 GN=PITG_07269 PE=3 SV=1
Phytophthora_infestans_uniprot_man_FP	tr|D0MU72|D0MU72_PHYIT	307	23256	8	8	6	6	1.87	60S ribosomal protein L13, putative OS=Phytophthora infestans (strain T30-4) OX=403677 GN=PITG_01833 PE=3 SV=1
Phytophthora_infestans_uniprot_man_FP	tr|D0NM53|D0NM53_PHYIT	301	29773	12	12	12	12	4.25	40S ribosomal protein S4 OS=Phytophthora infestans (strain T30-4) OX=403677 GN=PITG_13500 PE=3 SV=1
Phytophthora_infestans_uniprot_man_FP	tr|D0N7S3|D0N7S3_PHYIT	300	33514	8	8	7	7	1.36	rRNA 2'-O-methyltransferase fibrillarin, putative OS=Phytophthora infestans (strain T30-4) OX=403677 GN=PITG_07308 PE=3 SV=1
Phytophthora_infestans_uniprot_man_FP	tr|D0N8B4|D0N8B4_PHYIT	294	29270	7	7	5	5	1.02	Phosphoglycerate mutase OS=Phytophthora infestans (strain T30-4) OX=403677 GN=PITG_07400 PE=3 SV=1
Phytophthora_infestans_uniprot_man_FP	tr|D0NW02|D0NW02_PHYIT	280	27956	9	9	8	8	2.24	Enoyl-CoA hydratase, mitochondrial OS=Phytophthora infestans (strain T30-4) OX=403677 GN=PITG_17406 PE=3 SV=1
Phytophthora_infestans_uniprot_man_FP	tr|D0N7U0|D0N7U0_PHYIT	272	23910	5	5	4	4	0.99	Superoxide dismutase OS=Phytophthora infestans (strain T30-4) OX=403677 GN=PITG_07328 PE=3 SV=1
Phytophthora_infestans_uniprot_man_FP	tr|D0NPC9|D0NPC9_PHYIT	270	32941	7	7	6	6	1.4	ATP synthase subunit gamma, putative OS=Phytophthora infestans (strain T30-4) OX=403677 GN=PITG_14936 PE=3 SV=1
Phytophthora_infestans_uniprot_man_FP	tr|D0NLD7|D0NLD7_PHYIT	269	31836	5	5	5	5	0.91	Electron transfer flavoprotein subunit alpha OS=Phytophthora infestans (strain T30-4) OX=403677 GN=PITG_12882 PE=3 SV=1
Phytophthora_infestans_uniprot_man_FP	tr|D0NGF6|D0NGF6_PHYIT	264	23431	8	8	7	7	2.4	Rab2 family GTPase, putative OS=Phytophthora infestans (strain T30-4) OX=403677 GN=PITG_11205 PE=4 SV=1
Phytophthora_infestans_uniprot_man_FP	tr|D0MSD0|D0MSD0_PHYIT	262	26488	4	4	3	3	0.59	Uncharacterized protein OS=Phytophthora infestans (strain T30-4) OX=403677 GN=PITG_01064 PE=3 SV=1
Phytophthora_infestans_uniprot_man_FP	tr|D0N577|D0N577_PHYIT	247	50674	6	6	5	5	0.5	ATP synthase subunit beta OS=Phytophthora infestans (strain T30-4) OX=403677 GN=PITG_06595 PE=3 SV=1
Phytophthora_infestans_uniprot_man_FP	tr|D0N1P5|D0N1P5_PHYIT	246	48757	7	7	5	5	0.53	Elongation factor 1-alpha OS=Phytophthora infestans (strain T30-4) OX=403677 GN=PITG_04640 PE=3 SV=1
Phytophthora_infestans_uniprot_man_FP	tr|D0N747|D0N747_PHYIT	238	24536	6	6	6	6	1.73	Superoxide dismutase OS=Phytophthora infestans (strain T30-4) OX=403677 GN=PITG_07048 PE=3 SV=1
Phytophthora_infestans_uniprot_man_FP	tr|D0NEK9|D0NEK9_PHYIT	237	37502	5	5	3	3	0.39	Mitochondrial Carrier (MC) Family OS=Phytophthora infestans (strain T30-4) OX=403677 GN=PITG_10207 PE=3 SV=1
Phytophthora_infestans_uniprot_man_FP	tr|D0N460|D0N460_PHYIT	237	31404	5	5	5	5	0.92	4-hydroxy-tetrahydrodipicolinate synthase OS=Phytophthora infestans (strain T30-4) OX=403677 GN=PITG_05363 PE=3 SV=1
Phytophthora_infestans_uniprot_man_FP	tr|D0NPD3|D0NPD3_PHYIT	236	29627	7	7	5	5	1	Uncharacterized protein OS=Phytophthora infestans (strain T30-4) OX=403677 GN=PITG_14941 PE=4 SV=1
Phytophthora_infestans_uniprot_man_FP	tr|D0NTC7|D0NTC7_PHYIT	227	20732	5	5	4	4	1.2	60S ribosomal protein L18a OS=Phytophthora infestans (strain T30-4) OX=403677 GN=PITG_16198 PE=3 SV=1
Phytophthora_infestans_uniprot_man_FP	tr|D0MRF1|D0MRF1_PHYIT	212	37238	4	4	3	3	0.39	Carbonic anhydrase OS=Phytophthora infestans (strain T30-4) OX=403677 GN=PITG_00682 PE=3 SV=1
Phytophthora_infestans_uniprot_man_FP	tr|D0NXU6|D0NXU6_PHYIT	208	34451	5	5	4	4	0.61	Uncharacterized protein OS=Phytophthora infestans (strain T30-4) OX=403677 GN=PITG_18305 PE=4 SV=1
Phytophthora_infestans_uniprot_man_FP	tr|D0MYZ2|D0MYZ2_PHYIT	206	25457	4	4	3	3	0.62	Eukaryotic translation initiation factor 3 subunit K OS=Phytophthora infestans (strain T30-4) OX=403677 GN=PITG_03956 PE=3 SV=1
Phytophthora_infestans_uniprot_man_FP	tr|D0NC84|D0NC84_PHYIT	200	33257	6	6	6	6	1.1	Mitochondrial carnitine/acylcarnitine carrier protein, putative OS=Phytophthora infestans (strain T30-4) OX=403677 GN=PITG_09538 PE=3 SV=1
Phytophthora_infestans_uniprot_man_FP	tr|D0N258|D0N258_PHYIT	197	23087	8	8	7	7	2.46	60S ribosomal protein L13 OS=Phytophthora infestans (strain T30-4) OX=403677 GN=PITG_04843 PE=3 SV=1
Phytophthora_infestans_uniprot_man_FP	tr|D0RLW4|D0RLW4_PHYIT	197	22204	6	6	5	5	2.02	60S ribosomal protein L10a-1 OS=Phytophthora infestans (strain T30-4) OX=403677 GN=PITG_22135 PE=3 SV=1
Phytophthora_infestans_uniprot_man_FP	tr|D0MRU3|D0MRU3_PHYIT	195	42034	6	6	5	5	0.63	Thioredoxin-dependent peroxide reductase, putative OS=Phytophthora infestans (strain T30-4) OX=403677 GN=PITG_00850 PE=4 SV=1
Phytophthora_infestans_uniprot_man_FP	tr|D0MWA1|D0MWA1_PHYIT	191	80534	5	5	5	5	0.29	Cathepsin X OS=Phytophthora infestans (strain T30-4) OX=403677 GN=PITG_02423 PE=3 SV=1
Phytophthora_infestans_uniprot_man_FP	tr|D0NEK2|D0NEK2_PHYIT	191	53022	4	4	3	3	0.26	Adenosylhomocysteinase OS=Phytophthora infestans (strain T30-4) OX=403677 GN=PITG_10198 PE=3 SV=1
Phytophthora_infestans_uniprot_man_FP	tr|D0MZ63|D0MZ63_PHYIT	190	59124	4	4	3	3	0.23	Cysteine protease family C01A, putative OS=Phytophthora infestans (strain T30-4) OX=403677 GN=PITG_03020 PE=3 SV=1
Phytophthora_infestans_uniprot_man_FP	tr|D0N014|D0N014_PHYIT	187	21110	5	5	4	4	1.17	60S ribosomal protein L17-2 OS=Phytophthora infestans (strain T30-4) OX=403677 GN=PITG_03353 PE=3 SV=1
Phytophthora_infestans_uniprot_man_FP	tr|D0N050|D0N050_PHYIT	187	22506	5	5	3	3	0.73	Rab1 family GTPase (PiYpt1) OS=Phytophthora infestans (strain T30-4) OX=403677 GN=PITG_03392 PE=4 SV=1
Phytophthora_infestans_uniprot_man_FP	tr|D0P4J4|D0P4J4_PHYIT	163	24259	5	5	3	3	0.96	Rab11 family GTPase, putative OS=Phytophthora infestans (strain T30-4) OX=403677 GN=PITG_21827 PE=4 SV=1
Phytophthora_infestans_uniprot_man_FP	tr|D0MZH3|D0MZH3_PHYIT	115	23472	3	3	2	2	0.42	Rab7 family GTPase, putative OS=Phytophthora infestans (strain T30-4) OX=403677 GN=PITG_03148 PE=4 SV=1
Phytophthora_infestans_uniprot_man_FP	tr|D0NW41|D0NW41_PHYIT	99	40231	3	3	2	2	0.36	Rab11 family GTPase, putative OS=Phytophthora infestans (strain T30-4) OX=403677 GN=PITG_17461 PE=4 SV=1
Phytophthora_infestans_uniprot_man_FP	tr|D0NC98|D0NC98_PHYIT	183	14775	7	7	4	4	2.01	Ubiquitin OS=Phytophthora infestans (strain T30-4) OX=403677 GN=PITG_09555 PE=3 SV=1
Phytophthora_infestans_uniprot_man_FP	tr|D0NCA2|D0NCA2_PHYIT	179	22672	4	4	4	4	1.06	40S ribosomal protein S9-1 OS=Phytophthora infestans (strain T30-4) OX=403677 GN=PITG_09563 PE=3 SV=1
Phytophthora_infestans_uniprot_man_FP	tr|D0NKB9|D0NKB9_PHYIT	178	27309	4	4	4	4	0.83	Triosephosphate isomerase OS=Phytophthora infestans (strain T30-4) OX=403677 GN=PITG_13116 PE=3 SV=1
Phytophthora_infestans_uniprot_man_FP	tr|D0P0T9|D0P0T9_PHYIT	176	37203	2	2	2	2	0.25	Uncharacterized protein OS=Phytophthora infestans (strain T30-4) OX=403677 GN=PITG_19489 PE=4 SV=1
Phytophthora_infestans_uniprot_man_FP	tr|D0MZZ4|D0MZZ4_PHYIT	175	30025	4	4	4	4	0.73	HABP4_PAI-RBP1 domain-containing protein OS=Phytophthora infestans (strain T30-4) OX=403677 GN=PITG_03333 PE=4 SV=1
Phytophthora_infestans_uniprot_man_FP	tr|D0NG62|D0NG62_PHYIT	168	21592	5	5	5	5	1.57	60S ribosomal protein L18-2 OS=Phytophthora infestans (strain T30-4) OX=403677 GN=PITG_11099 PE=3 SV=1
Phytophthora_infestans_uniprot_man_FP	tr|D0MRS4|D0MRS4_PHYIT	167	30804	7	6	5	5	0.95	Prohibitin OS=Phytophthora infestans (strain T30-4) OX=403677 GN=PITG_00827 PE=3 SV=1
Phytophthora_infestans_uniprot_man_FP	tr|D0NYH5|D0NYH5_PHYIT	167	20373	4	4	3	3	0.82	TCTP domain-containing protein OS=Phytophthora infestans (strain T30-4) OX=403677 GN=PITG_17708 PE=3 SV=1
Phytophthora_infestans_uniprot_man_FP	tr|D0N1T1|D0N1T1_PHYIT	164	37475	5	5	4	4	0.73	Serine/threonine-protein phosphatase OS=Phytophthora infestans (strain T30-4) OX=403677 GN=PITG_04681 PE=3 SV=1
Phytophthora_infestans_uniprot_man_FP	tr|D0NHH2|D0NHH2_PHYIT	162	35265	3	3	3	3	0.42	Uncharacterized protein OS=Phytophthora infestans (strain T30-4) OX=403677 GN=PITG_11891 PE=4 SV=1
Phytophthora_infestans_uniprot_man_FP	tr|D0MSE7|D0MSE7_PHYIT	162	23187	4	4	3	3	0.7	Ran-specific GTPase-activating protein, putative OS=Phytophthora infestans (strain T30-4) OX=403677 GN=PITG_01082 PE=4 SV=1
Phytophthora_infestans_uniprot_man_FP	tr|D0MUQ6|D0MUQ6_PHYIT	160	24849	5	5	4	4	0.93	EF-1 guanine nucleotide exchange domain-containing protein, putative OS=Phytophthora infestans (strain T30-4) OX=403677 GN=PITG_02039 PE=3 SV=1
Phytophthora_infestans_uniprot_man_FP	tr|D0MRZ7|D0MRZ7_PHYIT	160	20623	5	5	5	5	1.69	EF-1 guanine nucleotide exchange domain-containing protein, putative OS=Phytophthora infestans (strain T30-4) OX=403677 GN=PITG_00910 PE=3 SV=1
Phytophthora_infestans_uniprot_man_FP	tr|D0NFH6|D0NFH6_PHYIT	158	27349	5	5	5	5	1.12	Proteasome subunit alpha type OS=Phytophthora infestans (strain T30-4) OX=403677 GN=PITG_10513 PE=3 SV=1
Phytophthora_infestans_uniprot_man_FP	tr|D0NYW1|D0NYW1_PHYIT	153	23985	6	6	6	6	1.79	60S ribosomal protein L10 OS=Phytophthora infestans (strain T30-4) OX=403677 GN=PITG_19121 PE=4 SV=1
Phytophthora_infestans_uniprot_man_FP	tr|D0MXG5|D0MXG5_PHYIT	153	29351	4	4	4	4	0.75	Glycoside hydrolase, putative OS=Phytophthora infestans (strain T30-4) OX=403677 GN=PITG_02901 PE=3 SV=1
Phytophthora_infestans_uniprot_man_FP	tr|D0NLM9|D0NLM9_PHYIT	152	68543	3	3	2	2	0.2	H(+)-transporting two-sector ATPase OS=Phytophthora infestans (strain T30-4) OX=403677 GN=PITG_13301 PE=3 SV=1
Phytophthora_infestans_uniprot_man_FP	tr|D0NK11|D0NK11_PHYIT	147	25644	6	6	6	6	1.61	Glutathione transferase, theta class OS=Phytophthora infestans (strain T30-4) OX=403677 GN=PITG_12990 PE=4 SV=1
Phytophthora_infestans_uniprot_man_FP	tr|D0NF02|D0NF02_PHYIT	147	27073	4	4	4	4	0.83	Electron transfer flavoprotein subunit beta OS=Phytophthora infestans (strain T30-4) OX=403677 GN=PITG_10300 PE=3 SV=1
Phytophthora_infestans_uniprot_man_FP	tr|D0NC86|D0NC86_PHYIT	146	21908	5	5	5	5	1.55	Ribosomal protein L19 OS=Phytophthora infestans (strain T30-4) OX=403677 GN=PITG_09540 PE=3 SV=1
Phytophthora_infestans_uniprot_man_FP	tr|D0NP68|D0NP68_PHYIT	145	21527	2	2	2	2	0.46	40S ribosomal protein S7 OS=Phytophthora infestans (strain T30-4) OX=403677 GN=PITG_14850 PE=3 SV=1
Phytophthora_infestans_uniprot_man_FP	tr|D0MT62|D0MT62_PHYIT	140	36648	3	3	3	3	0.4	D-isomer specific 2-hydroxyacid dehydrogenase, putative OS=Phytophthora infestans (strain T30-4) OX=403677 GN=PITG_01408 PE=3 SV=1
Phytophthora_infestans_uniprot_man_FP	tr|D0MQY5|D0MQY5_PHYIT	139	37279	4	4	3	3	0.56	Cytochrome c peroxidase, mitochondrial OS=Phytophthora infestans (strain T30-4) OX=403677 GN=PITG_00492 PE=3 SV=1
Phytophthora_infestans_uniprot_man_FP	tr|D0MWS1|D0MWS1_PHYIT	139	31093	4	4	4	4	0.7	Peroxisomal multifunctional enzyme, putative OS=Phytophthora infestans (strain T30-4) OX=403677 GN=PITG_02607 PE=3 SV=1
Phytophthora_infestans_uniprot_man_FP	tr|D0NL10|D0NL10_PHYIT	138	36616	3	3	3	3	0.4	Cysteine synthase OS=Phytophthora infestans (strain T30-4) OX=403677 GN=PITG_12727 PE=3 SV=1
Phytophthora_infestans_uniprot_man_FP	tr|D0NSX7|D0NSX7_PHYIT	134	24697	3	3	2	2	0.65	Uncharacterized protein OS=Phytophthora infestans (strain T30-4) OX=403677 GN=PITG_16117 PE=4 SV=1
Phytophthora_infestans_uniprot_man_FP	tr|D0MQW5|D0MQW5_PHYIT	133	33181	3	3	3	3	0.45	Pyridoxal biosynthesis lyase pdxS OS=Phytophthora infestans (strain T30-4) OX=403677 GN=PITG_00471 PE=3 SV=1
Phytophthora_infestans_uniprot_man_FP	tr|D0NJX8|D0NJX8_PHYIT	129	12790	1	1	1	1	0.37	40S ribosomal protein S23, putative OS=Phytophthora infestans (strain T30-4) OX=403677 GN=PITG_12947 PE=3 SV=1
Phytophthora_infestans_uniprot_man_FP	tr|D0NCN0|D0NCN0_PHYIT	127	27917	2	2	2	2	0.34	NPP1-like protein OS=Phytophthora infestans (strain T30-4) OX=403677 GN=PITG_09716 PE=3 SV=1
Phytophthora_infestans_uniprot_man_FP	tr|D0N324|D0N324_PHYIT	120	34379	2	2	2	2	0.27	Carbon-nitrogen hydrolase, putative OS=Phytophthora infestans (strain T30-4) OX=403677 GN=PITG_05539 PE=3 SV=1
Phytophthora_infestans_uniprot_man_FP	tr|D0NLR7|D0NLR7_PHYIT	120	32411	2	2	2	2	0.29	2,4-dienoyl-CoA reductase, mitochondrial OS=Phytophthora infestans (strain T30-4) OX=403677 GN=PITG_13341 PE=4 SV=1
Phytophthora_infestans_uniprot_man_FP	tr|D0NJ35|D0NJ35_PHYIT	119	26749	4	4	4	4	0.85	Proteasome subunit alpha type OS=Phytophthora infestans (strain T30-4) OX=403677 GN=PITG_12122 PE=3 SV=1
Phytophthora_infestans_uniprot_man_FP	tr|D0N9D9|D0N9D9_PHYIT	118	40147	3	3	3	3	0.36	Hydroxyacyl-coenzyme A dehydrogenase, mitochondrial OS=Phytophthora infestans (strain T30-4) OX=403677 GN=PITG_08061 PE=3 SV=1
Phytophthora_infestans_uniprot_man_FP	tr|D0NJ67|D0NJ67_PHYIT	118	37092	3	3	3	3	0.4	Annexin (Annexin) Family OS=Phytophthora infestans (strain T30-4) OX=403677 GN=PITG_12158 PE=4 SV=1
Phytophthora_infestans_uniprot_man_FP	tr|D0NSR1|D0NSR1_PHYIT	118	36466	3	3	2	2	0.25	Glyceraldehyde-3-phosphate dehydrogenase OS=Phytophthora infestans (strain T30-4) OX=403677 GN=PITG_16047 PE=3 SV=1
Phytophthora_infestans_uniprot_man_FP	tr|D0MX95|D0MX95_PHYIT	118	40804	2	2	2	2	0.22	Stomatin-like protein OS=Phytophthora infestans (strain T30-4) OX=403677 GN=PITG_02802 PE=3 SV=1
Phytophthora_infestans_uniprot_man_FP	tr|D0P034|D0P034_PHYIT	115	47927	2	2	2	2	0.19	Isocitrate dehydrogenase [NADP] OS=Phytophthora infestans (strain T30-4) OX=403677 GN=PITG_23158 PE=3 SV=1
Phytophthora_infestans_uniprot_man_FP	tr|D0NH98|D0NH98_PHYIT	115	33832	3	3	3	3	0.44	Spermidine synthase, putative OS=Phytophthora infestans (strain T30-4) OX=403677 GN=PITG_10866 PE=3 SV=1
Phytophthora_infestans_uniprot_man_FP	tr|D0MXY7|D0MXY7_PHYIT	113	35831	5	5	5	5	0.78	Serine/threonine-protein phosphatase OS=Phytophthora infestans (strain T30-4) OX=403677 GN=PITG_03574 PE=3 SV=1
Phytophthora_infestans_uniprot_man_FP	tr|D0MT70|D0MT70_PHYIT	108	37225	5	5	4	4	0.56	Serine/threonine-protein phosphatase OS=Phytophthora infestans (strain T30-4) OX=403677 GN=PITG_01417 PE=3 SV=1
Phytophthora_infestans_uniprot_man_FP	tr|D0N7X5|D0N7X5_PHYIT	81	36305	3	3	3	3	0.41	Serine/threonine-protein phosphatase OS=Phytophthora infestans (strain T30-4) OX=403677 GN=PITG_06715 PE=3 SV=1
Phytophthora_infestans_uniprot_man_FP	tr|D0MXI4|D0MXI4_PHYIT	112	56894	2	2	2	2	0.16	Acetohydroxy-acid reductoisomerase OS=Phytophthora infestans (strain T30-4) OX=403677 GN=PITG_02925 PE=3 SV=1
Phytophthora_infestans_uniprot_man_FP	tr|D0N9N3|D0N9N3_PHYIT	110	70957	1	1	1	1	0.06	Tyrosinase_Cu-bd domain-containing protein OS=Phytophthora infestans (strain T30-4) OX=403677 GN=PITG_08181 PE=4 SV=1
Phytophthora_infestans_uniprot_man_FP	tr|D0NG12|D0NG12_PHYIT	108	38113	3	3	2	2	0.24	NADH dehydrogenase [ubiquinone] 1 alpha subcomplex subunit, putative OS=Phytophthora infestans (strain T30-4) OX=403677 GN=PITG_11036 PE=4 SV=1
Phytophthora_infestans_uniprot_man_FP	tr|D0NMD0|D0NMD0_PHYIT	108	36121	4	4	4	4	0.58	Eukaryotic translation initiation factor 3 subunit I OS=Phytophthora infestans (strain T30-4) OX=403677 GN=PITG_13600 PE=3 SV=1
Phytophthora_infestans_uniprot_man_FP	tr|D0NYW9|D0NYW9_PHYIT	107	47382	3	3	3	3	0.3	ATP-dependent RNA helicase eIF4A, putative OS=Phytophthora infestans (strain T30-4) OX=403677 GN=PITG_19129 PE=3 SV=1
Phytophthora_infestans_uniprot_man_FP	tr|D0N1Z7|D0N1Z7_PHYIT	107	35928	2	2	2	2	0.26	CRN domain-containing protein-containing protein OS=Phytophthora infestans (strain T30-4) OX=403677 GN=PITG_04759 PE=4 SV=1
Phytophthora_infestans_uniprot_man_FP	tr|D0NX07|D0NX07_PHYIT	107	33747	3	3	3	3	0.44	Uricase OS=Phytophthora infestans (strain T30-4) OX=403677 GN=PITG_18435 PE=3 SV=1
Phytophthora_infestans_uniprot_man_FP	tr|D0MS46|D0MS46_PHYIT	106	25028	2	2	2	2	0.39	tRNA-binding domain-containing protein OS=Phytophthora infestans (strain T30-4) OX=403677 GN=PITG_00967 PE=4 SV=1
Phytophthora_infestans_uniprot_man_FP	tr|D0P2X8|D0P2X8_PHYIT	106	34122	3	3	3	3	0.44	Alcohol dehydrogenase, putative OS=Phytophthora infestans (strain T30-4) OX=403677 GN=PITG_20849 PE=4 SV=1
Phytophthora_infestans_uniprot_man_FP	tr|D0MZK2|D0MZK2_PHYIT	106	22035	5	5	4	4	1.1	60S ribosomal protein L9 OS=Phytophthora infestans (strain T30-4) OX=403677 GN=PITG_03178 PE=3 SV=1
Phytophthora_infestans_uniprot_man_FP	tr|D0NS79|D0NS79_PHYIT	106	31618	2	2	2	2	0.3	Peroxisomal 2,4-dienoyl-CoA reductase, putative OS=Phytophthora infestans (strain T30-4) OX=403677 GN=PITG_15640 PE=4 SV=1
Phytophthora_infestans_uniprot_man_FP	tr|D0NBJ4|D0NBJ4_PHYIT	101	90665	2	2	2	2	0.1	Aspartyl protease family A01A, putative OS=Phytophthora infestans (strain T30-4) OX=403677 GN=PITG_09387 PE=3 SV=1
Phytophthora_infestans_uniprot_man_FP	tr|D0NT87|D0NT87_PHYIT	100	24885	3	3	3	3	0.64	ATP synthase subunit O, putative OS=Phytophthora infestans (strain T30-4) OX=403677 GN=PITG_15526 PE=3 SV=1
Phytophthora_infestans_uniprot_man_FP	tr|D0NG36|D0NG36_PHYIT	100	36490	1	1	1	1	0.12	26S proteasome non-ATPase regulatory subunit 7 OS=Phytophthora infestans (strain T30-4) OX=403677 GN=PITG_11063 PE=3 SV=1
Phytophthora_infestans_uniprot_man_FP	tr|D0N327|D0N327_PHYIT	100	26951	3	3	3	3	0.58	3-hydroxyacyl-CoA dehydrogenase, putative OS=Phytophthora infestans (strain T30-4) OX=403677 GN=PITG_05542 PE=3 SV=1
Phytophthora_infestans_uniprot_man_FP	tr|D0NAN9|D0NAN9_PHYIT	98	32445	3	3	3	3	0.46	Coatomer subunit epsilon OS=Phytophthora infestans (strain T30-4) OX=403677 GN=PITG_08463 PE=3 SV=1
Phytophthora_infestans_uniprot_man_FP	tr|D0NFT2|D0NFT2_PHYIT	97	96449	2	2	2	2	0.09	Elongation factor 2 OS=Phytophthora infestans (strain T30-4) OX=403677 GN=PITG_10941 PE=3 SV=1
Phytophthora_infestans_uniprot_man_FP	tr|D0NBG4|D0NBG4_PHYIT	95	21953	2	2	2	2	0.45	40S ribosomal protein S5-2 OS=Phytophthora infestans (strain T30-4) OX=403677 GN=PITG_09345 PE=3 SV=1
Phytophthora_infestans_uniprot_man_FP	tr|D0MYC1|D0MYC1_PHYIT	95	39697	3	3	3	3	0.37	Voltage-gated potassium channel subunit beta, putative OS=Phytophthora infestans (strain T30-4) OX=403677 GN=PITG_03719 PE=3 SV=1
Phytophthora_infestans_uniprot_man_FP	tr|D0NMP7|D0NMP7_PHYIT	94	32512	3	3	3	3	0.46	Phosphoglycerate mutase OS=Phytophthora infestans (strain T30-4) OX=403677 GN=PITG_13749 PE=3 SV=1
Phytophthora_infestans_uniprot_man_FP	tr|D0NYB0|D0NYB0_PHYIT	92	35668	2	2	2	2	0.26	Tetrahydrofolate dehydrogenase OS=Phytophthora infestans (strain T30-4) OX=403677 GN=PITG_18545 PE=4 SV=1
Phytophthora_infestans_uniprot_man_FP	tr|D0NZ30|D0NZ30_PHYIT	92	25206	4	4	4	4	0.92	GTP-binding nuclear protein OS=Phytophthora infestans (strain T30-4) OX=403677 GN=PITG_18718 PE=3 SV=1
Phytophthora_infestans_uniprot_man_FP	tr|D0NCB8|D0NCB8_PHYIT	90	32405	2	2	2	2	0.29	ATP phosphoribosyltransferase OS=Phytophthora infestans (strain T30-4) OX=403677 GN=PITG_09582 PE=3 SV=1
Phytophthora_infestans_uniprot_man_FP	tr|D0NEK7|D0NEK7_PHYIT	89	28049	2	2	1	1	0.16	Clathrin light chain OS=Phytophthora infestans (strain T30-4) OX=403677 GN=PITG_10203 PE=3 SV=1
Phytophthora_infestans_uniprot_man_FP	tr|D0NBC1|D0NBC1_PHYIT	86	30588	2	2	2	2	0.31	Eukaryotic translation initiation factor 3 subunit F OS=Phytophthora infestans (strain T30-4) OX=403677 GN=PITG_09289 PE=3 SV=1
Phytophthora_infestans_uniprot_man_FP	tr|D0NRE5|D0NRE5_PHYIT	83	23747	3	3	3	3	0.68	Thioredoxin peroxidase, putative OS=Phytophthora infestans (strain T30-4) OX=403677 GN=PITG_15504 PE=3 SV=1
Phytophthora_infestans_uniprot_man_FP	tr|D0MXW6|D0MXW6_PHYIT	82	11404	3	3	2	2	1.03	Histone H4 OS=Phytophthora infestans (strain T30-4) OX=403677 GN=PITG_03552 PE=3 SV=1
Phytophthora_infestans_uniprot_man_FP	tr|D0NP92|D0NP92_PHYIT	82	21918	1	1	1	1	0.21	MPN domain-containing protein OS=Phytophthora infestans (strain T30-4) OX=403677 GN=PITG_14888 PE=3 SV=1
Phytophthora_infestans_uniprot_man_FP	tr|D0NSP0|D0NSP0_PHYIT	81	36934	1	1	1	1	0.12	Ysc84 domain-containing protein OS=Phytophthora infestans (strain T30-4) OX=403677 GN=PITG_16021 PE=4 SV=1
Phytophthora_infestans_uniprot_man_FP	tr|D0NPR2|D0NPR2_PHYIT	80	28418	2	2	2	2	0.34	Proliferating cell nuclear antigen OS=Phytophthora infestans (strain T30-4) OX=403677 GN=PITG_14397 PE=3 SV=1
Phytophthora_infestans_uniprot_man_FP	tr|D0NE48|D0NE48_PHYIT	80	115067	1	1	1	1	0.04	Alpha-mannosidase OS=Phytophthora infestans (strain T30-4) OX=403677 GN=PITG_10031 PE=3 SV=1
Phytophthora_infestans_uniprot_man_FP	tr|D0NYS4|D0NYS4_PHYIT	80	32716	3	3	3	3	0.46	NADH-cytochrome b5 reductase OS=Phytophthora infestans (strain T30-4) OX=403677 GN=PITG_19023 PE=3 SV=1
Phytophthora_infestans_uniprot_man_FP	tr|D0N0B9|D0N0B9_PHYIT	79	31109	1	1	1	1	0.14	Carbohydrate esterase, putative OS=Phytophthora infestans (strain T30-4) OX=403677 GN=PITG_03463 PE=3 SV=1
Phytophthora_infestans_uniprot_man_FP	tr|D0MZN8|D0MZN8_PHYIT	78	31614	1	1	1	1	0.14	Proteasome endopeptidase complex OS=Phytophthora infestans (strain T30-4) OX=403677 GN=PITG_03220 PE=4 SV=1
Phytophthora_infestans_uniprot_man_FP	tr|D0NRZ7|D0NRZ7_PHYIT	77	26105	1	1	1	1	0.17	Threonine protease family T01A, putative OS=Phytophthora infestans (strain T30-4) OX=403677 GN=PITG_15890 PE=3 SV=1
Phytophthora_infestans_uniprot_man_FP	tr|D0N718|D0N718_PHYIT	77	129212	2	2	2	2	0.07	Uncharacterized protein OS=Phytophthora infestans (strain T30-4) OX=403677 GN=PITG_07017 PE=3 SV=1
Phytophthora_infestans_uniprot_man_FP	tr|D0MZR7|D0MZR7_PHYIT	76	33070	2	2	2	2	0.28	Alpha-soluble NSF attachment protein, putative OS=Phytophthora infestans (strain T30-4) OX=403677 GN=PITG_03252 PE=3 SV=1
Phytophthora_infestans_uniprot_man_FP	tr|D0P1T9|D0P1T9_PHYIT	75	32953	2	2	2	2	0.28	Nicotinate-nucleotide pyrophosphorylase [carboxylating] OS=Phytophthora infestans (strain T30-4) OX=403677 GN=PITG_19932 PE=3 SV=1
Phytophthora_infestans_uniprot_man_FP	tr|D0NHB6|D0NHB6_PHYIT	75	18458	3	3	3	3	0.94	40S ribosomal protein S11 OS=Phytophthora infestans (strain T30-4) OX=403677 GN=PITG_10887 PE=3 SV=1
Phytophthora_infestans_uniprot_man_FP	tr|D0NC16|D0NC16_PHYIT	74	40826	2	2	2	2	0.22	Uncharacterized protein OS=Phytophthora infestans (strain T30-4) OX=403677 GN=PITG_09453 PE=4 SV=1
Phytophthora_infestans_uniprot_man_FP	tr|D0NDA9|D0NDA9_PHYIT	73	77187	3	3	1	1	0.11	Interferon-induced GTP-binding protein Mx OS=Phytophthora infestans (strain T30-4) OX=403677 GN=PITG_08837 PE=4 SV=1
Phytophthora_infestans_uniprot_man_FP	tr|D0MY49|D0MY49_PHYIT	72	28475	2	2	2	2	0.33	Cellulose binding elicitor lectin (CBEL), putative OS=Phytophthora infestans (strain T30-4) OX=403677 GN=PITG_03639 PE=4 SV=1
Phytophthora_infestans_uniprot_man_FP	tr|D0N7F3|D0N7F3_PHYIT	72	35985	1	1	1	1	0.12	Sidoreflexin OS=Phytophthora infestans (strain T30-4) OX=403677 GN=PITG_07162 PE=3 SV=1
Phytophthora_infestans_uniprot_man_FP	tr|D0NWG8|D0NWG8_PHYIT	72	43151	3	3	3	3	0.33	S-adenosylmethionine synthase OS=Phytophthora infestans (strain T30-4) OX=403677 GN=PITG_17516 PE=3 SV=1
Phytophthora_infestans_uniprot_man_FP	tr|D0MT27|D0MT27_PHYIT	71	27616	2	2	2	2	0.35	Proteasome subunit alpha type OS=Phytophthora infestans (strain T30-4) OX=403677 GN=PITG_00172 PE=3 SV=1
Phytophthora_infestans_uniprot_man_FP	tr|D0NRC1|D0NRC1_PHYIT	70	36669	2	2	2	2	0.25	Malate dehydrogenase OS=Phytophthora infestans (strain T30-4) OX=403677 GN=PITG_15476 PE=3 SV=1
Phytophthora_infestans_uniprot_man_FP	tr|D0NWT0|D0NWT0_PHYIT	69	35867	1	1	1	1	0.12	Elongation factor Ts, mitochondrial OS=Phytophthora infestans (strain T30-4) OX=403677 GN=PITG_17607 PE=3 SV=1
Phytophthora_infestans_uniprot_man_FP	tr|D0NSR2|D0NSR2_PHYIT	68	30012	1	1	1	1	0.15	Triosephosphate isomerase (Fragment) OS=Phytophthora infestans (strain T30-4) OX=403677 GN=PITG_16048 PE=3 SV=1
Phytophthora_infestans_uniprot_man_FP	tr|D0NY29|D0NY29_PHYIT	67	44460	2	2	1	1	0.2	60S ribosomal protein L3 OS=Phytophthora infestans (strain T30-4) OX=403677 GN=PITG_18052 PE=3 SV=1
Phytophthora_infestans_uniprot_man_FP	tr|D0N374|D0N374_PHYIT	67	93658	1	1	1	1	0.05	Probable tRNA N6-adenosine threonylcarbamoyltransferase OS=Phytophthora infestans (strain T30-4) OX=403677 GN=PITG_05594 PE=3 SV=1
Phytophthora_infestans_uniprot_man_FP	tr|D0N4T1|D0N4T1_PHYIT	66	48778	1	1	1	1	0.09	Uncharacterized protein OS=Phytophthora infestans (strain T30-4) OX=403677 GN=PITG_06408 PE=4 SV=1
Phytophthora_infestans_uniprot_man_FP	tr|D0NCX3|D0NCX3_PHYIT	65	34852	3	3	3	3	0.43	26S proteasome regulatory subunit RPN11 OS=Phytophthora infestans (strain T30-4) OX=403677 GN=PITG_08676 PE=4 SV=1
Phytophthora_infestans_uniprot_man_FP	tr|D0NZL4|D0NZL4_PHYIT	65	27420	2	2	2	2	0.35	Uncharacterized protein OS=Phytophthora infestans (strain T30-4) OX=403677 GN=PITG_19282 PE=4 SV=1
Phytophthora_infestans_uniprot_man_FP	tr|D0N984|D0N984_PHYIT	65	50499	3	3	3	3	0.28	Tubulin alpha chain OS=Phytophthora infestans (strain T30-4) OX=403677 GN=PITG_07996 PE=3 SV=1
Phytophthora_infestans_uniprot_man_FP	tr|D0N2V9|D0N2V9_PHYIT	65	27294	1	1	1	1	0.16	DLH domain-containing protein OS=Phytophthora infestans (strain T30-4) OX=403677 GN=PITG_05464 PE=4 SV=1
Phytophthora_infestans_uniprot_man_FP	tr|D0N6Q1|D0N6Q1_PHYIT	64	31508	1	1	1	1	0.14	S-formylglutathione hydrolase OS=Phytophthora infestans (strain T30-4) OX=403677 GN=PITG_06891 PE=3 SV=1
Phytophthora_infestans_uniprot_man_FP	tr|D0NV06|D0NV06_PHYIT	64	17148	1	1	1	1	0.27	60S ribosomal protein L24, putative OS=Phytophthora infestans (strain T30-4) OX=403677 GN=PITG_17093 PE=3 SV=1
Phytophthora_infestans_uniprot_man_FP	tr|D0NC66|D0NC66_PHYIT	63	33334	1	1	1	1	0.13	Prohibitin OS=Phytophthora infestans (strain T30-4) OX=403677 GN=PITG_09512 PE=3 SV=1
Phytophthora_infestans_uniprot_man_FP	tr|D0N4G3|D0N4G3_PHYIT	63	26808	1	1	1	1	0.17	Uncharacterized protein OS=Phytophthora infestans (strain T30-4) OX=403677 GN=PITG_06261 PE=4 SV=1
Phytophthora_infestans_uniprot_man_FP	tr|D0MRA7|D0MRA7_PHYIT	63	27069	2	2	2	2	0.35	Proteasome subunit alpha type OS=Phytophthora infestans (strain T30-4) OX=403677 GN=PITG_00633 PE=3 SV=1
Phytophthora_infestans_uniprot_man_FP	tr|D0MWF8|D0MWF8_PHYIT	63	36352	1	1	1	1	0.12	3-ketodihydrosphingosine reductase, putative OS=Phytophthora infestans (strain T30-4) OX=403677 GN=PITG_02483 PE=4 SV=1
Phytophthora_infestans_uniprot_man_FP	tr|D0MWP5|D0MWP5_PHYIT	62	24460	3	3	2	2	0.66	Ribosomal protein L15 OS=Phytophthora infestans (strain T30-4) OX=403677 GN=PITG_02578 PE=3 SV=1
Phytophthora_infestans_uniprot_man_FP	tr|D0P4H2|D0P4H2_PHYIT	61	31324	2	2	2	2	0.3	Fumarylacetoacetate (FAA) hydrolase, putative OS=Phytophthora infestans (strain T30-4) OX=403677 GN=PITG_21620 PE=3 SV=1
Phytophthora_infestans_uniprot_man_FP	tr|D0MSG8|D0MSG8_PHYIT	60	22495	1	1	1	1	0.2	Ubiquitin thioesterase otubain OS=Phytophthora infestans (strain T30-4) OX=403677 GN=PITG_01104 PE=4 SV=1
Phytophthora_infestans_uniprot_man_FP	tr|D0N4E7|D0N4E7_PHYIT	60	26405	1	1	1	1	0.17	Uncharacterized protein OS=Phytophthora infestans (strain T30-4) OX=403677 GN=PITG_06241 PE=4 SV=1
Phytophthora_infestans_uniprot_man_FP	tr|D0NDB8|D0NDB8_PHYIT	59	38082	1	1	1	1	0.11	Mannitol dehydrogenase, putative OS=Phytophthora infestans (strain T30-4) OX=403677 GN=PITG_08846 PE=3 SV=1
Phytophthora_infestans_uniprot_man_FP	tr|D0MT45|D0MT45_PHYIT	59	32221	1	1	1	1	0.14	Proteasome subunit beta OS=Phytophthora infestans (strain T30-4) OX=403677 GN=PITG_01389 PE=3 SV=1
Phytophthora_infestans_uniprot_man_FP	tr|D0MWJ7|D0MWJ7_PHYIT	58	14560	1	1	1	1	0.32	Histone H2A OS=Phytophthora infestans (strain T30-4) OX=403677 GN=PITG_02527 PE=3 SV=1
Phytophthora_infestans_uniprot_man_FP	tr|D0P1S9|D0P1S9_PHYIT	57	22647	1	1	1	1	0.2	RRM domain-containing protein OS=Phytophthora infestans (strain T30-4) OX=403677 GN=PITG_20384 PE=4 SV=1
Phytophthora_infestans_uniprot_man_FP	tr|D0NPZ7|D0NPZ7_PHYIT	57	35680	2	2	2	2	0.26	NmrA-like family protein, putative OS=Phytophthora infestans (strain T30-4) OX=403677 GN=PITG_14492 PE=4 SV=1
Phytophthora_infestans_uniprot_man_FP	tr|D0MYT8|D0MYT8_PHYIT	55	28905	1	1	1	1	0.15	F420_oxidored domain-containing protein OS=Phytophthora infestans (strain T30-4) OX=403677 GN=PITG_03900 PE=4 SV=1
Phytophthora_infestans_uniprot_man_FP	tr|D0N4E8|D0N4E8_PHYIT	54	17109	1	1	1	1	0.27	Uncharacterized protein OS=Phytophthora infestans (strain T30-4) OX=403677 GN=PITG_06242 PE=4 SV=1
Phytophthora_infestans_uniprot_man_FP	tr|D0N683|D0N683_PHYIT	54	39121	1	1	1	1	0.11	Glucokinase, putative OS=Phytophthora infestans (strain T30-4) OX=403677 GN=PITG_06016 PE=4 SV=1
Phytophthora_infestans_uniprot_man_FP	tr|D0NYZ7|D0NYZ7_PHYIT	53	39368	1	1	1	1	0.11	Pyruvate dehydrogenase E1 component subunit beta OS=Phytophthora infestans (strain T30-4) OX=403677 GN=PITG_19161 PE=4 SV=1
Phytophthora_infestans_uniprot_man_FP	tr|D0MZN9|D0MZN9_PHYIT	53	17625	1	1	1	1	0.26	40S ribosomal protein S18 OS=Phytophthora infestans (strain T30-4) OX=403677 GN=PITG_03221 PE=3 SV=1
Phytophthora_infestans_uniprot_man_FP	tr|D0N349|D0N349_PHYIT	52	11545	2	2	1	1	0.42	Uncharacterized protein OS=Phytophthora infestans (strain T30-4) OX=403677 GN=PITG_05566 PE=4 SV=1
Phytophthora_infestans_uniprot_man_FP	tr|D0MUI8|D0MUI8_PHYIT	51	74694	2	2	1	1	0.12	Uncharacterized protein OS=Phytophthora infestans (strain T30-4) OX=403677 GN=PITG_01963 PE=3 SV=1
Phytophthora_infestans_uniprot_man_FP	tr|D0NPS6|D0NPS6_PHYIT	51	30851	1	1	1	1	0.14	Carbonic anhydrase OS=Phytophthora infestans (strain T30-4) OX=403677 GN=PITG_14412 PE=3 SV=1
Phytophthora_infestans_uniprot_man_FP	tr|D0NVZ7|D0NVZ7_PHYIT	50	31928	1	1	1	1	0.14	Uncharacterized protein OS=Phytophthora infestans (strain T30-4) OX=403677 GN=PITG_17401 PE=4 SV=1
Phytophthora_infestans_uniprot_man_FP	tr|D0NPV1|D0NPV1_PHYIT	50	212124	3	3	2	2	0.04	Cytoskeleton-associated protein, putative OS=Phytophthora infestans (strain T30-4) OX=403677 GN=PITG_14441 PE=4 SV=1
Phytophthora_infestans_uniprot_man_FP	tr|D0N3V8|D0N3V8_PHYIT	50	34357	1	1	1	1	0.13	Methyltranfer_dom domain-containing protein OS=Phytophthora infestans (strain T30-4) OX=403677 GN=PITG_05239 PE=4 SV=1
Phytophthora_infestans_uniprot_man_FP	tr|D0MSB4|D0MSB4_PHYIT	50	38753	1	1	1	1	0.11	Beta-lactamase-like protein OS=Phytophthora infestans (strain T30-4) OX=403677 GN=PITG_01046 PE=3 SV=1
Phytophthora_infestans_uniprot_man_FP	tr|D0NY26|D0NY26_PHYIT	50	89195	1	1	1	1	0.05	Aconitate hydratase, mitochondrial OS=Phytophthora infestans (strain T30-4) OX=403677 GN=PITG_18048 PE=3 SV=1
Phytophthora_infestans_uniprot_man_FP	tr|D0MSV0|D0MSV0_PHYIT	49	22024	1	1	1	1	0.2	GTP-binding protein SAR1 OS=Phytophthora infestans (strain T30-4) OX=403677 GN=PITG_00089 PE=3 SV=1
Phytophthora_infestans_uniprot_man_FP	tr|D0MRB5|D0MRB5_PHYIT	48	97655	1	1	1	1	0.04	Protein kinase, putative OS=Phytophthora infestans (strain T30-4) OX=403677 GN=PITG_00643 PE=4 SV=1
Phytophthora_infestans_uniprot_man_FP	tr|D0MUK9|D0MUK9_PHYIT	48	59540	2	2	1	1	0.07	Long-chain-fatty-acid-CoA ligase, putative OS=Phytophthora infestans (strain T30-4) OX=403677 GN=PITG_01988 PE=4 SV=1
Phytophthora_infestans_uniprot_man_FP	tr|D0P2D2|D0P2D2_PHYIT	48	17307	1	1	1	1	0.27	40S ribosomal protein S13 OS=Phytophthora infestans (strain T30-4) OX=403677 GN=PITG_20264 PE=3 SV=1
Phytophthora_infestans_uniprot_man_FP	tr|D0MXW5|D0MXW5_PHYIT	48	15388	2	2	2	2	0.69	Histone H3 OS=Phytophthora infestans (strain T30-4) OX=403677 GN=PITG_03551 PE=3 SV=1
Phytophthora_infestans_uniprot_man_FP	tr|D0N4V1|D0N4V1_PHYIT	48	33392	1	1	1	1	0.13	AMP-binding domain-containing protein OS=Phytophthora infestans (strain T30-4) OX=403677 GN=PITG_06430 PE=4 SV=1
Phytophthora_infestans_uniprot_man_FP	tr|D0NLJ9|D0NLJ9_PHYIT	48	37598	1	1	1	1	0.12	Adenosine kinase OS=Phytophthora infestans (strain T30-4) OX=403677 GN=PITG_13265 PE=3 SV=1
Phytophthora_infestans_uniprot_man_FP	tr|D0MTZ3|D0MTZ3_PHYIT	47	28595	1	1	1	1	0.15	MYND-type domain-containing protein OS=Phytophthora infestans (strain T30-4) OX=403677 GN=PITG_01741 PE=4 SV=1
Phytophthora_infestans_uniprot_man_FP	tr|D0NV36|D0NV36_PHYIT	46	57639	1	1	1	1	0.07	Glyceraldehyde-3-phosphate dehydrogenase, putative OS=Phytophthora infestans (strain T30-4) OX=403677 GN=PITG_17130 PE=3 SV=1
Phytophthora_infestans_uniprot_man_FP	tr|D0MZ19|D0MZ19_PHYIT	46	51591	1	1	1	1	0.08	Uncharacterized protein OS=Phytophthora infestans (strain T30-4) OX=403677 GN=PITG_03989 PE=4 SV=1
Phytophthora_infestans_uniprot_man_FP	tr|D0NQB7|D0NQB7_PHYIT	46	35309	2	2	2	2	0.26	Cell differentiation protein rcd1 OS=Phytophthora infestans (strain T30-4) OX=403677 GN=PITG_15281 PE=3 SV=1
Phytophthora_infestans_uniprot_man_FP	tr|D0NYM8|D0NYM8_PHYIT	46	171947	2	2	1	1	0.02	Nonribosomal peptide synthetase, putative OS=Phytophthora infestans (strain T30-4) OX=403677 GN=PITG_18583 PE=4 SV=1
Phytophthora_infestans_uniprot_man_FP	tr|D0NMY5|D0NMY5_PHYIT	46	55463	1	1	1	1	0.08	Uncharacterized protein OS=Phytophthora infestans (strain T30-4) OX=403677 GN=PITG_13852 PE=4 SV=1
Phytophthora_infestans_uniprot_man_FP	tr|D0NHS4|D0NHS4_PHYIT	45	42024	1	1	1	1	0.1	Cysteine protease family C01A, putative OS=Phytophthora infestans (strain T30-4) OX=403677 GN=PITG_12041 PE=3 SV=1
Phytophthora_infestans_uniprot_man_FP	tr|D0NAN4|D0NAN4_PHYIT	45	87999	1	1	1	1	0.05	Kinesin-like protein OS=Phytophthora infestans (strain T30-4) OX=403677 GN=PITG_08458 PE=3 SV=1
Phytophthora_infestans_uniprot_man_FP	tr|D0N1V0|D0N1V0_PHYIT	45	25821	1	1	1	1	0.17	Uncharacterized protein OS=Phytophthora infestans (strain T30-4) OX=403677 GN=PITG_04704 PE=4 SV=1
Phytophthora_infestans_uniprot_man_FP	tr|D0MSK6|D0MSK6_PHYIT	45	26883	1	1	1	1	0.17	Uncharacterized protein OS=Phytophthora infestans (strain T30-4) OX=403677 GN=PITG_01144 PE=3 SV=1
Phytophthora_infestans_uniprot_man_FP	tr|D0P074|D0P074_PHYIT	44	26508	1	1	1	1	0.17	Proteasome subunit beta OS=Phytophthora infestans (strain T30-4) OX=403677 GN=PITG_19535 PE=3 SV=1
Phytophthora_infestans_uniprot_man_FP	tr|D0NA40|D0NA40_PHYIT	44	29792	1	1	1	1	0.15	26S proteasome non-ATPase regulatory subunit, putative OS=Phytophthora infestans (strain T30-4) OX=403677 GN=PITG_07903 PE=4 SV=1
Phytophthora_infestans_uniprot_man_FP	tr|D0NEF0|D0NEF0_PHYIT	44	96866	1	1	1	1	0.04	Uncharacterized protein OS=Phytophthora infestans (strain T30-4) OX=403677 GN=PITG_10142 PE=4 SV=1
Phytophthora_infestans_uniprot_man_FP	tr|D0NDI0|D0NDI0_PHYIT	44	33001	1	1	1	1	0.13	Rab11 family GTPase, putative OS=Phytophthora infestans (strain T30-4) OX=403677 GN=PITG_08922 PE=4 SV=1
Phytophthora_infestans_uniprot_man_FP	tr|D0MUI7|D0MUI7_PHYIT	43	34228	1	1	1	1	0.13	Uncharacterized protein OS=Phytophthora infestans (strain T30-4) OX=403677 GN=PITG_01962 PE=4 SV=1
Phytophthora_infestans_uniprot_man_FP	tr|D0MZH5|D0MZH5_PHYIT	43	29324	1	1	1	1	0.15	Proteasome subunit alpha type-3, putative OS=Phytophthora infestans (strain T30-4) OX=403677 GN=PITG_03150 PE=3 SV=1
Phytophthora_infestans_uniprot_man_FP	tr|D0NRI7|D0NRI7_PHYIT	43	25327	1	1	1	1	0.18	Uncharacterized protein OS=Phytophthora infestans (strain T30-4) OX=403677 GN=PITG_15046 PE=4 SV=1
Phytophthora_infestans_uniprot_man_FP	tr|D0MT13|D0MT13_PHYIT	43	50764	2	2	2	2	0.18	Tubulin beta chain OS=Phytophthora infestans (strain T30-4) OX=403677 GN=PITG_00156 PE=3 SV=1
Phytophthora_infestans_uniprot_man_FP	tr|D0NCN2|D0NCN2_PHYIT	43	29040	1	1	1	1	0.15	SAP domain-containing protein OS=Phytophthora infestans (strain T30-4) OX=403677 GN=PITG_09721 PE=4 SV=1
Phytophthora_infestans_uniprot_man_FP	tr|D0N8S6|D0N8S6_PHYIT	42	28327	1	1	1	1	0.16	Phospholipase A2, putative OS=Phytophthora infestans (strain T30-4) OX=403677 GN=PITG_07638 PE=4 SV=1
Phytophthora_infestans_uniprot_man_FP	tr|D0NBE5|D0NBE5_PHYIT	42	30189	1	1	1	1	0.15	Uncharacterized protein OS=Phytophthora infestans (strain T30-4) OX=403677 GN=PITG_09315 PE=4 SV=1
Phytophthora_infestans_uniprot_man_FP	tr|D0P0B2|D0P0B2_PHYIT	42	28956	1	1	1	1	0.15	Eukaryotic translation initiation factor 3 subunit J OS=Phytophthora infestans (strain T30-4) OX=403677 GN=PITG_19551 PE=3 SV=1
Phytophthora_infestans_uniprot_man_FP	tr|D0N4G2|D0N4G2_PHYIT	42	61848	1	1	1	1	0.07	Dihydroxyacetone kinase, putative OS=Phytophthora infestans (strain T30-4) OX=403677 GN=PITG_06260 PE=4 SV=1
Phytophthora_infestans_uniprot_man_FP	tr|D0NLM4|D0NLM4_PHYIT	42	32780	1	1	1	1	0.13	Glucose-6-phosphate 1-epimerase OS=Phytophthora infestans (strain T30-4) OX=403677 GN=PITG_13296 PE=3 SV=1
Phytophthora_infestans_uniprot_man_FP	tr|D0NRG1|D0NRG1_PHYIT	42	29701	1	1	1	1	0.15	Uncharacterized protein OS=Phytophthora infestans (strain T30-4) OX=403677 GN=PITG_15013 PE=4 SV=1
Phytophthora_infestans_uniprot_man_FP	tr|D0MUH0|D0MUH0_PHYIT	42	25738	1	1	1	1	0.17	Uncharacterized protein OS=Phytophthora infestans (strain T30-4) OX=403677 GN=PITG_01945 PE=4 SV=1
Phytophthora_infestans_uniprot_man_FP	tr|D0NCJ9|D0NCJ9_PHYIT	41	13552	1	1	1	1	0.35	Transmembrane protein 230 OS=Phytophthora infestans (strain T30-4) OX=403677 GN=PITG_09679 PE=3 SV=1
Phytophthora_infestans_uniprot_man_FP	tr|D0N4V4|D0N4V4_PHYIT	41	29956	1	1	1	1	0.15	Enoyl-CoA hydratase/isomerase family, putative OS=Phytophthora infestans (strain T30-4) OX=403677 GN=PITG_06437 PE=4 SV=1
Phytophthora_infestans_uniprot_man_FP	tr|D0NHI7|D0NHI7_PHYIT	41	86965	1	1	1	1	0.05	Heat shock cognate 70 kDa protein OS=Phytophthora infestans (strain T30-4) OX=403677 GN=PITG_11913 PE=3 SV=1
Phytophthora_infestans_uniprot_man_FP	tr|D0NVN1|D0NVN1_PHYIT	41	33625	1	1	1	1	0.13	Regulator of microtubule dynamics protein, putative OS=Phytophthora infestans (strain T30-4) OX=403677 GN=PITG_17263 PE=4 SV=1
Phytophthora_infestans_uniprot_man_FP	tr|D0MTF8|D0MTF8_PHYIT	41	31591	1	1	1	1	0.14	Ras-related GTP-binding protein, putative OS=Phytophthora infestans (strain T30-4) OX=403677 GN=PITG_01515 PE=3 SV=1
Phytophthora_infestans_uniprot_man_FP	tr|D0NDQ2|D0NDQ2_PHYIT	41	43406	1	1	1	1	0.1	Uncharacterized protein OS=Phytophthora infestans (strain T30-4) OX=403677 GN=PITG_09009 PE=4 SV=1
Phytophthora_infestans_uniprot_man_FP	tr|D0NZD6|D0NZD6_PHYIT	40	29793	1	1	1	1	0.15	Cytochrome c1, mitochondrial OS=Phytophthora infestans (strain T30-4) OX=403677 GN=PITG_18776 PE=4 SV=1
Phytophthora_infestans_uniprot_man_FP	tr|D0N311|D0N311_PHYIT	40	115338	2	2	2	2	0.07	Calcium-transporting ATPase OS=Phytophthora infestans (strain T30-4) OX=403677 GN=PITG_05522 PE=3 SV=1
Phytophthora_infestans_uniprot_man_FP	tr|D0NLI4|D0NLI4_PHYIT	40	35701	1	1	1	1	0.12	Mitochondrial Protein Translocase (MPT) Family OS=Phytophthora infestans (strain T30-4) OX=403677 GN=PITG_13250 PE=3 SV=1
Phytophthora_infestans_uniprot_man_FP	tr|D0N966|D0N966_PHYIT	40	27846	1	1	1	1	0.16	Uncharacterized protein OS=Phytophthora infestans (strain T30-4) OX=403677 GN=PITG_07972 PE=4 SV=1
Phytophthora_infestans_uniprot_man_FP	tr|D0NQV6|D0NQV6_PHYIT	40	56387	2	2	1	1	0.16	Serine hydroxymethyltransferase OS=Phytophthora infestans (strain T30-4) OX=403677 GN=PITG_14696 PE=3 SV=1
Phytophthora_infestans_uniprot_man_FP	tr|D0NIF6|D0NIF6_PHYIT	39	30885	1	1	1	1	0.14	50S ribosomal protein L3-2 OS=Phytophthora infestans (strain T30-4) OX=403677 GN=PITG_11734 PE=3 SV=1
Phytophthora_infestans_uniprot_man_FP	tr|D0NWC0|D0NWC0_PHYIT	39	126884	1	1	1	1	0.03	Inositol hexakisphosphate and diphosphoinositol-pentakisphosphate kinase OS=Phytophthora infestans (strain T30-4) OX=403677 GN=PITG_17745 PE=3 SV=1
Phytophthora_infestans_uniprot_man_FP	tr|D0NKZ1|D0NKZ1_PHYIT	39	34422	1	1	1	1	0.13	Protein transport protein SEC13 OS=Phytophthora infestans (strain T30-4) OX=403677 GN=PITG_12694 PE=3 SV=1
Phytophthora_infestans_uniprot_man_FP	tr|D0N5K4|D0N5K4_PHYIT	39	54317	1	1	1	1	0.08	PDZ domain-containing protein OS=Phytophthora infestans (strain T30-4) OX=403677 GN=PITG_05740 PE=4 SV=1
Phytophthora_infestans_uniprot_man_FP	tr|D0MRD4|D0MRD4_PHYIT	38	147774	1	1	1	1	0.03	Uncharacterized protein OS=Phytophthora infestans (strain T30-4) OX=403677 GN=PITG_00662 PE=4 SV=1
Phytophthora_infestans_uniprot_man_FP	tr|D0NGJ2|D0NGJ2_PHYIT	38	72269	1	1	1	1	0.06	Heat shock 70 kDa protein OS=Phytophthora infestans (strain T30-4) OX=403677 GN=PITG_11244 PE=3 SV=1
Phytophthora_infestans_uniprot_man_FP	tr|D0P2Z9|D0P2Z9_PHYIT	38	47956	2	2	2	2	0.19	Adenylate kinase, putative OS=Phytophthora infestans (strain T30-4) OX=403677 GN=PITG_20775 PE=3 SV=1
Phytophthora_infestans_uniprot_man_FP	tr|D0MWA2|D0MWA2_PHYIT	38	31077	1	1	1	1	0.14	Aldo/keto reductase family OS=Phytophthora infestans (strain T30-4) OX=403677 GN=PITG_02424 PE=4 SV=1
Phytophthora_infestans_uniprot_man_FP	tr|D0MW81|D0MW81_PHYIT	38	21158	1	1	1	1	0.21	Uncharacterized protein OS=Phytophthora infestans (strain T30-4) OX=403677 GN=PITG_02399 PE=4 SV=1
Phytophthora_infestans_uniprot_man_FP	tr|D0NDH7|D0NDH7_PHYIT	38	48031	1	1	1	1	0.09	Uncharacterized protein OS=Phytophthora infestans (strain T30-4) OX=403677 GN=PITG_08919 PE=4 SV=1
Phytophthora_infestans_uniprot_man_FP	tr|D0NEX5|D0NEX5_PHYIT	37	84453	1	1	1	1	0.05	Uncharacterized protein OS=Phytophthora infestans (strain T30-4) OX=403677 GN=PITG_10265 PE=4 SV=1
Phytophthora_infestans_uniprot_man_FP	tr|D0N412|D0N412_PHYIT	37	56467	1	1	1	1	0.08	Translation elongation factor 1-alpha, putative OS=Phytophthora infestans (strain T30-4) OX=403677 GN=PITG_05301 PE=3 SV=1
Phytophthora_infestans_uniprot_man_FP	tr|D0NB62|D0NB62_PHYIT	37	25795	1	1	1	1	0.17	Glutaredoxin, putative OS=Phytophthora infestans (strain T30-4) OX=403677 GN=PITG_09221 PE=4 SV=1
Phytophthora_infestans_uniprot_man_FP	tr|D0MQC9|D0MQC9_PHYIT	37	159590	1	1	1	1	0.03	Uncharacterized protein OS=Phytophthora infestans (strain T30-4) OX=403677 GN=PITG_00263 PE=4 SV=1
Phytophthora_infestans_uniprot_man_FP	tr|D0P2Q8|D0P2Q8_PHYIT	37	23042	1	1	1	1	0.19	Uncharacterized protein OS=Phytophthora infestans (strain T30-4) OX=403677 GN=PITG_20799 PE=4 SV=1
Phytophthora_infestans_uniprot_man_FP	tr|D0MTZ2|D0MTZ2_PHYIT	37	123904	1	1	1	1	0.03	Uncharacterized protein OS=Phytophthora infestans (strain T30-4) OX=403677 GN=PITG_01740 PE=4 SV=1
Phytophthora_infestans_uniprot_man_FP	tr|D0MXA1|D0MXA1_PHYIT	37	328757	1	1	1	1	0.01	U3 small nucleolar RNA-associated protein, putative OS=Phytophthora infestans (strain T30-4) OX=403677 GN=PITG_02808 PE=4 SV=1
Phytophthora_infestans_uniprot_man_FP	tr|D0MTV6|D0MTV6_PHYIT	37	77077	1	1	1	1	0.06	Inositol-3-phosphate synthase OS=Phytophthora infestans (strain T30-4) OX=403677 GN=PITG_01700 PE=3 SV=1
Phytophthora_infestans_uniprot_man_FP	tr|D0NNT2|D0NNT2_PHYIT	37	315921	1	1	1	1	0.01	Calmodulin OS=Phytophthora infestans (strain T30-4) OX=403677 GN=PITG_14175 PE=3 SV=1
Phytophthora_infestans_uniprot_man_FP	tr|D0N4Q4|D0N4Q4_PHYIT	37	249397	1	1	1	1	0.02	Uncharacterized protein OS=Phytophthora infestans (strain T30-4) OX=403677 GN=PITG_06378 PE=4 SV=1
Phytophthora_infestans_uniprot_man_FP	tr|D0N318|D0N318_PHYIT	37	59185	1	1	1	1	0.07	Uncharacterized protein OS=Phytophthora infestans (strain T30-4) OX=403677 GN=PITG_05533 PE=4 SV=1
Phytophthora_infestans_uniprot_man_FP	tr|D0N3T7|D0N3T7_PHYIT	36	100038	1	1	1	1	0.04	Crinkler (CRN) family protein, missing secretion signal peptide OS=Phytophthora infestans (strain T30-4) OX=403677 GN=PITG_05212 PE=4 SV=1
Phytophthora_infestans_uniprot_man_FP	tr|D0P1Q0|D0P1Q0_PHYIT	36	21772	1	1	1	1	0.21	TPR_REGION domain-containing protein OS=Phytophthora infestans (strain T30-4) OX=403677 GN=PITG_20030 PE=4 SV=1
Phytophthora_infestans_uniprot_man_FP	tr|D0NMM7|D0NMM7_PHYIT	36	44509	1	1	1	1	0.1	FYVE-type domain-containing protein OS=Phytophthora infestans (strain T30-4) OX=403677 GN=PITG_13725 PE=4 SV=1
Phytophthora_infestans_uniprot_man_FP	tr|D0MZZ6|D0MZZ6_PHYIT	36	298933	1	1	1	1	0.01	1,3-beta-glucan synthase OS=Phytophthora infestans (strain T30-4) OX=403677 GN=PITG_03335 PE=3 SV=1
Phytophthora_infestans_uniprot_man_FP	tr|D0NT61|D0NT61_PHYIT	36	85399	1	1	1	1	0.05	Exosome complex exonuclease RRP41-like protein OS=Phytophthora infestans (strain T30-4) OX=403677 GN=PITG_15606 PE=3 SV=1
Phytophthora_infestans_uniprot_man_FP	tr|D0NCM1|D0NCM1_PHYIT	36	27367	1	1	1	1	0.16	Proteasome subunit beta, putative OS=Phytophthora infestans (strain T30-4) OX=403677 GN=PITG_09706 PE=4 SV=1
Phytophthora_infestans_uniprot_man_FP	sp|D0NPQ0|CRE16_PHYIT	36	19064	1	1	1	1	0.24	RxLR effector protein CRE16 OS=Phytophthora infestans (strain T30-4) OX=403677 GN=CRE16 PE=2 SV=1
Phytophthora_infestans_uniprot_man_FP	tr|D0NMU9|D0NMU9_PHYIT	36	22691	1	1	1	1	0.2	Rab18 family GTPase, putative OS=Phytophthora infestans (strain T30-4) OX=403677 GN=PITG_13809 PE=4 SV=1
Phytophthora_infestans_uniprot_man_FP	tr|D0N5C6|D0N5C6_PHYIT	36	98878	1	1	1	1	0.04	Uncharacterized protein OS=Phytophthora infestans (strain T30-4) OX=403677 GN=PITG_06653 PE=4 SV=1
Phytophthora_infestans_uniprot_man_FP	tr|D0NQR1|D0NQR1_PHYIT	35	31701	1	1	1	1	0.14	Uncharacterized protein OS=Phytophthora infestans (strain T30-4) OX=403677 GN=PITG_14635 PE=4 SV=1
Phytophthora_infestans_uniprot_man_FP	tr|D0MQV5|D0MQV5_PHYIT	35	31341	1	1	1	1	0.14	Mitochondrial Carrier (MC) Family OS=Phytophthora infestans (strain T30-4) OX=403677 GN=PITG_00461 PE=3 SV=1
Phytophthora_infestans_uniprot_man_FP	tr|D0NNX5|D0NNX5_PHYIT	35	39762	1	1	1	1	0.11	Mannose-1-phosphate guanyltransferase beta, putative OS=Phytophthora infestans (strain T30-4) OX=403677 GN=PITG_14229 PE=4 SV=1
Phytophthora_infestans_uniprot_man_FP	tr|D0N4B3|D0N4B3_PHYIT	35	24552	1	1	1	1	0.18	TATA-box-binding protein OS=Phytophthora infestans (strain T30-4) OX=403677 GN=PITG_06201 PE=3 SV=1
Phytophthora_infestans_uniprot_man_FP	tr|D0NUW3|D0NUW3_PHYIT	35	149110	1	1	1	1	0.03	Tubulin-specific chaperone D, putative OS=Phytophthora infestans (strain T30-4) OX=403677 GN=PITG_16797 PE=4 SV=1
Phytophthora_infestans_uniprot_man_FP	tr|D0MU00|D0MU00_PHYIT	35	40410	1	1	1	1	0.11	Mitochondrial inner membrane protein OXA1 OS=Phytophthora infestans (strain T30-4) OX=403677 GN=PITG_01748 PE=3 SV=1
Phytophthora_infestans_uniprot_man_FP	tr|D0MRV6|D0MRV6_PHYIT	35	47439	1	1	1	1	0.09	DEAD/DEAH box RNA helicase, putative OS=Phytophthora infestans (strain T30-4) OX=403677 GN=PITG_00863 PE=3 SV=1
Phytophthora_infestans_uniprot_man_FP	tr|D0NY30|D0NY30_PHYIT	35	52651	1	1	1	1	0.08	Dolichyl-diphosphooligosaccharide--protein glycosyltransferase subunit 1 OS=Phytophthora infestans (strain T30-4) OX=403677 GN=PITG_18053 PE=3 SV=1
Phytophthora_infestans_uniprot_man_FP	tr|D0N2S0|D0N2S0_PHYIT	35	24403	1	1	1	1	0.18	Transmembrane protein, putative OS=Phytophthora infestans (strain T30-4) OX=403677 GN=PITG_05415 PE=4 SV=1
Phytophthora_infestans_uniprot_man_FP	tr|D0N1M7|D0N1M7_PHYIT	35	24988	1	1	1	1	0.18	DNA_ligase_A_N domain-containing protein OS=Phytophthora infestans (strain T30-4) OX=403677 GN=PITG_04613 PE=4 SV=1
Phytophthora_infestans_uniprot_man_FP	tr|D0NWZ4|D0NWZ4_PHYIT	35	51471	1	1	1	1	0.08	BZIP domain-containing protein OS=Phytophthora infestans (strain T30-4) OX=403677 GN=PITG_18417 PE=4 SV=1
Phytophthora_infestans_uniprot_man_FP	tr|D0NXB7|D0NXB7_PHYIT	34	30114	1	1	1	1	0.15	Chitinase, putative OS=Phytophthora infestans (strain T30-4) OX=403677 GN=PITG_17945 PE=4 SV=1
Phytophthora_infestans_uniprot_man_FP	tr|D0MQ98|D0MQ98_PHYIT	34	44386	1	1	1	1	0.1	26S protease regulatory subunit S10B OS=Phytophthora infestans (strain T30-4) OX=403677 GN=PITG_00229 PE=3 SV=1
Phytophthora_infestans_uniprot_man_FP	tr|D0N433|D0N433_PHYIT	34	24716	1	1	1	1	0.18	Uncharacterized protein OS=Phytophthora infestans (strain T30-4) OX=403677 GN=PITG_05325 PE=4 SV=1
Phytophthora_infestans_uniprot_man_FP	tr|D0NFS8|D0NFS8_PHYIT	34	44384	1	1	1	1	0.1	UDP-glucuronate decarboxylase OS=Phytophthora infestans (strain T30-4) OX=403677 GN=PITG_10937 PE=3 SV=1
Phytophthora_infestans_uniprot_man_FP	tr|D0N3U7|D0N3U7_PHYIT	34	56027	1	1	1	1	0.08	GABA aminotransferase OS=Phytophthora infestans (strain T30-4) OX=403677 GN=PITG_05225 PE=3 SV=1
Phytophthora_infestans_uniprot_man_FP	tr|D0NST6|D0NST6_PHYIT	34	37698	1	1	1	1	0.12	Alcohol dehydrogenase, putative OS=Phytophthora infestans (strain T30-4) OX=403677 GN=PITG_16073 PE=4 SV=1
Phytophthora_infestans_uniprot_man_FP	tr|D0NQE4|D0NQE4_PHYIT	34	106754	1	1	1	1	0.04	DNA mismatch repair protein mutS, putative OS=Phytophthora infestans (strain T30-4) OX=403677 GN=PITG_15309 PE=3 SV=1
Phytophthora_infestans_uniprot_man_FP	tr|D0N2Z2|D0N2Z2_PHYIT	34	39063	1	1	1	1	0.11	Translocation protein SEC62 OS=Phytophthora infestans (strain T30-4) OX=403677 GN=PITG_05501 PE=3 SV=1
Phytophthora_infestans_uniprot_man_FP	tr|D0NB01|D0NB01_PHYIT	34	28040	1	1	1	1	0.16	Uncharacterized protein OS=Phytophthora infestans (strain T30-4) OX=403677 GN=PITG_08592 PE=4 SV=1
Phytophthora_infestans_uniprot_man_FP	tr|D0P2X4|D0P2X4_PHYIT	34	95077	1	1	1	1	0.04	Trehalose-phosphatase, putative OS=Phytophthora infestans (strain T30-4) OX=403677 GN=PITG_20927 PE=3 SV=1
Phytophthora_infestans_uniprot_man_FP	tr|D0NQ82|D0NQ82_PHYIT	34	84629	1	1	1	1	0.05	Uncharacterized protein OS=Phytophthora infestans (strain T30-4) OX=403677 GN=PITG_15240 PE=4 SV=1
Phytophthora_infestans_uniprot_man_FP	tr|D0NN16|D0NN16_PHYIT	33	53964	1	1	1	1	0.08	Uncharacterized protein OS=Phytophthora infestans (strain T30-4) OX=403677 GN=PITG_13896 PE=3 SV=1
Phytophthora_infestans_uniprot_man_FP	tr|D0N2S7|D0N2S7_PHYIT	33	449225	2	2	2	2	0.02	Non-specific serine/threonine protein kinase OS=Phytophthora infestans (strain T30-4) OX=403677 GN=PITG_05423 PE=4 SV=1
Phytophthora_infestans_uniprot_man_FP	sp|D0NCC1|SFI4_PHYIT	33	37552	1	1	1	1	0.12	RxLR effector protein SFI4 OS=Phytophthora infestans (strain T30-4) OX=403677 GN=SFI4 PE=3 SV=1
Phytophthora_infestans_uniprot_man_FP	tr|D0N2K1|D0N2K1_PHYIT	33	25639	1	1	1	1	0.17	U1 small nuclear ribonucleoprotein A OS=Phytophthora infestans (strain T30-4) OX=403677 GN=PITG_05006 PE=4 SV=1
Phytophthora_infestans_uniprot_man_FP	tr|D0MTX4|D0MTX4_PHYIT	33	66054	1	1	1	1	0.06	Cryptochrome, putative OS=Phytophthora infestans (strain T30-4) OX=403677 GN=PITG_01718 PE=3 SV=1
Phytophthora_infestans_uniprot_man_FP	tr|D0N266|D0N266_PHYIT	33	38629	1	1	1	1	0.11	Arginase OS=Phytophthora infestans (strain T30-4) OX=403677 GN=PITG_04851 PE=3 SV=1
Phytophthora_infestans_uniprot_man_FP	tr|D0NW99|D0NW99_PHYIT	33	37191	1	1	1	1	0.12	ATPase ASNA1 homolog OS=Phytophthora infestans (strain T30-4) OX=403677 GN=PITG_17787 PE=3 SV=1
Phytophthora_infestans_uniprot_man_FP	tr|D0NK52|D0NK52_PHYIT	33	26580	1	1	1	1	0.17	Uncharacterized protein OS=Phytophthora infestans (strain T30-4) OX=403677 GN=PITG_13035 PE=4 SV=1
Phytophthora_infestans_uniprot_man_FP	tr|D0MVG5|D0MVG5_PHYIT	33	34886	1	1	1	1	0.13	DnaJ heat shock protein OS=Phytophthora infestans (strain T30-4) OX=403677 GN=PITG_02094 PE=4 SV=1
Phytophthora_infestans_uniprot_man_FP	tr|D0NT77|D0NT77_PHYIT	33	564384	1	1	1	1	0.01	Dynein heavy chain OS=Phytophthora infestans (strain T30-4) OX=403677 GN=PITG_15625 PE=4 SV=1
Phytophthora_infestans_uniprot_man_FP	tr|D0NQ56|D0NQ56_PHYIT	33	13924	1	1	1	1	0.34	Uncharacterized protein OS=Phytophthora infestans (strain T30-4) OX=403677 GN=PITG_15197 PE=4 SV=1
Phytophthora_infestans_uniprot_man_FP	tr|D0ND91|D0ND91_PHYIT	33	17579	1	1	1	1	0.26	60S ribosomal protein L12, putative OS=Phytophthora infestans (strain T30-4) OX=403677 GN=PITG_08809 PE=3 SV=1
Phytophthora_infestans_uniprot_man_FP	tr|D0MS26|D0MS26_PHYIT	33	18338	1	1	1	1	0.25	60S ribosomal protein L21-1 OS=Phytophthora infestans (strain T30-4) OX=403677 GN=PITG_00941 PE=3 SV=1
Phytophthora_infestans_uniprot_man_FP	tr|D0P0S8|D0P0S8_PHYIT	32	167456	1	1	1	1	0.03	Voltage-gated Ion Channel (VIC) Superfamily OS=Phytophthora infestans (strain T30-4) OX=403677 GN=PITG_20109 PE=4 SV=1
Phytophthora_infestans_uniprot_man_FP	tr|D0N9R0|D0N9R0_PHYIT	32	23021	1	1	1	1	0.2	Proteasome subunit beta type-3, putative OS=Phytophthora infestans (strain T30-4) OX=403677 GN=PITG_08210 PE=4 SV=1
Phytophthora_infestans_uniprot_man_FP	tr|D0MUI0|D0MUI0_PHYIT	32	126077	1	1	1	1	0.03	Phospholipid-transporting ATPase OS=Phytophthora infestans (strain T30-4) OX=403677 GN=PITG_01955 PE=3 SV=1
Phytophthora_infestans_uniprot_man_FP	tr|D0NKP4|D0NKP4_PHYIT	32	32751	1	1	1	1	0.13	Mitochondrial Carrier (MC) Family OS=Phytophthora infestans (strain T30-4) OX=403677 GN=PITG_12504 PE=3 SV=1
Phytophthora_infestans_uniprot_man_FP	tr|D0NVR0|D0NVR0_PHYIT	32	78534	1	1	1	1	0.05	tRNA (Cytosine-5-)-methyltransferase, putative OS=Phytophthora infestans (strain T30-4) OX=403677 GN=PITG_17298 PE=3 SV=1
Phytophthora_infestans_uniprot_man_FP	tr|D0N3G8|D0N3G8_PHYIT	32	39089	1	1	1	1	0.11	Glycerol-3-phosphate dehydrogenase [NAD(+)] OS=Phytophthora infestans (strain T30-4) OX=403677 GN=PITG_05696 PE=3 SV=1
Phytophthora_infestans_uniprot_man_FP	tr|D0N5L5|D0N5L5_PHYIT	32	14313	1	1	1	1	0.33	Secreted RxLR effector peptide protein, putative OS=Phytophthora infestans (strain T30-4) OX=403677 GN=PITG_05751 PE=4 SV=1
Phytophthora_infestans_uniprot_man_FP	tr|D0MYV3|D0MYV3_PHYIT	32	15630	1	1	1	1	0.3	Ribosomal protein L28, putative OS=Phytophthora infestans (strain T30-4) OX=403677 GN=PITG_03916 PE=3 SV=1
Phytophthora_infestans_uniprot_man_FP	tr|D0NAF2|D0NAF2_PHYIT	32	98162	1	1	1	1	0.04	Voltage-gated Ion Channel (VIC) Superfamily OS=Phytophthora infestans (strain T30-4) OX=403677 GN=PITG_08365 PE=4 SV=1
Phytophthora_infestans_uniprot_man_FP	tr|D0N9U6|D0N9U6_PHYIT	32	112222	1	1	1	1	0.04	Myosin-like protein OS=Phytophthora infestans (strain T30-4) OX=403677 GN=PITG_07796 PE=4 SV=1
Phytophthora_infestans_uniprot_man_FP	tr|D0NJC5|D0NJC5_PHYIT	31	298935	1	1	1	1	0.01	Serine/threonine-protein kinase TOR OS=Phytophthora infestans (strain T30-4) OX=403677 GN=PITG_12226 PE=3 SV=1
Phytophthora_infestans_uniprot_man_FP	tr|D0NSY7|D0NSY7_PHYIT	31	14249	1	1	1	1	0.33	Uncharacterized protein OS=Phytophthora infestans (strain T30-4) OX=403677 GN=PITG_16128 PE=4 SV=1
Phytophthora_infestans_uniprot_man_FP	tr|D0NYV5|D0NYV5_PHYIT	31	59532	1	1	1	1	0.07	Enhancer of polycomb-like protein OS=Phytophthora infestans (strain T30-4) OX=403677 GN=PITG_19113 PE=3 SV=1
Phytophthora_infestans_uniprot_man_FP	tr|D0NRI0|D0NRI0_PHYIT	31	73582	1	1	1	1	0.06	Uncharacterized protein (Fragment) OS=Phytophthora infestans (strain T30-4) OX=403677 GN=PITG_23336 PE=4 SV=1
Phytophthora_infestans_uniprot_man_FP	tr|D0MUN6|D0MUN6_PHYIT	31	198247	1	1	1	1	0.02	Dysferlin-like protein OS=Phytophthora infestans (strain T30-4) OX=403677 GN=PITG_02021 PE=4 SV=1
Phytophthora_infestans_uniprot_man_FP	tr|D0NFV2|D0NFV2_PHYIT	31	272307	1	1	1	1	0.02	Pre-mRNA-processing-splicing factor 8 OS=Phytophthora infestans (strain T30-4) OX=403677 GN=PITG_10969 PE=4 SV=1
Phytophthora_infestans_uniprot_man_FP	tr|D0MTC8|D0MTC8_PHYIT	31	58621	1	1	1	1	0.07	CBL-interacting serine/threonine-protein kinase, putative OS=Phytophthora infestans (strain T30-4) OX=403677 GN=PITG_01480 PE=4 SV=1
Phytophthora_infestans_uniprot_man_FP	tr|D0MXU7|D0MXU7_PHYIT	31	111984	1	1	1	1	0.04	Lysine ketoglutarate reductase OS=Phytophthora infestans (strain T30-4) OX=403677 GN=PITG_03530 PE=4 SV=1
Phytophthora_infestans_uniprot_man_FP	tr|D0N455|D0N455_PHYIT	31	113280	1	1	1	1	0.04	Protein kinase domain-containing protein OS=Phytophthora infestans (strain T30-4) OX=403677 GN=PITG_05358 PE=4 SV=1
Phytophthora_infestans_uniprot_man_FP	tr|D0NLW5|D0NLW5_PHYIT	31	63533	1	1	1	1	0.07	Asparagine synthase (glutamine-hydrolyzing) OS=Phytophthora infestans (strain T30-4) OX=403677 GN=PITG_13399 PE=4 SV=1
Phytophthora_infestans_uniprot_man_FP	tr|D0P0I5|D0P0I5_PHYIT	31	49514	1	1	1	1	0.09	Glutamine amidotransferase OS=Phytophthora infestans (strain T30-4) OX=403677 GN=PITG_19656 PE=4 SV=1
Phytophthora_infestans_uniprot_man_FP	tr|D0N9V0|D0N9V0_PHYIT	31	125395	1	1	1	1	0.03	VPS13_C domain-containing protein OS=Phytophthora infestans (strain T30-4) OX=403677 GN=PITG_07801 PE=4 SV=1
Phytophthora_infestans_uniprot_man_FP	tr|D0N316|D0N316_PHYIT	31	58122	1	1	1	1	0.07	Uncharacterized protein OS=Phytophthora infestans (strain T30-4) OX=403677 GN=PITG_05531 PE=4 SV=1
Phytophthora_infestans_uniprot_man_FP	tr|D0NI69|D0NI69_PHYIT	30	131143	1	1	1	1	0.03	Uncharacterized protein OS=Phytophthora infestans (strain T30-4) OX=403677 GN=PITG_11625 PE=4 SV=1
Phytophthora_infestans_uniprot_man_FP	tr|D0P2X5|D0P2X5_PHYIT	30	148171	1	1	1	1	0.03	Condensin complex subunit 1 OS=Phytophthora infestans (strain T30-4) OX=403677 GN=PITG_20928 PE=3 SV=1
Phytophthora_infestans_uniprot_man_FP	tr|D0NU26|D0NU26_PHYIT	30	20657	1	1	1	1	0.22	Uncharacterized protein OS=Phytophthora infestans (strain T30-4) OX=403677 GN=PITG_16345 PE=4 SV=1
Phytophthora_infestans_uniprot_man_FP	tr|D0NXS2|D0NXS2_PHYIT	30	76346	1	1	1	1	0.06	Uncharacterized protein OS=Phytophthora infestans (strain T30-4) OX=403677 GN=PITG_18275 PE=3 SV=1
Phytophthora_infestans_uniprot_man_FP	tr|D0N4F9|D0N4F9_PHYIT	30	234670	1	1	1	1	0.02	Uncharacterized protein OS=Phytophthora infestans (strain T30-4) OX=403677 GN=PITG_06257 PE=3 SV=1
Phytophthora_infestans_uniprot_man_FP	tr|D0NDQ7|D0NDQ7_PHYIT	30	23640	1	1	1	1	0.19	NADH ubiquinone oxidoreductase, putative OS=Phytophthora infestans (strain T30-4) OX=403677 GN=PITG_09016 PE=3 SV=1
Phytophthora_infestans_uniprot_man_FP	tr|D0MXF4|D0MXF4_PHYIT	30	135706	1	1	1	1	0.03	Ribosome biogenesis protein BMS1 OS=Phytophthora infestans (strain T30-4) OX=403677 GN=PITG_02887 PE=4 SV=1
Phytophthora_infestans_uniprot_man_FP	tr|D0NB84|D0NB84_PHYIT	30	287286	1	1	1	1	0.01	Neurobeachin-like protein OS=Phytophthora infestans (strain T30-4) OX=403677 GN=PITG_09247 PE=4 SV=1
Phytophthora_infestans_uniprot_man_FP	tr|D0NE18|D0NE18_PHYIT	30	45729	1	1	1	1	0.09	Uncharacterized protein OS=Phytophthora infestans (strain T30-4) OX=403677 GN=PITG_10001 PE=4 SV=1
Phytophthora_infestans_uniprot_man_FP	tr|D0NJ93|D0NJ93_PHYIT	30	51407	1	1	1	1	0.08	Mitogen-activated protein kinase OS=Phytophthora infestans (strain T30-4) OX=403677 GN=PITG_12186 PE=3 SV=1
Phytophthora_infestans_uniprot_man_FP	tr|D0P0A6|D0P0A6_PHYIT	30	21850	1	1	1	1	0.21	Carbohydrate-binding protein, putative OS=Phytophthora infestans (strain T30-4) OX=403677 GN=PITG_19545 PE=4 SV=1
Phytophthora_infestans_uniprot_man_FP	tr|D0NIG9|D0NIG9_PHYIT	30	174338	1	1	1	1	0.02	Voltage-gated Ion Channel (VIC) Superfamily OS=Phytophthora infestans (strain T30-4) OX=403677 GN=PITG_11757 PE=4 SV=1
Phytophthora_infestans_uniprot_man_FP	tr|D0NFM1|D0NFM1_PHYIT	30	19532	1	1	1	1	0.23	Uncharacterized protein OS=Phytophthora infestans (strain T30-4) OX=403677 GN=PITG_10564 PE=4 SV=1
Phytophthora_infestans_uniprot_man_FP	tr|D0MUZ9|D0MUZ9_PHYIT	30	23431	1	1	1	1	0.19	Uncharacterized protein OS=Phytophthora infestans (strain T30-4) OX=403677 GN=PITG_01239 PE=4 SV=1
Phytophthora_infestans_uniprot_man_FP	tr|D0NCV1|D0NCV1_PHYIT	30	78413	1	1	1	1	0.05	Glucan 1,3-beta-glucosidase, putative OS=Phytophthora infestans (strain T30-4) OX=403677 GN=PITG_09798 PE=3 SV=1
Phytophthora_infestans_uniprot_man_FP	tr|D0MRZ9|D0MRZ9_PHYIT	30	41049	1	1	1	1	0.11	3-hydroxyisobutyrate dehydrogenase OS=Phytophthora infestans (strain T30-4) OX=403677 GN=PITG_00912 PE=3 SV=1
Phytophthora_infestans_uniprot_man_FP	tr|D0NLH3|D0NLH3_PHYIT	30	60363	1	1	1	1	0.07	Uncharacterized protein OS=Phytophthora infestans (strain T30-4) OX=403677 GN=PITG_13234 PE=4 SV=1
Phytophthora_infestans_uniprot_man_FP	tr|D0MUX9|D0MUX9_PHYIT	30	23984	1	1	1	1	0.19	Transmembrane protein, putative OS=Phytophthora infestans (strain T30-4) OX=403677 GN=PITG_01217 PE=3 SV=1
Phytophthora_infestans_uniprot_man_FP	tr|D0N9N9|D0N9N9_PHYIT	30	52259	1	1	1	1	0.08	Uncharacterized protein OS=Phytophthora infestans (strain T30-4) OX=403677 GN=PITG_08188 PE=4 SV=1
Phytophthora_infestans_uniprot_man_FP	tr|D0NDK0|D0NDK0_PHYIT	30	26590	1	1	1	1	0.17	Endoglucanase, putative OS=Phytophthora infestans (strain T30-4) OX=403677 GN=PITG_08944 PE=3 SV=1
Phytophthora_infestans_uniprot_man_FP	tr|D0N0N3|D0N0N3_PHYIT	30	76003	1	1	1	1	0.06	ATP-binding Cassette (ABC) Superfamily OS=Phytophthora infestans (strain T30-4) OX=403677 GN=PITG_04142 PE=4 SV=1
Phytophthora_infestans_uniprot_man_FP	tr|D0NLW2|D0NLW2_PHYIT	30	14516	1	1	1	1	0.32	PX domain-containing protein OS=Phytophthora infestans (strain T30-4) OX=403677 GN=PITG_13396 PE=4 SV=1
Phytophthora_infestans_uniprot_man_FP	tr|D0NLE4|D0NLE4_PHYIT	30	31110	1	1	1	1	0.14	Uncharacterized protein OS=Phytophthora infestans (strain T30-4) OX=403677 GN=PITG_12889 PE=4 SV=1
Phytophthora_infestans_uniprot_man_FP	tr|D0NNX3|D0NNX3_PHYIT	30	100774	1	1	1	1	0.04	Uncharacterized protein OS=Phytophthora infestans (strain T30-4) OX=403677 GN=PITG_14227 PE=4 SV=1
Phytophthora_infestans_uniprot_man_FP	tr|D0P0G0|D0P0G0_PHYIT	30	107674	1	1	1	1	0.04	Uncharacterized protein OS=Phytophthora infestans (strain T30-4) OX=403677 GN=PITG_19622 PE=4 SV=1
Phytophthora_infestans_uniprot_man_FP	tr|D0MUX0|D0MUX0_PHYIT	29	29974	1	1	1	1	0.15	Ribosome biogenesis protein NSA2 homolog OS=Phytophthora infestans (strain T30-4) OX=403677 GN=PITG_01207 PE=3 SV=1
Phytophthora_infestans_uniprot_man_FP	tr|D0N533|D0N533_PHYIT	29	312404	1	1	1	1	0.01	Exonuclease 1 OS=Phytophthora infestans (strain T30-4) OX=403677 GN=PITG_06545 PE=3 SV=1
Phytophthora_infestans_uniprot_man_FP	tr|D0MTV0|D0MTV0_PHYIT	29	105749	1	1	1	1	0.04	WD_REPEATS_REGION domain-containing protein OS=Phytophthora infestans (strain T30-4) OX=403677 GN=PITG_01693 PE=4 SV=1
Phytophthora_infestans_uniprot_man_FP	tr|D0NHN8|D0NHN8_PHYIT	29	21991	1	1	1	1	0.2	Tudor-knot domain-containing protein OS=Phytophthora infestans (strain T30-4) OX=403677 GN=PITG_11979 PE=4 SV=1
Phytophthora_infestans_uniprot_man_FP	tr|D0NS80|D0NS80_PHYIT	29	29084	1	1	1	1	0.15	Uncharacterized protein OS=Phytophthora infestans (strain T30-4) OX=403677 GN=PITG_15641 PE=4 SV=1
Phytophthora_infestans_uniprot_man_FP	tr|D0NJ60|D0NJ60_PHYIT	29	58254	1	1	1	1	0.07	Aspartate--tRNA ligase OS=Phytophthora infestans (strain T30-4) OX=403677 GN=PITG_12151 PE=3 SV=1
Phytophthora_infestans_uniprot_man_FP	tr|D0NCD0|D0NCD0_PHYIT	1043	17129	21	21	9	9	34.79	Nucleoside diphosphate kinase OS=Phytophthora infestans (strain T30-4) OX=403677 GN=PITG_09596 PE=3 SV=1
Phytophthora_infestans_uniprot_man_FP	tr|D0MXW6|D0MXW6_PHYIT	873	11404	31	31	11	11	404.01	Histone H4 OS=Phytophthora infestans (strain T30-4) OX=403677 GN=PITG_03552 PE=3 SV=1
Phytophthora_infestans_uniprot_man_FP	tr|D0N1F9|D0N1F9_PHYIT	551	18536	12	12	8	8	8.05	Peptidyl-prolyl cis-trans isomerase OS=Phytophthora infestans (strain T30-4) OX=403677 GN=PITG_04522 PE=3 SV=1
Phytophthora_infestans_uniprot_man_FP	tr|D0MTV1|D0MTV1_PHYIT	156	22045	3	3	3	3	0.74	Peptidyl-prolyl cis-trans isomerase OS=Phytophthora infestans (strain T30-4) OX=403677 GN=PITG_01694 PE=3 SV=1
Phytophthora_infestans_uniprot_man_FP	tr|D0N050|D0N050_PHYIT	529	22506	13	13	9	9	4.14	Rab1 family GTPase (PiYpt1) OS=Phytophthora infestans (strain T30-4) OX=403677 GN=PITG_03392 PE=4 SV=1
Phytophthora_infestans_uniprot_man_FP	tr|D0MZH3|D0MZH3_PHYIT	152	23472	4	4	2	2	0.42	Rab7 family GTPase, putative OS=Phytophthora infestans (strain T30-4) OX=403677 GN=PITG_03148 PE=4 SV=1
Phytophthora_infestans_uniprot_man_FP	tr|D0NV41|D0NV41_PHYIT	144	23525	4	4	2	2	0.42	Rab8 family GTPase, putative OS=Phytophthora infestans (strain T30-4) OX=403677 GN=PITG_17136 PE=4 SV=1
Phytophthora_infestans_uniprot_man_FP	tr|D0P4J4|D0P4J4_PHYIT	107	24259	4	4	2	2	0.66	Rab11 family GTPase, putative OS=Phytophthora infestans (strain T30-4) OX=403677 GN=PITG_21827 PE=4 SV=1
Phytophthora_infestans_uniprot_man_FP	tr|D0NW41|D0NW41_PHYIT	95	40231	3	3	2	2	0.36	Rab11 family GTPase, putative OS=Phytophthora infestans (strain T30-4) OX=403677 GN=PITG_17461 PE=4 SV=1
Phytophthora_infestans_uniprot_man_FP	tr|D0NMU9|D0NMU9_PHYIT	54	22691	2	2	2	2	0.44	Rab18 family GTPase, putative OS=Phytophthora infestans (strain T30-4) OX=403677 GN=PITG_13809 PE=4 SV=1
Phytophthora_infestans_uniprot_man_FP	tr|D0MZK2|D0MZK2_PHYIT	516	22035	12	12	7	7	2.66	60S ribosomal protein L9 OS=Phytophthora infestans (strain T30-4) OX=403677 GN=PITG_03178 PE=3 SV=1
Phytophthora_infestans_uniprot_man_FP	tr|D0NMN8|D0NMN8_PHYIT	494	20866	9	9	5	5	2.24	Protoplast secreted protein 2 OS=Phytophthora infestans (strain T30-4) OX=403677 GN=PITG_13737 PE=3 SV=1
Phytophthora_infestans_uniprot_man_FP	tr|D0NP68|D0NP68_PHYIT	473	21527	13	13	8	8	3.58	40S ribosomal protein S7 OS=Phytophthora infestans (strain T30-4) OX=403677 GN=PITG_14850 PE=3 SV=1
Phytophthora_infestans_uniprot_man_FP	tr|D0MRX0|D0MRX0_PHYIT	432	12440	11	11	7	7	17.73	60S ribosomal protein L30, putative OS=Phytophthora infestans (strain T30-4) OX=403677 GN=PITG_00879 PE=3 SV=1
Phytophthora_infestans_uniprot_man_FP	tr|D0MXW4|D0MXW4_PHYIT	431	12603	13	13	7	7	32.78	Histone H2B OS=Phytophthora infestans (strain T30-4) OX=403677 GN=PITG_03550 PE=3 SV=1
Phytophthora_infestans_uniprot_man_FP	tr|D0MWZ9|D0MWZ9_PHYIT	416	16757	12	12	8	8	7.92	60S ribosomal protein L23a OS=Phytophthora infestans (strain T30-4) OX=403677 GN=PITG_02694 PE=3 SV=1
Phytophthora_infestans_uniprot_man_FP	tr|D0NB00|D0NB00_PHYIT	416	15954	8	8	5	5	4.95	Actin-depolymerizing factor, putative OS=Phytophthora infestans (strain T30-4) OX=403677 GN=PITG_08591 PE=3 SV=1
Phytophthora_infestans_uniprot_man_FP	tr|D0N7G4|D0N7G4_PHYIT	413	17601	11	11	6	6	7.01	40S ribosomal protein S15 OS=Phytophthora infestans (strain T30-4) OX=403677 GN=PITG_07173 PE=3 SV=1
Phytophthora_infestans_uniprot_man_FP	tr|D0NBG4|D0NBG4_PHYIT	413	21953	10	10	7	7	2.68	40S ribosomal protein S5-2 OS=Phytophthora infestans (strain T30-4) OX=403677 GN=PITG_09345 PE=3 SV=1
Phytophthora_infestans_uniprot_man_FP	tr|D0MZN9|D0MZN9_PHYIT	395	17625	11	11	9	9	7.01	40S ribosomal protein S18 OS=Phytophthora infestans (strain T30-4) OX=403677 GN=PITG_03221 PE=3 SV=1
Phytophthora_infestans_uniprot_man_FP	tr|D0P1W1|D0P1W1_PHYIT	376	16109	11	11	8	8	8.75	40S ribosomal protein S14 OS=Phytophthora infestans (strain T30-4) OX=403677 GN=PITG_19999 PE=3 SV=1
Phytophthora_infestans_uniprot_man_FP	tr|D0NJH9|D0NJH9_PHYIT	375	20733	12	12	6	6	3.84	ADP-ribosylation factor family OS=Phytophthora infestans (strain T30-4) OX=403677 GN=PITG_12286 PE=3 SV=1
Phytophthora_infestans_uniprot_man_FP	tr|D0MUG8|D0MUG8_PHYIT	356	15116	9	9	5	5	7.63	60S ribosomal protein L23 OS=Phytophthora infestans (strain T30-4) OX=403677 GN=PITG_01943 PE=3 SV=1
Phytophthora_infestans_uniprot_man_FP	tr|D0ND91|D0ND91_PHYIT	355	17579	8	8	5	5	3.04	60S ribosomal protein L12, putative OS=Phytophthora infestans (strain T30-4) OX=403677 GN=PITG_08809 PE=3 SV=1
Phytophthora_infestans_uniprot_man_FP	tr|D0NBZ4|D0NBZ4_PHYIT	340	17459	11	11	9	9	9.38	40S ribosomal protein S19-3 OS=Phytophthora infestans (strain T30-4) OX=403677 GN=PITG_09431 PE=3 SV=1
Phytophthora_infestans_uniprot_man_FP	tr|D0NH95|D0NH95_PHYIT	336	16209	9	9	5	5	3.52	60S ribosomal protein L32-1 OS=Phytophthora infestans (strain T30-4) OX=403677 GN=PITG_10863 PE=3 SV=1
Phytophthora_infestans_uniprot_man_FP	tr|D0MT34|D0MT34_PHYIT	331	15492	9	9	5	5	5.25	40S ribosomal protein S12 OS=Phytophthora infestans (strain T30-4) OX=403677 GN=PITG_00179 PE=3 SV=1
Phytophthora_infestans_uniprot_man_FP	tr|D0ND55|D0ND55_PHYIT	319	23434	11	11	8	8	3.06	Nucleoside diphosphate kinase OS=Phytophthora infestans (strain T30-4) OX=403677 GN=PITG_08761 PE=3 SV=1
Phytophthora_infestans_uniprot_man_FP	tr|D0NSC8|D0NSC8_PHYIT	311	15052	10	10	7	7	5.59	50S ribosomal protein L5, chloroplastic OS=Phytophthora infestans (strain T30-4) OX=403677 GN=PITG_15697 PE=3 SV=1
Phytophthora_infestans_uniprot_man_FP	tr|D0NC73|D0NC73_PHYIT	295	17179	8	8	6	6	3.15	Nascent polypeptide-associated complex subunit beta OS=Phytophthora infestans (strain T30-4) OX=403677 GN=PITG_09526 PE=3 SV=1
Phytophthora_infestans_uniprot_man_FP	tr|D0NMQ9|D0NMQ9_PHYIT	286	20823	6	6	3	3	1.67	Protoplast secreted protein 2 OS=Phytophthora infestans (strain T30-4) OX=403677 GN=PITG_13761 PE=3 SV=1
Phytophthora_infestans_uniprot_man_FP	tr|D0NL21|D0NL21_PHYIT	263	15264	10	10	7	7	9.91	40S ribosomal protein S17, putative OS=Phytophthora infestans (strain T30-4) OX=403677 GN=PITG_12745 PE=3 SV=1
Phytophthora_infestans_uniprot_man_FP	tr|D0NUU4|D0NUU4_PHYIT	251	15085	8	8	5	5	4.03	40S ribosomal protein S15a OS=Phytophthora infestans (strain T30-4) OX=403677 GN=PITG_16757 PE=3 SV=1
Phytophthora_infestans_uniprot_man_FP	tr|D0NTC7|D0NTC7_PHYIT	247	20732	5	5	4	4	1.2	60S ribosomal protein L18a OS=Phytophthora infestans (strain T30-4) OX=403677 GN=PITG_16198 PE=3 SV=1
Phytophthora_infestans_uniprot_man_FP	tr|D0NSE9|D0NSE9_PHYIT	246	15111	7	7	5	5	2.85	60S ribosomal protein L14, putative OS=Phytophthora infestans (strain T30-4) OX=403677 GN=PITG_15723 PE=3 SV=1
Phytophthora_infestans_uniprot_man_FP	tr|D0NHB6|D0NHB6_PHYIT	244	18458	7	7	5	5	2.03	40S ribosomal protein S11 OS=Phytophthora infestans (strain T30-4) OX=403677 GN=PITG_10887 PE=3 SV=1
Phytophthora_infestans_uniprot_man_FP	tr|D0N362|D0N362_PHYIT	242	22327	7	7	6	6	2.01	Glutathione S-transferase, putative OS=Phytophthora infestans (strain T30-4) OX=403677 GN=PITG_05582 PE=4 SV=1
Phytophthora_infestans_uniprot_man_FP	tr|D0N9R0|D0N9R0_PHYIT	240	23021	5	5	4	4	1.04	Proteasome subunit beta type-3, putative OS=Phytophthora infestans (strain T30-4) OX=403677 GN=PITG_08210 PE=4 SV=1
Phytophthora_infestans_uniprot_man_FP	tr|D0MYS3|D0MYS3_PHYIT	236	14712	8	8	3	3	2.96	Histone H2A OS=Phytophthora infestans (strain T30-4) OX=403677 GN=PITG_03881 PE=3 SV=1
Phytophthora_infestans_uniprot_man_FP	tr|D0MWJ7|D0MWJ7_PHYIT	120	14560	6	6	4	4	3.04	Histone H2A OS=Phytophthora infestans (strain T30-4) OX=403677 GN=PITG_02527 PE=3 SV=1
Phytophthora_infestans_uniprot_man_FP	tr|D0NEJ7|D0NEJ7_PHYIT	234	18130	7	7	5	5	2.09	Ubiquitin, putative OS=Phytophthora infestans (strain T30-4) OX=403677 GN=PITG_10193 PE=3 SV=1
Phytophthora_infestans_uniprot_man_FP	tr|D0NKY1|D0NKY1_PHYIT	228	12220	4	4	3	3	2.76	Cytochrome c OS=Phytophthora infestans (strain T30-4) OX=403677 GN=PITG_12682 PE=3 SV=1
Phytophthora_infestans_uniprot_man_FP	tr|D0NRE5|D0NRE5_PHYIT	227	23747	7	7	5	5	1.82	Thioredoxin peroxidase, putative OS=Phytophthora infestans (strain T30-4) OX=403677 GN=PITG_15504 PE=3 SV=1
Phytophthora_infestans_uniprot_man_FP	tr|D0NGF6|D0NGF6_PHYIT	223	23431	7	7	6	6	1.86	Rab2 family GTPase, putative OS=Phytophthora infestans (strain T30-4) OX=403677 GN=PITG_11205 PE=4 SV=1
Phytophthora_infestans_uniprot_man_FP	tr|D0NG62|D0NG62_PHYIT	221	21592	6	6	6	6	2.11	60S ribosomal protein L18-2 OS=Phytophthora infestans (strain T30-4) OX=403677 GN=PITG_11099 PE=3 SV=1
Phytophthora_infestans_uniprot_man_FP	tr|D0MXW5|D0MXW5_PHYIT	219	15388	11	11	7	7	5.33	Histone H3 OS=Phytophthora infestans (strain T30-4) OX=403677 GN=PITG_03551 PE=3 SV=1
Phytophthora_infestans_uniprot_man_FP	tr|D0P2D2|D0P2D2_PHYIT	195	17307	6	6	4	4	1.57	40S ribosomal protein S13 OS=Phytophthora infestans (strain T30-4) OX=403677 GN=PITG_20264 PE=3 SV=1
Phytophthora_infestans_uniprot_man_FP	tr|D0NEX3|D0NEX3_PHYIT	192	10732	5	5	4	4	3.47	60S ribosomal protein L37a, putative OS=Phytophthora infestans (strain T30-4) OX=403677 GN=PITG_10263 PE=3 SV=1
Phytophthora_infestans_uniprot_man_FP	tr|D0NPA9|D0NPA9_PHYIT	188	17628	7	7	6	6	3	40S ribosomal protein S16 OS=Phytophthora infestans (strain T30-4) OX=403677 GN=PITG_14913 PE=3 SV=1
Phytophthora_infestans_uniprot_man_FP	tr|D0MQD2|D0MQD2_PHYIT	179	16479	6	6	5	5	2.46	40S ribosomal protein S10 OS=Phytophthora infestans (strain T30-4) OX=403677 GN=PITG_00266 PE=4 SV=1
Phytophthora_infestans_uniprot_man_FP	tr|D0NAX5|D0NAX5_PHYIT	178	16832	4	4	4	4	1.63	L51_S25_CI-B8 domain-containing protein OS=Phytophthora infestans (strain T30-4) OX=403677 GN=PITG_08565 PE=3 SV=1
Phytophthora_infestans_uniprot_man_FP	sp|D0NBV1|EPIC1_PHYIT	176	13931	2	2	2	2	0.79	Cystatin-like cysteine protease inhibitor EPIC1 OS=Phytophthora infestans (strain T30-4) OX=403677 GN=EPIC1 PE=1 SV=1
Phytophthora_infestans_uniprot_man_FP	tr|D0NEJ2|D0NEJ2_PHYIT	176	18835	7	7	6	6	2.66	DUF4833 domain-containing protein OS=Phytophthora infestans (strain T30-4) OX=403677 GN=PITG_10185 PE=4 SV=1
Phytophthora_infestans_uniprot_man_FP	tr|D0NRP9|D0NRP9_PHYIT	175	42168	6	6	5	5	0.63	Actin-like protein OS=Phytophthora infestans (strain T30-4) OX=403677 GN=PITG_15117 PE=3 SV=1
Phytophthora_infestans_uniprot_man_FP	tr|D0NY31|D0NY31_PHYIT	159	18915	3	3	2	2	0.91	50S ribosomal protein L7/L12, putative OS=Phytophthora infestans (strain T30-4) OX=403677 GN=PITG_18054 PE=3 SV=1
Phytophthora_infestans_uniprot_man_FP	tr|D0NEK2|D0NEK2_PHYIT	158	53022	3	3	1	1	0.17	Adenosylhomocysteinase OS=Phytophthora infestans (strain T30-4) OX=403677 GN=PITG_10198 PE=3 SV=1
Phytophthora_infestans_uniprot_man_FP	tr|D0N7V1|D0N7V1_PHYIT	156	14111	3	3	2	2	0.78	Uncharacterized protein OS=Phytophthora infestans (strain T30-4) OX=403677 GN=PITG_07340 PE=4 SV=1
Phytophthora_infestans_uniprot_man_FP	tr|D0MU36|D0MU36_PHYIT	156	23109	4	4	4	4	1.03	Protein disulfide-isomerase, putative OS=Phytophthora infestans (strain T30-4) OX=403677 GN=PITG_01791 PE=4 SV=1
Phytophthora_infestans_uniprot_man_FP	tr|D0NC90|D0NC90_PHYIT	155	20994	5	5	4	4	1.18	ATP synthase subunit d, mitochondrial OS=Phytophthora infestans (strain T30-4) OX=403677 GN=PITG_09547 PE=3 SV=1
Phytophthora_infestans_uniprot_man_FP	tr|D0MSB0|D0MSB0_PHYIT	155	14395	4	4	4	4	2.08	60S ribosomal protein L22, putative OS=Phytophthora infestans (strain T30-4) OX=403677 GN=PITG_01042 PE=3 SV=1
Phytophthora_infestans_uniprot_man_FP	tr|D0NR47|D0NR47_PHYIT	154	20579	4	4	3	3	0.82	Phenol acid carboxylase, putative OS=Phytophthora infestans (strain T30-4) OX=403677 GN=PITG_15388 PE=4 SV=1
Phytophthora_infestans_uniprot_man_FP	tr|D0MUE8|D0MUE8_PHYIT	153	31040	4	4	3	3	0.49	40S ribosomal protein SA OS=Phytophthora infestans (strain T30-4) OX=403677 GN=PITG_01922 PE=3 SV=1
Phytophthora_infestans_uniprot_man_FP	tr|D0NBC9|D0NBC9_PHYIT	150	16845	3	3	3	3	1.06	Uncharacterized protein OS=Phytophthora infestans (strain T30-4) OX=403677 GN=PITG_09297 PE=3 SV=1
Phytophthora_infestans_uniprot_man_FP	tr|D0NZI7|D0NZI7_PHYIT	150	13937	2	2	2	2	0.79	Ribonucloprotein OS=Phytophthora infestans (strain T30-4) OX=403677 GN=PITG_19178 PE=3 SV=1
Phytophthora_infestans_uniprot_man_FP	tr|D0N1P5|D0N1P5_PHYIT	147	48757	6	6	5	5	0.53	Elongation factor 1-alpha OS=Phytophthora infestans (strain T30-4) OX=403677 GN=PITG_04640 PE=3 SV=1
Phytophthora_infestans_uniprot_man_FP	tr|D0NJX8|D0NJX8_PHYIT	147	12790	5	5	4	4	2.56	40S ribosomal protein S23, putative OS=Phytophthora infestans (strain T30-4) OX=403677 GN=PITG_12947 PE=3 SV=1
Phytophthora_infestans_uniprot_man_FP	tr|D0MVQ0|D0MVQ0_PHYIT	146	74775	5	5	5	5	0.32	Proteasome endopeptidase complex OS=Phytophthora infestans (strain T30-4) OX=403677 GN=PITG_02191 PE=4 SV=1
Phytophthora_infestans_uniprot_man_FP	tr|D0N827|D0N827_PHYIT	144	15660	5	5	4	4	1.83	40S ribosomal protein S24 OS=Phytophthora infestans (strain T30-4) OX=403677 GN=PITG_06771 PE=3 SV=1
Phytophthora_infestans_uniprot_man_FP	tr|D0N7U0|D0N7U0_PHYIT	144	23910	3	3	2	2	0.41	Superoxide dismutase OS=Phytophthora infestans (strain T30-4) OX=403677 GN=PITG_07328 PE=3 SV=1
Phytophthora_infestans_uniprot_man_FP	tr|D0NLP0|D0NLP0_PHYIT	143	13374	5	5	3	3	1.49	40S ribosomal protein S25 OS=Phytophthora infestans (strain T30-4) OX=403677 GN=PITG_13312 PE=3 SV=1
Phytophthora_infestans_uniprot_man_FP	tr|D0NS90|D0NS90_PHYIT	140	16183	3	3	3	3	1.13	HTH cro/C1-type domain-containing protein OS=Phytophthora infestans (strain T30-4) OX=403677 GN=PITG_15654 PE=4 SV=1
Phytophthora_infestans_uniprot_man_FP	tr|D0N9U2|D0N9U2_PHYIT	140	17630	3	3	3	3	1	ATP synthase subunit delta', putative OS=Phytophthora infestans (strain T30-4) OX=403677 GN=PITG_07792 PE=3 SV=1
Phytophthora_infestans_uniprot_man_FP	tr|D0N283|D0N283_PHYIT	138	33960	5	5	5	5	0.83	ADP/ATP translocase OS=Phytophthora infestans (strain T30-4) OX=403677 GN=PITG_04868 PE=3 SV=1
Phytophthora_infestans_uniprot_man_FP	tr|D0MZQ7|D0MZQ7_PHYIT	136	16584	4	4	4	4	1.68	60S ribosomal protein L27 OS=Phytophthora infestans (strain T30-4) OX=403677 GN=PITG_03239 PE=3 SV=1
Phytophthora_infestans_uniprot_man_FP	tr|D0MSV0|D0MSV0_PHYIT	131	22024	4	4	4	4	1.11	GTP-binding protein SAR1 OS=Phytophthora infestans (strain T30-4) OX=403677 GN=PITG_00089 PE=3 SV=1
Phytophthora_infestans_uniprot_man_FP	tr|D0NRD5|D0NRD5_PHYIT	130	22170	3	3	3	3	0.74	Peroxiredoxin-2 OS=Phytophthora infestans (strain T30-4) OX=403677 GN=PITG_15492 PE=3 SV=1
Phytophthora_infestans_uniprot_man_FP	tr|D0MYV3|D0MYV3_PHYIT	127	15630	5	5	5	5	2.67	Ribosomal protein L28, putative OS=Phytophthora infestans (strain T30-4) OX=403677 GN=PITG_03916 PE=3 SV=1
Phytophthora_infestans_uniprot_man_FP	tr|D0N999|D0N999_PHYIT	126	22365	3	3	2	2	0.73	Proteasome subunit beta OS=Phytophthora infestans (strain T30-4) OX=403677 GN=PITG_08014 PE=3 SV=1
Phytophthora_infestans_uniprot_man_FP	tr|D0NI51|D0NI51_PHYIT	125	22404	4	4	3	3	0.73	Peptidyl-prolyl cis-trans isomerase OS=Phytophthora infestans (strain T30-4) OX=403677 GN=PITG_11603 PE=3 SV=1
Phytophthora_infestans_uniprot_man_FP	tr|D0NFT2|D0NFT2_PHYIT	121	96449	2	2	1	1	0.09	Elongation factor 2 OS=Phytophthora infestans (strain T30-4) OX=403677 GN=PITG_10941 PE=3 SV=1
Phytophthora_infestans_uniprot_man_FP	tr|D0ND00|D0ND00_PHYIT	117	11971	4	4	4	4	2.85	60S ribosomal protein L36 OS=Phytophthora infestans (strain T30-4) OX=403677 GN=PITG_08703 PE=3 SV=1
Phytophthora_infestans_uniprot_man_FP	tr|D0MSA9|D0MSA9_PHYIT	117	11545	2	2	2	2	1.01	60S acidic ribosomal protein P2, putative OS=Phytophthora infestans (strain T30-4) OX=403677 GN=PITG_01041 PE=3 SV=1
Phytophthora_infestans_uniprot_man_FP	tr|D0MUG3|D0MUG3_PHYIT	116	32659	2	2	1	1	0.13	Glyceraldehyde-3-phosphate dehydrogenase OS=Phytophthora infestans (strain T30-4) OX=403677 GN=PITG_01938 PE=3 SV=1
Phytophthora_infestans_uniprot_man_FP	tr|D0NV06|D0NV06_PHYIT	113	17148	4	4	4	4	1.6	60S ribosomal protein L24, putative OS=Phytophthora infestans (strain T30-4) OX=403677 GN=PITG_17093 PE=3 SV=1
Phytophthora_infestans_uniprot_man_FP	tr|D0P2Q4|D0P2Q4_PHYIT	111	11340	3	3	2	2	1.04	Ribosomal protein OS=Phytophthora infestans (strain T30-4) OX=403677 GN=PITG_20795 PE=3 SV=1
Phytophthora_infestans_uniprot_man_FP	tr|D0NLD3|D0NLD3_PHYIT	111	25775	2	2	2	2	0.38	Uncharacterized protein OS=Phytophthora infestans (strain T30-4) OX=403677 GN=PITG_12878 PE=4 SV=1
Phytophthora_infestans_uniprot_man_FP	tr|D0NCA2|D0NCA2_PHYIT	110	22672	1	1	1	1	0.2	40S ribosomal protein S9-1 OS=Phytophthora infestans (strain T30-4) OX=403677 GN=PITG_09563 PE=3 SV=1
Phytophthora_infestans_uniprot_man_FP	tr|D0NT78|D0NT78_PHYIT	109	15857	3	3	3	3	1.16	Superoxide dismutase 2 OS=Phytophthora infestans (strain T30-4) OX=403677 GN=PITG_15626 PE=4 SV=1
Phytophthora_infestans_uniprot_man_FP	tr|D0NLT7|D0NLT7_PHYIT	106	14119	2	2	1	1	0.33	60S ribosomal protein L31, putative OS=Phytophthora infestans (strain T30-4) OX=403677 GN=PITG_13371 PE=3 SV=1
Phytophthora_infestans_uniprot_man_FP	tr|D0NCT9|D0NCT9_PHYIT	105	17963	3	3	1	1	0.25	Uncharacterized protein OS=Phytophthora infestans (strain T30-4) OX=403677 GN=PITG_09786 PE=4 SV=1
Phytophthora_infestans_uniprot_man_FP	tr|D0NAC5|D0NAC5_PHYIT	105	21659	1	1	1	1	0.21	Uncharacterized protein OS=Phytophthora infestans (strain T30-4) OX=403677 GN=PITG_08332 PE=3 SV=1
Phytophthora_infestans_uniprot_man_FP	tr|D0N7R5|D0N7R5_PHYIT	102	14249	3	3	3	3	1.36	60S ribosomal protein L35 OS=Phytophthora infestans (strain T30-4) OX=403677 GN=PITG_07300 PE=3 SV=1
Phytophthora_infestans_uniprot_man_FP	tr|D0MRH1|D0MRH1_PHYIT	101	12139	3	3	3	3	1.73	Uncharacterized protein OS=Phytophthora infestans (strain T30-4) OX=403677 GN=PITG_00702 PE=4 SV=1
Phytophthora_infestans_uniprot_man_FP	tr|D0NGJ2|D0NGJ2_PHYIT	99	72269	2	2	2	2	0.12	Heat shock 70 kDa protein OS=Phytophthora infestans (strain T30-4) OX=403677 GN=PITG_11244 PE=3 SV=1
Phytophthora_infestans_uniprot_man_FP	tr|D0NC01|D0NC01_PHYIT	96	13458	1	1	1	1	0.35	Uncharacterized protein OS=Phytophthora infestans (strain T30-4) OX=403677 GN=PITG_09438 PE=3 SV=1
Phytophthora_infestans_uniprot_man_FP	tr|D0NLK5|D0NLK5_PHYIT	96	13072	2	2	2	2	0.86	Uncharacterized protein OS=Phytophthora infestans (strain T30-4) OX=403677 GN=PITG_13271 PE=4 SV=1
Phytophthora_infestans_uniprot_man_FP	tr|D0N747|D0N747_PHYIT	96	24536	2	2	2	2	0.4	Superoxide dismutase OS=Phytophthora infestans (strain T30-4) OX=403677 GN=PITG_07048 PE=3 SV=1
Phytophthora_infestans_uniprot_man_FP	tr|D0MRG6|D0MRG6_PHYIT	94	17105	2	2	2	2	0.61	SnoaL-like domain-containing protein OS=Phytophthora infestans (strain T30-4) OX=403677 GN=PITG_00697 PE=4 SV=1
Phytophthora_infestans_uniprot_man_FP	tr|D0NQP4|D0NQP4_PHYIT	94	24075	2	2	2	2	0.41	NADH dehydrogenase iron-sulfur protein 8, mitochondrial OS=Phytophthora infestans (strain T30-4) OX=403677 GN=PITG_14612 PE=3 SV=1
Phytophthora_infestans_uniprot_man_FP	tr|D0NG33|D0NG33_PHYIT	93	17527	3	3	3	3	1.01	SCP domain-containing protein OS=Phytophthora infestans (strain T30-4) OX=403677 GN=PITG_11060 PE=4 SV=1
Phytophthora_infestans_uniprot_man_FP	tr|D0NPA8|D0NPA8_PHYIT	90	20714	2	2	2	2	0.48	60S ribosome subunit biogenesis protein NIP7 homolog OS=Phytophthora infestans (strain T30-4) OX=403677 GN=PITG_14912 PE=3 SV=1
Phytophthora_infestans_uniprot_man_FP	sp|D0NB60|RXLRH_PHYIT	89	17292	4	4	4	4	1.57	RxLR effector protein PITG_09218 OS=Phytophthora infestans (strain T30-4) OX=403677 GN=PITG_09218 PE=2 SV=1
Phytophthora_infestans_uniprot_man_FP	tr|D0MT45|D0MT45_PHYIT	89	32221	1	1	1	1	0.14	Proteasome subunit beta OS=Phytophthora infestans (strain T30-4) OX=403677 GN=PITG_01389 PE=3 SV=1
Phytophthora_infestans_uniprot_man_FP	tr|D0MW00|D0MW00_PHYIT	87	15864	2	2	2	2	0.67	Peptidylprolyl isomerase OS=Phytophthora infestans (strain T30-4) OX=403677 GN=PITG_02305 PE=4 SV=1
Phytophthora_infestans_uniprot_man_FP	tr|D0MWX9|D0MWX9_PHYIT	84	22923	1	1	1	1	0.2	ATP-dependent protease hslV OS=Phytophthora infestans (strain T30-4) OX=403677 GN=PITG_02672 PE=3 SV=1
Phytophthora_infestans_uniprot_man_FP	tr|D0P0D1|D0P0D1_PHYIT	84	16217	1	1	1	1	0.29	Ribonucloprotein OS=Phytophthora infestans (strain T30-4) OX=403677 GN=PITG_19608 PE=3 SV=1
Phytophthora_infestans_uniprot_man_FP	tr|D0N851|D0N851_PHYIT	83	16536	4	4	3	3	1.09	Ribosomal protein L27 OS=Phytophthora infestans (strain T30-4) OX=403677 GN=PITG_06799 PE=3 SV=1
Phytophthora_infestans_uniprot_man_FP	tr|D0NV36|D0NV36_PHYIT	82	57639	2	2	1	1	0.07	Glyceraldehyde-3-phosphate dehydrogenase, putative OS=Phytophthora infestans (strain T30-4) OX=403677 GN=PITG_17130 PE=3 SV=1
Phytophthora_infestans_uniprot_man_FP	tr|D0MRV0|D0MRV0_PHYIT	82	17306	1	1	1	1	0.27	Thioredoxin domain-containing protein OS=Phytophthora infestans (strain T30-4) OX=403677 GN=PITG_00857 PE=4 SV=1
Phytophthora_infestans_uniprot_man_FP	sp|D0MSS2|EPIC4_PHYIT	76	18231	1	1	1	1	0.25	Cystatin-like cysteine protease inhibitor EPIC4 OS=Phytophthora infestans (strain T30-4) OX=403677 GN=EPIC4 PE=2 SV=1
Phytophthora_infestans_uniprot_man_FP	tr|D0NN73|D0NN73_PHYIT	75	18458	2	2	2	2	0.56	Endoribonuclease L-PSP, putative OS=Phytophthora infestans (strain T30-4) OX=403677 GN=PITG_13960 PE=4 SV=1
Phytophthora_infestans_uniprot_man_FP	tr|D0N457|D0N457_PHYIT	74	21812	1	1	1	1	0.21	Uncharacterized protein OS=Phytophthora infestans (strain T30-4) OX=403677 GN=PITG_05360 PE=4 SV=1
Phytophthora_infestans_uniprot_man_FP	tr|D0NXU6|D0NXU6_PHYIT	74	34451	2	2	1	1	0.13	Uncharacterized protein OS=Phytophthora infestans (strain T30-4) OX=403677 GN=PITG_18305 PE=4 SV=1
Phytophthora_infestans_uniprot_man_FP	tr|D0N3D4|D0N3D4_PHYIT	73	43738	1	1	1	1	0.1	Putative GPI-anchored serine rich tenascin-like glycoprotein OS=Phytophthora infestans (strain T30-4) OX=403677 GN=PITG_05660 PE=4 SV=1
Phytophthora_infestans_uniprot_man_FP	tr|D0NS78|D0NS78_PHYIT	72	8723	1	1	1	1	0.58	Uncharacterized protein OS=Phytophthora infestans (strain T30-4) OX=403677 GN=PITG_15639 PE=4 SV=1
Phytophthora_infestans_uniprot_man_FP	tr|D0NVB8|D0NVB8_PHYIT	72	13831	1	1	1	1	0.34	Uncharacterized protein OS=Phytophthora infestans (strain T30-4) OX=403677 GN=PITG_16666 PE=3 SV=1
Phytophthora_infestans_uniprot_man_FP	tr|D0MTK6|D0MTK6_PHYIT	70	10731	1	1	1	1	0.45	Uncharacterized protein OS=Phytophthora infestans (strain T30-4) OX=403677 GN=PITG_01580 PE=3 SV=1
Phytophthora_infestans_uniprot_man_FP	tr|D0MXQ7|D0MXQ7_PHYIT	70	11877	1	1	1	1	0.41	Uncharacterized protein OS=Phytophthora infestans (strain T30-4) OX=403677 GN=PITG_03486 PE=3 SV=1
Phytophthora_infestans_uniprot_man_FP	tr|D0NAN8|D0NAN8_PHYIT	69	19753	1	1	1	1	0.23	Actin-related protein 2/3 complex subunit 3 OS=Phytophthora infestans (strain T30-4) OX=403677 GN=PITG_08462 PE=3 SV=1
Phytophthora_infestans_uniprot_man_FP	tr|D0NXN8|D0NXN8_PHYIT	69	25332	1	1	1	1	0.18	Mitochondrial import inner membrane translocase subunit Tim21 OS=Phytophthora infestans (strain T30-4) OX=403677 GN=PITG_18235 PE=3 SV=1
Phytophthora_infestans_uniprot_man_FP	tr|D0N5T6|D0N5T6_PHYIT	69	23797	2	2	2	2	0.41	Cytochrome b-c1 complex subunit Rieske, mitochondrial OS=Phytophthora infestans (strain T30-4) OX=403677 GN=PITG_05840 PE=3 SV=1
Phytophthora_infestans_uniprot_man_FP	tr|D0MR07|D0MR07_PHYIT	68	16698	1	1	1	1	0.28	Nucleoredoxin, putative OS=Phytophthora infestans (strain T30-4) OX=403677 GN=PITG_00518 PE=4 SV=1
Phytophthora_infestans_uniprot_man_FP	tr|D0NW66|D0NW66_PHYIT	68	11130	2	2	1	1	1.07	Uncharacterized protein OS=Phytophthora infestans (strain T30-4) OX=403677 GN=PITG_17835 PE=4 SV=1
Phytophthora_infestans_uniprot_man_FP	tr|D0NSR1|D0NSR1_PHYIT	67	36466	2	2	2	2	0.25	Glyceraldehyde-3-phosphate dehydrogenase OS=Phytophthora infestans (strain T30-4) OX=403677 GN=PITG_16047 PE=3 SV=1
Phytophthora_infestans_uniprot_man_FP	tr|D0NYS2|D0NYS2_PHYIT	67	28566	1	1	1	1	0.15	14-3-3 protein epsilon OS=Phytophthora infestans (strain T30-4) OX=403677 GN=PITG_19017 PE=3 SV=1
Phytophthora_infestans_uniprot_man_FP	tr|D0N051|D0N051_PHYIT	67	13508	2	2	1	1	0.35	Autophagy-related protein OS=Phytophthora infestans (strain T30-4) OX=403677 GN=PITG_03393 PE=3 SV=1
Phytophthora_infestans_uniprot_man_FP	tr|D0NKY3|D0NKY3_PHYIT	66	16786	1	1	1	1	0.28	Mitochondrial pyruvate carrier OS=Phytophthora infestans (strain T30-4) OX=403677 GN=PITG_12684 PE=3 SV=1
Phytophthora_infestans_uniprot_man_FP	tr|D0NYW1|D0NYW1_PHYIT	64	23985	2	2	2	2	0.41	60S ribosomal protein L10 OS=Phytophthora infestans (strain T30-4) OX=403677 GN=PITG_19121 PE=4 SV=1
Phytophthora_infestans_uniprot_man_FP	tr|D0NDE6|D0NDE6_PHYIT	64	20698	3	3	3	3	0.81	ADP-ribosylation factor family OS=Phytophthora infestans (strain T30-4) OX=403677 GN=PITG_08880 PE=3 SV=1
Phytophthora_infestans_uniprot_man_FP	tr|D0MYP9|D0MYP9_PHYIT	63	52691	1	1	1	1	0.08	Peptidylprolyl isomerase OS=Phytophthora infestans (strain T30-4) OX=403677 GN=PITG_03856 PE=4 SV=1
Phytophthora_infestans_uniprot_man_FP	tr|D0NEF3|D0NEF3_PHYIT	63	28717	2	2	2	2	0.33	40S ribosomal protein S2 OS=Phytophthora infestans (strain T30-4) OX=403677 GN=PITG_10146 PE=3 SV=1
Phytophthora_infestans_uniprot_man_FP	tr|D0NMJ5|D0NMJ5_PHYIT	62	13722	2	2	2	2	0.8	40S ribosomal protein S26 OS=Phytophthora infestans (strain T30-4) OX=403677 GN=PITG_13681 PE=3 SV=1
Phytophthora_infestans_uniprot_man_FP	tr|D0MXP8|D0MXP8_PHYIT	61	29754	2	2	2	2	0.32	60S ribosomal protein L7a OS=Phytophthora infestans (strain T30-4) OX=403677 GN=PITG_03477 PE=3 SV=1
Phytophthora_infestans_uniprot_man_FP	tr|D0NDQ6|D0NDQ6_PHYIT	60	22594	2	2	2	2	0.44	NADH ubiquinone oxidoreductase, putative OS=Phytophthora infestans (strain T30-4) OX=403677 GN=PITG_09015 PE=3 SV=1
Phytophthora_infestans_uniprot_man_FP	tr|D0NVC2|D0NVC2_PHYIT	58	14741	1	1	1	1	0.32	Uncharacterized protein OS=Phytophthora infestans (strain T30-4) OX=403677 GN=PITG_16670 PE=3 SV=1
Phytophthora_infestans_uniprot_man_FP	tr|D0NVM9|D0NVM9_PHYIT	58	34510	1	1	1	1	0.13	60S acidic ribosomal protein P0 OS=Phytophthora infestans (strain T30-4) OX=403677 GN=PITG_17261 PE=3 SV=1
Phytophthora_infestans_uniprot_man_FP	tr|D0N2C0|D0N2C0_PHYIT	58	11139	1	1	1	1	0.44	Glutaredoxin OS=Phytophthora infestans (strain T30-4) OX=403677 GN=PITG_04906 PE=4 SV=1
Phytophthora_infestans_uniprot_man_FP	tr|D0MV20|D0MV20_PHYIT	57	20308	1	1	1	1	0.22	S-phase kinase-associated protein 1A OS=Phytophthora infestans (strain T30-4) OX=403677 GN=PITG_01260 PE=3 SV=1
Phytophthora_infestans_uniprot_man_FP	tr|D0MUI8|D0MUI8_PHYIT	57	74694	2	2	1	1	0.06	Uncharacterized protein OS=Phytophthora infestans (strain T30-4) OX=403677 GN=PITG_01963 PE=3 SV=1
Phytophthora_infestans_uniprot_man_FP	tr|D0NVB4|D0NVB4_PHYIT	56	37008	1	1	1	1	0.12	Mitochondrial Carrier (MC) Family OS=Phytophthora infestans (strain T30-4) OX=403677 GN=PITG_16661 PE=3 SV=1
Phytophthora_infestans_uniprot_man_FP	tr|D0NLE7|D0NLE7_PHYIT	55	19487	1	1	1	1	0.23	Thioredoxin-like protein, putative OS=Phytophthora infestans (strain T30-4) OX=403677 GN=PITG_12892 PE=4 SV=1
Phytophthora_infestans_uniprot_man_FP	tr|D0NIT5|D0NIT5_PHYIT	53	17713	1	1	1	1	0.26	Succinate dehydrogenase [ubiquinone] cytochrome b small subunit OS=Phytophthora infestans (strain T30-4) OX=403677 GN=PITG_11452 PE=3 SV=1
Phytophthora_infestans_uniprot_man_FP	tr|D0N635|D0N635_PHYIT	53	21572	1	1	1	1	0.21	L-ectoine synthase OS=Phytophthora infestans (strain T30-4) OX=403677 GN=PITG_05953 PE=3 SV=1
Phytophthora_infestans_uniprot_man_FP	tr|D0NIU4|D0NIU4_PHYIT	53	23672	1	1	1	1	0.19	Carbohydrate-binding protein, putative OS=Phytophthora infestans (strain T30-4) OX=403677 GN=PITG_11463 PE=4 SV=1
Phytophthora_infestans_uniprot_man_FP	tr|D0NYW9|D0NYW9_PHYIT	52	47382	1	1	1	1	0.09	ATP-dependent RNA helicase eIF4A, putative OS=Phytophthora infestans (strain T30-4) OX=403677 GN=PITG_19129 PE=3 SV=1
Phytophthora_infestans_uniprot_man_FP	tr|D0MS26|D0MS26_PHYIT	52	18338	2	2	2	2	0.56	60S ribosomal protein L21-1 OS=Phytophthora infestans (strain T30-4) OX=403677 GN=PITG_00941 PE=3 SV=1
Phytophthora_infestans_uniprot_man_FP	tr|D0N014|D0N014_PHYIT	52	21110	1	1	1	1	0.21	60S ribosomal protein L17-2 OS=Phytophthora infestans (strain T30-4) OX=403677 GN=PITG_03353 PE=3 SV=1
Phytophthora_infestans_uniprot_man_FP	tr|D0N590|D0N590_PHYIT	52	16846	3	3	3	3	1.06	Ubiquitin-conjugating enzyme E2, putative OS=Phytophthora infestans (strain T30-4) OX=403677 GN=PITG_06608 PE=3 SV=1
Phytophthora_infestans_uniprot_man_FP	tr|D0MRC8|D0MRC8_PHYIT	50	23684	1	1	1	1	0.19	GOLD domain-containing protein OS=Phytophthora infestans (strain T30-4) OX=403677 GN=PITG_00656 PE=3 SV=1
Phytophthora_infestans_uniprot_man_FP	tr|D0NN26|D0NN26_PHYIT	50	16567	1	1	1	1	0.28	Uncharacterized protein OS=Phytophthora infestans (strain T30-4) OX=403677 GN=PITG_13906 PE=4 SV=1
Phytophthora_infestans_uniprot_man_FP	tr|D0MV79|D0MV79_PHYIT	49	19132	1	1	1	1	0.24	Peptidyl-prolyl cis-trans isomerase OS=Phytophthora infestans (strain T30-4) OX=403677 GN=PITG_01318 PE=4 SV=1
Phytophthora_infestans_uniprot_man_FP	tr|D0N701|D0N701_PHYIT	48	26729	1	1	1	1	0.17	HTH CENPB-type domain-containing protein OS=Phytophthora infestans (strain T30-4) OX=403677 GN=PITG_06996 PE=4 SV=1
Phytophthora_infestans_uniprot_man_FP	tr|D0P2Y0|D0P2Y0_PHYIT	47	29978	1	1	1	1	0.15	Voltage-dependent anion-selective channel protein, putative OS=Phytophthora infestans (strain T30-4) OX=403677 GN=PITG_20901 PE=4 SV=1
Phytophthora_infestans_uniprot_man_FP	tr|D0P3E0|D0P3E0_PHYIT	47	277768	3	3	1	1	0.02	Uncharacterized protein OS=Phytophthora infestans (strain T30-4) OX=403677 GN=PITG_20996 PE=4 SV=1
Phytophthora_infestans_uniprot_man_FP	tr|D0N304|D0N304_PHYIT	47	107829	1	1	1	1	0.04	Uncharacterized protein OS=Phytophthora infestans (strain T30-4) OX=403677 GN=PITG_05513 PE=4 SV=1
Phytophthora_infestans_uniprot_man_FP	tr|D0N2Y9|D0N2Y9_PHYIT	47	94460	1	1	1	1	0.04	Heat shock protein 90, putative OS=Phytophthora infestans (strain T30-4) OX=403677 GN=PITG_05498 PE=3 SV=1
Phytophthora_infestans_uniprot_man_FP	tr|D0NZ30|D0NZ30_PHYIT	46	25206	1	1	1	1	0.18	GTP-binding nuclear protein OS=Phytophthora infestans (strain T30-4) OX=403677 GN=PITG_18718 PE=3 SV=1
Phytophthora_infestans_uniprot_man_FP	tr|D0MRU3|D0MRU3_PHYIT	46	42034	2	2	2	2	0.22	Thioredoxin-dependent peroxide reductase, putative OS=Phytophthora infestans (strain T30-4) OX=403677 GN=PITG_00850 PE=4 SV=1
Phytophthora_infestans_uniprot_man_FP	tr|D0NI73|D0NI73_PHYIT	46	15844	1	1	1	1	0.29	Eukaryotic translation initiation factor 4C OS=Phytophthora infestans (strain T30-4) OX=403677 GN=PITG_11630 PE=3 SV=1
Phytophthora_infestans_uniprot_man_FP	tr|D0MWG9|D0MWG9_PHYIT	45	15195	1	1	1	1	0.31	L51_S25_CI-B8 domain-containing protein OS=Phytophthora infestans (strain T30-4) OX=403677 GN=PITG_02494 PE=3 SV=1
Phytophthora_infestans_uniprot_man_FP	tr|D0NDA9|D0NDA9_PHYIT	45	77187	1	1	1	1	0.06	Interferon-induced GTP-binding protein Mx OS=Phytophthora infestans (strain T30-4) OX=403677 GN=PITG_08837 PE=4 SV=1
Phytophthora_infestans_uniprot_man_FP	tr|D0NIZ0|D0NIZ0_PHYIT	44	62194	1	1	1	1	0.07	Carboxypeptidase OS=Phytophthora infestans (strain T30-4) OX=403677 GN=PITG_11524 PE=3 SV=1
Phytophthora_infestans_uniprot_man_FP	tr|D0MSC2|D0MSC2_PHYIT	44	68500	1	1	1	1	0.06	DIRP domain-containing protein OS=Phytophthora infestans (strain T30-4) OX=403677 GN=PITG_01054 PE=4 SV=1
Phytophthora_infestans_uniprot_man_FP	tr|D0NJL5|D0NJL5_PHYIT	44	109037	1	1	1	1	0.04	Phosphatidylinositol 3-kinase OS=Phytophthora infestans (strain T30-4) OX=403677 GN=PITG_12326 PE=3 SV=1
Phytophthora_infestans_uniprot_man_FP	tr|D0MUK9|D0MUK9_PHYIT	43	59540	1	1	1	1	0.07	Long-chain-fatty-acid-CoA ligase, putative OS=Phytophthora infestans (strain T30-4) OX=403677 GN=PITG_01988 PE=4 SV=1
Phytophthora_infestans_uniprot_man_FP	tr|D0NP05|D0NP05_PHYIT	43	23907	1	1	1	1	0.19	Uncharacterized protein OS=Phytophthora infestans (strain T30-4) OX=403677 GN=PITG_14276 PE=4 SV=1
Phytophthora_infestans_uniprot_man_FP	tr|D0MTA4|D0MTA4_PHYIT	43	322178	1	1	1	1	0.01	Ubiquitin-specific protease, putative OS=Phytophthora infestans (strain T30-4) OX=403677 GN=PITG_01453 PE=4 SV=1
Phytophthora_infestans_uniprot_man_FP	tr|D0P1G8|D0P1G8_PHYIT	43	17899	1	1	1	1	0.26	ORM1-like protein OS=Phytophthora infestans (strain T30-4) OX=403677 GN=PITG_20192 PE=4 SV=1
Phytophthora_infestans_uniprot_man_FP	tr|D0NJU0|D0NJU0_PHYIT	42	17497	1	1	1	1	0.26	Transmembrane protein, putative OS=Phytophthora infestans (strain T30-4) OX=403677 GN=PITG_12905 PE=4 SV=1
Phytophthora_infestans_uniprot_man_FP	tr|D0P1T3|D0P1T3_PHYIT	42	13556	1	1	1	1	0.35	Uncharacterized protein OS=Phytophthora infestans (strain T30-4) OX=403677 GN=PITG_20388 PE=4 SV=1
Phytophthora_infestans_uniprot_man_FP	tr|D0ND92|D0ND92_PHYIT	42	23368	1	1	1	1	0.19	6,7-dimethyl-8-ribityllumazine synthase OS=Phytophthora infestans (strain T30-4) OX=403677 GN=PITG_08810 PE=3 SV=1
Phytophthora_infestans_uniprot_man_FP	tr|D0NC99|D0NC99_PHYIT	41	35327	1	1	1	1	0.12	Guanine nucleotide-binding protein subunit beta-2-like protein OS=Phytophthora infestans (strain T30-4) OX=403677 GN=PITG_09556 PE=4 SV=1
Phytophthora_infestans_uniprot_man_FP	tr|D0N808|D0N808_PHYIT	40	62436	1	1	1	1	0.07	Cyclic nucleotide-binding domain-containing protein OS=Phytophthora infestans (strain T30-4) OX=403677 GN=PITG_06752 PE=4 SV=1
Phytophthora_infestans_uniprot_man_FP	tr|D0NVL3|D0NVL3_PHYIT	40	15443	1	1	1	1	0.3	Zinc finger CDGSH domain-containing protein 1 OS=Phytophthora infestans (strain T30-4) OX=403677 GN=PITG_17244 PE=4 SV=1
Phytophthora_infestans_uniprot_man_FP	tr|D0P1C1|D0P1C1_PHYIT	40	52507	1	1	1	1	0.08	Uncharacterized protein OS=Phytophthora infestans (strain T30-4) OX=403677 GN=PITG_20236 PE=4 SV=1
Phytophthora_infestans_uniprot_man_FP	tr|D0MUP1|D0MUP1_PHYIT	40	32445	1	1	1	1	0.14	Trans-aconitate 2-methyltransferase, putative OS=Phytophthora infestans (strain T30-4) OX=403677 GN=PITG_22688 PE=4 SV=1
Phytophthora_infestans_uniprot_man_FP	tr|D0P491|D0P491_PHYIT	40	71254	1	1	1	1	0.06	Hsp70-like protein OS=Phytophthora infestans (strain T30-4) OX=403677 GN=PITG_21580 PE=3 SV=1
Phytophthora_infestans_uniprot_man_FP	tr|D0NSU4|D0NSU4_PHYIT	40	28225	1	1	1	1	0.16	Uncharacterized protein OS=Phytophthora infestans (strain T30-4) OX=403677 GN=PITG_16081 PE=4 SV=1
Phytophthora_infestans_uniprot_man_FP	tr|D0NH99|D0NH99_PHYIT	40	41543	1	1	1	1	0.1	Uncharacterized protein OS=Phytophthora infestans (strain T30-4) OX=403677 GN=PITG_10868 PE=4 SV=1
Phytophthora_infestans_uniprot_man_FP	tr|D0N7V5|D0N7V5_PHYIT	39	76389	1	1	1	1	0.06	Uncharacterized protein OS=Phytophthora infestans (strain T30-4) OX=403677 GN=PITG_07344 PE=4 SV=1
Phytophthora_infestans_uniprot_man_FP	tr|D0MZV7|D0MZV7_PHYIT	39	24239	1	1	1	1	0.18	60S ribosomal protein L6 OS=Phytophthora infestans (strain T30-4) OX=403677 GN=PITG_03294 PE=3 SV=1
Phytophthora_infestans_uniprot_man_FP	tr|D0P1I0|D0P1I0_PHYIT	39	20377	1	1	1	1	0.22	ADP-ribosylation factor family OS=Phytophthora infestans (strain T30-4) OX=403677 GN=PITG_20206 PE=3 SV=1
Phytophthora_infestans_uniprot_man_FP	tr|D0NDL2|D0NDL2_PHYIT	39	27150	1	1	1	1	0.16	40S ribosomal protein S3-3 OS=Phytophthora infestans (strain T30-4) OX=403677 GN=PITG_08959 PE=3 SV=1
Phytophthora_infestans_uniprot_man_FP	tr|D0NII5|D0NII5_PHYIT	38	123013	1	1	1	1	0.03	Uncharacterized protein OS=Phytophthora infestans (strain T30-4) OX=403677 GN=PITG_11780 PE=4 SV=1
Phytophthora_infestans_uniprot_man_FP	tr|D0NFD1|D0NFD1_PHYIT	38	216795	1	1	1	1	0.02	Uncharacterized protein OS=Phytophthora infestans (strain T30-4) OX=403677 GN=PITG_10460 PE=4 SV=1
Phytophthora_infestans_uniprot_man_FP	tr|D0P3U3|D0P3U3_PHYIT	37	14534	1	1	1	1	0.32	Secreted RxLR effector peptide protein, putative OS=Phytophthora infestans (strain T30-4) OX=403677 GN=PITG_21238 PE=4 SV=1
Phytophthora_infestans_uniprot_man_FP	tr|D0MXZ3|D0MXZ3_PHYIT	37	41833	1	1	1	1	0.1	Serine protease family S01B, putative OS=Phytophthora infestans (strain T30-4) OX=403677 GN=PITG_03582 PE=3 SV=1
Phytophthora_infestans_uniprot_man_FP	tr|D0MUS0|D0MUS0_PHYIT	37	24480	1	1	1	1	0.18	40S ribosomal protein S8 OS=Phytophthora infestans (strain T30-4) OX=403677 GN=PITG_02053 PE=3 SV=1
Phytophthora_infestans_uniprot_man_FP	tr|D0N078|D0N078_PHYIT	37	15914	1	1	1	1	0.29	50S ribosomal protein L13 OS=Phytophthora infestans (strain T30-4) OX=403677 GN=PITG_03420 PE=3 SV=1
Phytophthora_infestans_uniprot_man_FP	tr|D0N615|D0N615_PHYIT	37	525499	1	1	1	1	0.01	Dynein heavy chain OS=Phytophthora infestans (strain T30-4) OX=403677 GN=PITG_05922 PE=4 SV=1
Phytophthora_infestans_uniprot_man_FP	tr|D0MUN1|D0MUN1_PHYIT	37	263790	1	1	1	1	0.02	Integrator complex subunit, putative OS=Phytophthora infestans (strain T30-4) OX=403677 GN=PITG_02016 PE=4 SV=1
Phytophthora_infestans_uniprot_man_FP	tr|D0NH93|D0NH93_PHYIT	37	14050	1	1	1	1	0.33	Nuclear transcription factor Y subunit B-3 OS=Phytophthora infestans (strain T30-4) OX=403677 GN=PITG_10861 PE=3 SV=1
Phytophthora_infestans_uniprot_man_FP	tr|D0P085|D0P085_PHYIT	37	16560	1	1	1	1	0.28	50S ribosomal protein L17, putative OS=Phytophthora infestans (strain T30-4) OX=403677 GN=PITG_19448 PE=3 SV=1
Phytophthora_infestans_uniprot_man_FP	tr|D0NV24|D0NV24_PHYIT	36	55355	1	1	1	1	0.08	Endonuclease/exonuclease/phosphatase family domain-containing protein 1 OS=Phytophthora infestans (strain T30-4) OX=403677 GN=PITG_17114 PE=4 SV=1
Phytophthora_infestans_uniprot_man_FP	tr|D0N1Y4|D0N1Y4_PHYIT	36	96679	1	1	1	1	0.04	MULE domain-containing protein OS=Phytophthora infestans (strain T30-4) OX=403677 GN=PITG_22747 PE=4 SV=1
Phytophthora_infestans_uniprot_man_FP	tr|D0NBN9|D0NBN9_PHYIT	36	125897	1	1	1	1	0.03	Exportin-6-like protein OS=Phytophthora infestans (strain T30-4) OX=403677 GN=PITG_09089 PE=3 SV=1
Phytophthora_infestans_uniprot_man_FP	tr|D0N318|D0N318_PHYIT	36	59185	1	1	1	1	0.07	Uncharacterized protein OS=Phytophthora infestans (strain T30-4) OX=403677 GN=PITG_05533 PE=4 SV=1
Phytophthora_infestans_uniprot_man_FP	tr|D0MYY2|D0MYY2_PHYIT	36	36540	1	1	1	1	0.12	RanBP2-type domain-containing protein OS=Phytophthora infestans (strain T30-4) OX=403677 GN=PITG_03946 PE=4 SV=1
Phytophthora_infestans_uniprot_man_FP	tr|D0MWJ6|D0MWJ6_PHYIT	36	533711	1	1	1	1	0.01	Dynein heavy chain OS=Phytophthora infestans (strain T30-4) OX=403677 GN=PITG_02526 PE=4 SV=1
Phytophthora_infestans_uniprot_man_FP	tr|D0NVL5|D0NVL5_PHYIT	36	190354	1	1	1	1	0.02	Jacalin-type lectin domain-containing protein OS=Phytophthora infestans (strain T30-4) OX=403677 GN=PITG_17246 PE=4 SV=1
Phytophthora_infestans_uniprot_man_FP	tr|D0NHC5|D0NHC5_PHYIT	35	63574	1	1	1	1	0.07	Uncharacterized protein OS=Phytophthora infestans (strain T30-4) OX=403677 GN=PITG_10896 PE=4 SV=1
Phytophthora_infestans_uniprot_man_FP	tr|D0NLT3|D0NLT3_PHYIT	35	147048	1	1	1	1	0.03	Uncharacterized protein OS=Phytophthora infestans (strain T30-4) OX=403677 GN=PITG_13366 PE=4 SV=1
Phytophthora_infestans_uniprot_man_FP	tr|D0MUP3|D0MUP3_PHYIT	35	35903	1	1	1	1	0.12	Succinate--CoA ligase [ADP-forming] subunit alpha, mitochondrial OS=Phytophthora infestans (strain T30-4) OX=403677 GN=PITG_02026 PE=3 SV=1
Phytophthora_infestans_uniprot_man_FP	tr|D0P3W1|D0P3W1_PHYIT	35	23186	1	1	1	1	0.19	Isochorismatase, putative OS=Phytophthora infestans (strain T30-4) OX=403677 GN=PITG_21278 PE=3 SV=1
Phytophthora_infestans_uniprot_man_FP	tr|D0MQT7|D0MQT7_PHYIT	35	27784	1	1	1	1	0.16	40S ribosomal protein S6 OS=Phytophthora infestans (strain T30-4) OX=403677 GN=PITG_00443 PE=3 SV=1
Phytophthora_infestans_uniprot_man_FP	tr|D0NW38|D0NW38_PHYIT	35	168073	1	1	1	1	0.03	Uncharacterized protein OS=Phytophthora infestans (strain T30-4) OX=403677 GN=PITG_17457 PE=4 SV=1
Phytophthora_infestans_uniprot_man_FP	tr|D0NJ10|D0NJ10_PHYIT	35	67728	1	1	1	1	0.06	Crinkler (CRN) family protein OS=Phytophthora infestans (strain T30-4) OX=403677 GN=PITG_12094 PE=4 SV=1
Phytophthora_infestans_uniprot_man_FP	tr|D0N3E3|D0N3E3_PHYIT	35	93097	1	1	1	1	0.05	Lipase_3 domain-containing protein OS=Phytophthora infestans (strain T30-4) OX=403677 GN=PITG_05669 PE=4 SV=1
Phytophthora_infestans_uniprot_man_FP	tr|D0NLJ0|D0NLJ0_PHYIT	35	17526	1	1	1	1	0.26	Cytochrome b5 heme-binding domain-containing protein OS=Phytophthora infestans (strain T30-4) OX=403677 GN=PITG_13256 PE=4 SV=1
Phytophthora_infestans_uniprot_man_FP	tr|D0NAP7|D0NAP7_PHYIT	34	107361	1	1	1	1	0.04	Uncharacterized protein OS=Phytophthora infestans (strain T30-4) OX=403677 GN=PITG_08473 PE=4 SV=1
Phytophthora_infestans_uniprot_man_FP	sp|D0MYB4|EF3_PHYIT	34	116769	1	1	1	1	0.04	Elongation factor 3 OS=Phytophthora infestans (strain T30-4) OX=403677 GN=TEF3 PE=1 SV=1
Phytophthora_infestans_uniprot_man_FP	tr|D0N2Y4|D0N2Y4_PHYIT	34	26818	1	1	1	1	0.17	Uncharacterized protein OS=Phytophthora infestans (strain T30-4) OX=403677 GN=PITG_05491 PE=4 SV=1
Phytophthora_infestans_uniprot_man_FP	tr|D0N9R4|D0N9R4_PHYIT	34	142150	1	1	1	1	0.03	WD domain-containing protein, putative OS=Phytophthora infestans (strain T30-4) OX=403677 GN=PITG_08216 PE=4 SV=1
Phytophthora_infestans_uniprot_man_FP	tr|D0NHM8|D0NHM8_PHYIT	34	63574	1	1	1	1	0.07	Chaperonin CPN60-1, mitochondrial OS=Phytophthora infestans (strain T30-4) OX=403677 GN=PITG_11966 PE=3 SV=1
Phytophthora_infestans_uniprot_man_FP	tr|D0NRM6|D0NRM6_PHYIT	34	15636	1	1	1	1	0.3	50S ribosomal protein L11 OS=Phytophthora infestans (strain T30-4) OX=403677 GN=PITG_15090 PE=3 SV=1
Phytophthora_infestans_uniprot_man_FP	tr|D0MVL5|D0MVL5_PHYIT	34	163460	1	1	1	1	0.03	Uncharacterized protein OS=Phytophthora infestans (strain T30-4) OX=403677 GN=PITG_02146 PE=4 SV=1
Phytophthora_infestans_uniprot_man_FP	tr|D0NLA2|D0NLA2_PHYIT	34	25773	1	1	1	1	0.17	Uncharacterized protein OS=Phytophthora infestans (strain T30-4) OX=403677 GN=PITG_12839 PE=3 SV=1
Phytophthora_infestans_uniprot_man_FP	tr|D0NV44|D0NV44_PHYIT	34	104923	1	1	1	1	0.04	Uncharacterized protein OS=Phytophthora infestans (strain T30-4) OX=403677 GN=PITG_17139 PE=4 SV=1
Phytophthora_infestans_uniprot_man_FP	tr|D0N1Y1|D0N1Y1_PHYIT	34	48459	1	1	1	1	0.09	Uncharacterized protein OS=Phytophthora infestans (strain T30-4) OX=403677 GN=PITG_04744 PE=4 SV=1
Phytophthora_infestans_uniprot_man_FP	tr|D0NKW2|D0NKW2_PHYIT	34	15135	1	1	1	1	0.31	Uncharacterized protein OS=Phytophthora infestans (strain T30-4) OX=403677 GN=PITG_12587 PE=4 SV=1
Phytophthora_infestans_uniprot_man_FP	tr|D0NLV3|D0NLV3_PHYIT	34	19949	1	1	1	1	0.23	SnoaL-like domain-containing protein OS=Phytophthora infestans (strain T30-4) OX=403677 GN=PITG_13387 PE=4 SV=1
Phytophthora_infestans_uniprot_man_FP	tr|D0MYT5|D0MYT5_PHYIT	34	20509	1	1	1	1	0.22	MYND-type domain-containing protein OS=Phytophthora infestans (strain T30-4) OX=403677 GN=PITG_03897 PE=4 SV=1
Phytophthora_infestans_uniprot_man_FP	tr|D0NJV9|D0NJV9_PHYIT	33	32257	1	1	1	1	0.14	Uncharacterized protein OS=Phytophthora infestans (strain T30-4) OX=403677 GN=PITG_12928 PE=4 SV=1
Phytophthora_infestans_uniprot_man_FP	tr|D0NWD4|D0NWD4_PHYIT	33	57088	1	1	1	1	0.08	Sodium-coupled neutral amino acid transporter, putative OS=Phytophthora infestans (strain T30-4) OX=403677 GN=PITG_17480 PE=4 SV=1
Phytophthora_infestans_uniprot_man_FP	tr|D0NSR2|D0NSR2_PHYIT	33	30012	1	1	1	1	0.15	Triosephosphate isomerase (Fragment) OS=Phytophthora infestans (strain T30-4) OX=403677 GN=PITG_16048 PE=3 SV=1
Phytophthora_infestans_uniprot_man_FP	tr|D0NG20|D0NG20_PHYIT	33	47523	1	1	1	1	0.09	Creatine kinase B-type OS=Phytophthora infestans (strain T30-4) OX=403677 GN=PITG_11046 PE=3 SV=1
Phytophthora_infestans_uniprot_man_FP	tr|D0NJL0|D0NJL0_PHYIT	33	77208	1	1	1	1	0.06	ATP-binding Cassette (ABC) Superfamily OS=Phytophthora infestans (strain T30-4) OX=403677 GN=PITG_12318 PE=4 SV=1
Phytophthora_infestans_uniprot_man_FP	tr|D0N7H6|D0N7H6_PHYIT	33	17100	1	1	1	1	0.27	AP complex subunit sigma OS=Phytophthora infestans (strain T30-4) OX=403677 GN=PITG_07195 PE=3 SV=1
Phytophthora_infestans_uniprot_man_FP	tr|D0NMB5|D0NMB5_PHYIT	33	78838	1	1	1	1	0.05	Uncharacterized protein OS=Phytophthora infestans (strain T30-4) OX=403677 GN=PITG_13580 PE=4 SV=1
Phytophthora_infestans_uniprot_man_FP	tr|D0MX73|D0MX73_PHYIT	32	222717	1	1	1	1	0.02	Uncharacterized protein OS=Phytophthora infestans (strain T30-4) OX=403677 GN=PITG_02780 PE=4 SV=1
Phytophthora_infestans_uniprot_man_FP	tr|D0MVU9|D0MVU9_PHYIT	32	105685	1	1	1	1	0.04	MBO2, coiled coil flagellar protein OS=Phytophthora infestans (strain T30-4) OX=403677 GN=PITG_02248 PE=4 SV=1
Phytophthora_infestans_uniprot_man_FP	tr|D0NCM0|D0NCM0_PHYIT	32	18373	1	1	1	1	0.25	SUMO-conjugating enzyme (SCE), putative OS=Phytophthora infestans (strain T30-4) OX=403677 GN=PITG_09705 PE=3 SV=1
Phytophthora_infestans_uniprot_man_FP	tr|D0MSB7|D0MSB7_PHYIT	32	38829	1	1	1	1	0.11	CTP_transf_like domain-containing protein OS=Phytophthora infestans (strain T30-4) OX=403677 GN=PITG_01049 PE=4 SV=1
Phytophthora_infestans_uniprot_man_FP	tr|D0NCC4|D0NCC4_PHYIT	32	33632	1	1	1	1	0.13	Uncharacterized protein OS=Phytophthora infestans (strain T30-4) OX=403677 GN=PITG_09588 PE=4 SV=1
Phytophthora_infestans_uniprot_man_FP	tr|D0NN25|D0NN25_PHYIT	32	108725	1	1	1	1	0.04	116 kDa U5 small nuclear ribonucleoprotein component, putative OS=Phytophthora infestans (strain T30-4) OX=403677 GN=PITG_13905 PE=3 SV=1
Phytophthora_infestans_uniprot_man_FP	tr|D0NA98|D0NA98_PHYIT	32	123159	1	1	1	1	0.03	cGMP-dependent protein kinase OS=Phytophthora infestans (strain T30-4) OX=403677 GN=PITG_08304 PE=3 SV=1
Phytophthora_infestans_uniprot_man_FP	tr|D0MZQ3|D0MZQ3_PHYIT	32	12445	1	1	1	1	0.38	60S ribosomal protein L35a-4 OS=Phytophthora infestans (strain T30-4) OX=403677 GN=PITG_03235 PE=3 SV=1
Phytophthora_infestans_uniprot_man_FP	tr|D0MWN0|D0MWN0_PHYIT	32	43506	1	1	1	1	0.1	Uncharacterized protein OS=Phytophthora infestans (strain T30-4) OX=403677 GN=PITG_02563 PE=4 SV=1
Phytophthora_infestans_uniprot_man_FP	tr|D0NC45|D0NC45_PHYIT	32	12685	1	1	1	1	0.38	Small nuclear ribonucleoprotein Sm D3 OS=Phytophthora infestans (strain T30-4) OX=403677 GN=PITG_09488 PE=3 SV=1
Phytophthora_infestans_uniprot_man_FP	tr|D0N2Z5|D0N2Z5_PHYIT	32	38583	1	1	1	1	0.11	PX domain-containing protein OS=Phytophthora infestans (strain T30-4) OX=403677 GN=PITG_05504 PE=4 SV=1
Phytophthora_infestans_uniprot_man_FP	tr|D0MUH9|D0MUH9_PHYIT	32	30351	1	1	1	1	0.15	Rab-GAP TBC domain-containing protein OS=Phytophthora infestans (strain T30-4) OX=403677 GN=PITG_01954 PE=4 SV=1
Phytophthora_infestans_uniprot_man_FP	tr|D0N3Q1|D0N3Q1_PHYIT	31	12394	1	1	1	1	0.38	60S ribosomal protein L44 OS=Phytophthora infestans (strain T30-4) OX=403677 GN=PITG_05171 PE=3 SV=1
Phytophthora_infestans_uniprot_man_FP	tr|D0NYI1|D0NYI1_PHYIT	31	25284	1	1	1	1	0.18	Uncharacterized protein OS=Phytophthora infestans (strain T30-4) OX=403677 GN=PITG_17718 PE=4 SV=1
Phytophthora_infestans_uniprot_man_FP	tr|D0MWR2|D0MWR2_PHYIT	31	146409	1	1	1	1	0.03	Uncharacterized protein OS=Phytophthora infestans (strain T30-4) OX=403677 GN=PITG_02595 PE=4 SV=1
Phytophthora_infestans_uniprot_man_FP	tr|D0N5R8|D0N5R8_PHYIT	31	54874	1	1	1	1	0.08	Uncharacterized protein OS=Phytophthora infestans (strain T30-4) OX=403677 GN=PITG_05822 PE=4 SV=1
Phytophthora_infestans_uniprot_man_FP	tr|D0N2I8|D0N2I8_PHYIT	31	53509	1	1	1	1	0.08	Arginine--tRNA ligase OS=Phytophthora infestans (strain T30-4) OX=403677 GN=PITG_04992 PE=3 SV=1
Phytophthora_infestans_uniprot_man_FP	tr|D0MU02|D0MU02_PHYIT	31	52871	1	1	1	1	0.08	RNA polymerase II-associated protein, putative OS=Phytophthora infestans (strain T30-4) OX=403677 GN=PITG_01750 PE=4 SV=1
Phytophthora_infestans_uniprot_man_FP	tr|D0P3R7|D0P3R7_PHYIT	31	35606	1	1	1	1	0.12	Uncharacterized protein OS=Phytophthora infestans (strain T30-4) OX=403677 GN=PITG_21473 PE=4 SV=1
Phytophthora_infestans_uniprot_man_FP	tr|D0MU39|D0MU39_PHYIT	31	52672	1	1	1	1	0.08	ANK_REP_REGION domain-containing protein OS=Phytophthora infestans (strain T30-4) OX=403677 GN=PITG_01794 PE=4 SV=1
Phytophthora_infestans_uniprot_man_FP	tr|D0NHC6|D0NHC6_PHYIT	30	72090	1	1	1	1	0.06	Chloride Channel (ClC) Family OS=Phytophthora infestans (strain T30-4) OX=403677 GN=PITG_10897 PE=4 SV=1
Phytophthora_infestans_uniprot_man_FP	tr|D0P3G9|D0P3G9_PHYIT	30	54012	1	1	1	1	0.08	Uncharacterized protein OS=Phytophthora infestans (strain T30-4) OX=403677 GN=PITG_21041 PE=4 SV=1
Phytophthora_infestans_uniprot_man_FP	tr|D0MUR5|D0MUR5_PHYIT	30	45953	1	1	1	1	0.09	Uncharacterized protein OS=Phytophthora infestans (strain T30-4) OX=403677 GN=PITG_02048 PE=4 SV=1
Phytophthora_infestans_uniprot_man_FP	tr|D0N9U5|D0N9U5_PHYIT	30	85023	1	1	1	1	0.05	Myosin-like protein OS=Phytophthora infestans (strain T30-4) OX=403677 GN=PITG_07795 PE=4 SV=1
Phytophthora_infestans_uniprot_man_FP	tr|D0N5S4|D0N5S4_PHYIT	30	42176	1	1	1	1	0.1	HTH CENPB-type domain-containing protein OS=Phytophthora infestans (strain T30-4) OX=403677 GN=PITG_05827 PE=4 SV=1
Phytophthora_infestans_uniprot_man_FP	tr|D0MW65|D0MW65_PHYIT	30	69846	1	1	1	1	0.06	Uncharacterized protein OS=Phytophthora infestans (strain T30-4) OX=403677 GN=PITG_02373 PE=4 SV=1
Phytophthora_infestans_uniprot_man_FP	tr|D0N2L3|D0N2L3_PHYIT	30	15889	1	1	1	1	0.29	Uncharacterized protein OS=Phytophthora infestans (strain T30-4) OX=403677 GN=PITG_05021 PE=4 SV=1
Phytophthora_infestans_uniprot_man_FP	tr|D0NE79|D0NE79_PHYIT	30	62958	1	1	1	1	0.07	Protein kinase, putative OS=Phytophthora infestans (strain T30-4) OX=403677 GN=PITG_10062 PE=4 SV=1
Phytophthora_infestans_uniprot_man_FP	tr|D0NLN2|D0NLN2_PHYIT	30	32436	1	1	1	1	0.14	Uncharacterized protein OS=Phytophthora infestans (strain T30-4) OX=403677 GN=PITG_13304 PE=4 SV=1
Phytophthora_infestans_uniprot_man_FP	tr|D0NAF2|D0NAF2_PHYIT	30	98162	1	1	1	1	0.04	Voltage-gated Ion Channel (VIC) Superfamily OS=Phytophthora infestans (strain T30-4) OX=403677 GN=PITG_08365 PE=4 SV=1
Phytophthora_infestans_uniprot_man_FP	tr|D0N242|D0N242_PHYIT	30	127219	1	1	1	1	0.03	Uncharacterized protein OS=Phytophthora infestans (strain T30-4) OX=403677 GN=PITG_04824 PE=4 SV=1
Phytophthora_infestans_uniprot_man_FP	tr|D0MZ57|D0MZ57_PHYIT	30	127763	1	1	1	1	0.03	F-box protein, putative OS=Phytophthora infestans (strain T30-4) OX=403677 GN=PITG_03014 PE=4 SV=1
Phytophthora_infestans_uniprot_man_FP	tr|D0NZ40|D0NZ40_PHYIT	30	109659	1	1	1	1	0.04	26S proteasome non-ATPase regulatory subunit, putative OS=Phytophthora infestans (strain T30-4) OX=403677 GN=PITG_18731 PE=3 SV=1
Phytophthora_infestans_uniprot_man_FP	tr|D0NSQ4|D0NSQ4_PHYIT	30	23627	1	1	1	1	0.19	CAP-Gly domain-containing protein OS=Phytophthora infestans (strain T30-4) OX=403677 GN=PITG_16039 PE=4 SV=1
Phytophthora_infestans_uniprot_man_FP	tr|D0N6Q9|D0N6Q9_PHYIT	30	94677	1	1	1	1	0.04	Uncharacterized protein OS=Phytophthora infestans (strain T30-4) OX=403677 GN=PITG_06899 PE=4 SV=1
Phytophthora_infestans_uniprot_man_FP	tr|D0NMP8|D0NMP8_PHYIT	30	27351	1	1	1	1	0.16	Uncharacterized protein OS=Phytophthora infestans (strain T30-4) OX=403677 GN=PITG_13750 PE=4 SV=1
Phytophthora_infestans_uniprot_man_FP	tr|D0NUM4|D0NUM4_PHYIT	30	255109	1	1	1	1	0.02	DENN domain-containing protein OS=Phytophthora infestans (strain T30-4) OX=403677 GN=PITG_17028 PE=4 SV=1
Phytophthora_infestans_uniprot_man_FP	tr|D0NI30|D0NI30_PHYIT	30	239013	1	1	1	1	0.02	Uncharacterized protein OS=Phytophthora infestans (strain T30-4) OX=403677 GN=PITG_11578 PE=4 SV=1
Phytophthora_infestans_uniprot_man_FP	tr|D0MTS3|D0MTS3_PHYIT	30	372796	1	1	1	1	0.01	PH domain-containing protein OS=Phytophthora infestans (strain T30-4) OX=403677 GN=PITG_01663 PE=3 SV=1
Phytophthora_infestans_uniprot_man_FP	tr|D0NBI2|D0NBI2_PHYIT	29	155885	1	1	1	1	0.03	Sterol 3-beta-glucosyltransferase, putative OS=Phytophthora infestans (strain T30-4) OX=403677 GN=PITG_09367 PE=4 SV=1
Phytophthora_infestans_uniprot_man_FP	tr|D0NX01|D0NX01_PHYIT	29	20253	1	1	1	1	0.22	Uncharacterized protein OS=Phytophthora infestans (strain T30-4) OX=403677 GN=PITG_18427 PE=4 SV=1
Phytophthora_infestans_uniprot_man_FP	tr|D0MY84|D0MY84_PHYIT	29	32980	1	1	1	1	0.13	Voltage-gated potassium channel beta-2 subunit OS=Phytophthora infestans (strain T30-4) OX=403677 GN=PITG_03676 PE=4 SV=1
Phytophthora_infestans_uniprot_man_FP	tr|D0MVV1|D0MVV1_PHYIT	29	20969	1	1	1	1	0.22	Uncharacterized protein OS=Phytophthora infestans (strain T30-4) OX=403677 GN=PITG_02250 PE=4 SV=1
Phytophthora_infestans_uniprot_man_FP	tr|D0NPR2|D0NPR2_PHYIT	29	28418	1	1	1	1	0.16	Proliferating cell nuclear antigen OS=Phytophthora infestans (strain T30-4) OX=403677 GN=PITG_14397 PE=3 SV=1
Phytophthora_infestans_uniprot_man_FP	tr|D0NXV5|D0NXV5_PHYIT	29	125158	1	1	1	1	0.03	Glutathione peroxidase OS=Phytophthora infestans (strain T30-4) OX=403677 GN=PITG_18316 PE=3 SV=1
Phytophthora_infestans_uniprot_man_FP	tr|D0NGD2|D0NGD2_PHYIT	29	53061	1	1	1	1	0.08	Uncharacterized protein OS=Phytophthora infestans (strain T30-4) OX=403677 GN=PITG_11180 PE=4 SV=1
Phytophthora_infestans_uniprot_man_FP	tr|D0P1J6|D0P1J6_PHYIT	29	20050	1	1	1	1	0.23	Uncharacterized protein (Fragment) OS=Phytophthora infestans (strain T30-4) OX=403677 GN=PITG_20226 PE=4 SV=1
Phytophthora_infestans_uniprot_man_FP	tr|D0NGZ7|D0NGZ7_PHYIT	29	17604	1	1	1	1	0.26	DUF2062 domain-containing protein OS=Phytophthora infestans (strain T30-4) OX=403677 GN=PITG_10747 PE=4 SV=1
Phytophthora_infestans_uniprot_man_FP	tr|D0NJN2|D0NJN2_PHYIT	29	49646	1	1	1	1	0.09	Protein kinase, putative OS=Phytophthora infestans (strain T30-4) OX=403677 GN=PITG_13130 PE=4 SV=1
Phytophthora_infestans_uniprot_man_FP	tr|D0N9U6|D0N9U6_PHYIT	29	112222	1	1	1	1	0.04	Myosin-like protein OS=Phytophthora infestans (strain T30-4) OX=403677 GN=PITG_07796 PE=4 SV=1
Phytophthora_infestans_uniprot_man_FP	tr|D0NC05|D0NC05_PHYIT	424	8667	9	9	3	3	3	40S ribosomal protein S21 OS=Phytophthora infestans (strain T30-4) OX=403677 GN=PITG_09442 PE=3 SV=1
Phytophthora_infestans_uniprot_man_FP	tr|D0NC98|D0NC98_PHYIT	359	14775	16	16	6	6	5.87	Ubiquitin OS=Phytophthora infestans (strain T30-4) OX=403677 GN=PITG_09555 PE=3 SV=1
Phytophthora_infestans_uniprot_man_FP	tr|D0MXW6|D0MXW6_PHYIT	314	11404	10	10	5	5	4.85	Histone H4 OS=Phytophthora infestans (strain T30-4) OX=403677 GN=PITG_03552 PE=3 SV=1
Phytophthora_infestans_uniprot_man_FP	tr|D0NEX3|D0NEX3_PHYIT	311	10732	8	8	5	5	5.5	60S ribosomal protein L37a, putative OS=Phytophthora infestans (strain T30-4) OX=403677 GN=PITG_10263 PE=3 SV=1
Phytophthora_infestans_uniprot_man_FP	tr|D0N3Y0|D0N3Y0_PHYIT	287	10564	8	8	7	7	13.5	10 kDa chaperonin OS=Phytophthora infestans (strain T30-4) OX=403677 GN=PITG_05264 PE=3 SV=1
Phytophthora_infestans_uniprot_man_FP	tr|D0NC04|D0NC04_PHYIT	270	9637	6	6	4	4	4.28	Mitochondrial import inner membrane translocase subunit OS=Phytophthora infestans (strain T30-4) OX=403677 GN=PITG_09441 PE=3 SV=1
Phytophthora_infestans_uniprot_man_FP	tr|D0P2Q4|D0P2Q4_PHYIT	268	11340	9	9	5	5	4.95	Ribosomal protein OS=Phytophthora infestans (strain T30-4) OX=403677 GN=PITG_20795 PE=3 SV=1
Phytophthora_infestans_uniprot_man_FP	tr|D0MXQ7|D0MXQ7_PHYIT	266	11877	7	7	3	3	2.9	Uncharacterized protein OS=Phytophthora infestans (strain T30-4) OX=403677 GN=PITG_03486 PE=3 SV=1
Phytophthora_infestans_uniprot_man_FP	tr|D0NRP9|D0NRP9_PHYIT	202	42168	8	8	8	8	1.19	Actin-like protein OS=Phytophthora infestans (strain T30-4) OX=403677 GN=PITG_15117 PE=3 SV=1
Phytophthora_infestans_uniprot_man_FP	tr|D0NC73|D0NC73_PHYIT	201	17179	4	4	3	3	1.04	Nascent polypeptide-associated complex subunit beta OS=Phytophthora infestans (strain T30-4) OX=403677 GN=PITG_09526 PE=3 SV=1
Phytophthora_infestans_uniprot_man_FP	tr|D0NSM9|D0NSM9_PHYIT	197	9386	8	8	5	5	11.83	40S ribosomal protein S27 OS=Phytophthora infestans (strain T30-4) OX=403677 GN=PITG_16008 PE=3 SV=1
Phytophthora_infestans_uniprot_man_FP	tr|D0P2A7|D0P2A7_PHYIT	179	13567	5	5	4	4	3.47	Nuclear transport factor, putative OS=Phytophthora infestans (strain T30-4) OX=403677 GN=PITG_20743 PE=4 SV=1
Phytophthora_infestans_uniprot_man_FP	tr|D0MSA9|D0MSA9_PHYIT	169	11545	3	3	2	2	1.01	60S acidic ribosomal protein P2, putative OS=Phytophthora infestans (strain T30-4) OX=403677 GN=PITG_01041 PE=3 SV=1
Phytophthora_infestans_uniprot_man_FP	tr|D0MV79|D0MV79_PHYIT	154	19132	5	5	5	5	1.92	Peptidyl-prolyl cis-trans isomerase OS=Phytophthora infestans (strain T30-4) OX=403677 GN=PITG_01318 PE=4 SV=1
Phytophthora_infestans_uniprot_man_FP	tr|D0MS72|D0MS72_PHYIT	153	11760	5	5	4	4	2.95	Uncharacterized protein OS=Phytophthora infestans (strain T30-4) OX=403677 GN=PITG_00997 PE=3 SV=1
Phytophthora_infestans_uniprot_man_FP	tr|D0NC01|D0NC01_PHYIT	148	13458	3	3	3	3	1.47	Uncharacterized protein OS=Phytophthora infestans (strain T30-4) OX=403677 GN=PITG_09438 PE=3 SV=1
Phytophthora_infestans_uniprot_man_FP	tr|D0MWZ9|D0MWZ9_PHYIT	144	16757	4	4	4	4	1.64	60S ribosomal protein L23a OS=Phytophthora infestans (strain T30-4) OX=403677 GN=PITG_02694 PE=3 SV=1
Phytophthora_infestans_uniprot_man_FP	tr|D0MY42|D0MY42_PHYIT	142	7200	6	6	5	5	26.16	H-or Na-translocating F-type, V-type and A-type ATPase (F-ATPase) Superfamily OS=Phytophthora infestans (strain T30-4) OX=403677 GN=PITG_03632 PE=3 SV=1
Phytophthora_infestans_uniprot_man_FP	tr|D0NP81|D0NP81_PHYIT	139	15137	2	2	1	1	0.31	6 snRNA-associated Sm-like protein, putative OS=Phytophthora infestans (strain T30-4) OX=403677 GN=PITG_14874 PE=3 SV=1
Phytophthora_infestans_uniprot_man_FP	tr|D0NC14|D0NC14_PHYIT	131	17259	3	3	2	2	0.61	Uncharacterized protein OS=Phytophthora infestans (strain T30-4) OX=403677 GN=PITG_09451 PE=3 SV=1
Phytophthora_infestans_uniprot_man_FP	tr|D0MZN9|D0MZN9_PHYIT	129	17625	4	4	4	4	1.52	40S ribosomal protein S18 OS=Phytophthora infestans (strain T30-4) OX=403677 GN=PITG_03221 PE=3 SV=1
Phytophthora_infestans_uniprot_man_FP	tr|D0MYG1|D0MYG1_PHYIT	128	9116	5	5	4	4	4.82	60S ribosomal protein L38, putative OS=Phytophthora infestans (strain T30-4) OX=403677 GN=PITG_03762 PE=3 SV=1
Phytophthora_infestans_uniprot_man_FP	tr|D0MRF0|D0MRF0_PHYIT	126	22738	5	5	1	1	0.2	Rab1 family GTPase, putative OS=Phytophthora infestans (strain T30-4) OX=403677 GN=PITG_00681 PE=4 SV=1
Phytophthora_infestans_uniprot_man_FP	tr|D0P0F3|D0P0F3_PHYIT	122	9240	5	5	3	3	7.81	40S ribosomal protein S30 OS=Phytophthora infestans (strain T30-4) OX=403677 GN=PITG_19669 PE=3 SV=1
Phytophthora_infestans_uniprot_man_FP	tr|D0NSE9|D0NSE9_PHYIT	119	15111	2	2	2	2	0.71	60S ribosomal protein L14, putative OS=Phytophthora infestans (strain T30-4) OX=403677 GN=PITG_15723 PE=3 SV=1
Phytophthora_infestans_uniprot_man_FP	tr|D0MUS0|D0MUS0_PHYIT	112	24480	5	5	3	3	0.65	40S ribosomal protein S8 OS=Phytophthora infestans (strain T30-4) OX=403677 GN=PITG_02053 PE=3 SV=1
Phytophthora_infestans_uniprot_man_FP	tr|D0NYS2|D0NYS2_PHYIT	106	28566	3	3	2	2	0.33	14-3-3 protein epsilon OS=Phytophthora infestans (strain T30-4) OX=403677 GN=PITG_19017 PE=3 SV=1
Phytophthora_infestans_uniprot_man_FP	tr|D0NCS2|D0NCS2_PHYIT	106	9261	4	4	3	3	2.69	Uncharacterized protein OS=Phytophthora infestans (strain T30-4) OX=403677 GN=PITG_09769 PE=3 SV=1
Phytophthora_infestans_uniprot_man_FP	tr|D0MTW1|D0MTW1_PHYIT	105	7993	2	2	1	1	0.65	Uncharacterized protein OS=Phytophthora infestans (strain T30-4) OX=403677 GN=PITG_01705 PE=4 SV=1
Phytophthora_infestans_uniprot_man_FP	tr|D0NGK0|D0NGK0_PHYIT	104	71893	3	3	3	3	0.19	Heat shock protein 70 OS=Phytophthora infestans (strain T30-4) OX=403677 GN=PITG_11252 PE=3 SV=1
Phytophthora_infestans_uniprot_man_FP	tr|D0N1P5|D0N1P5_PHYIT	103	48757	4	4	3	3	0.4	Elongation factor 1-alpha OS=Phytophthora infestans (strain T30-4) OX=403677 GN=PITG_04640 PE=3 SV=1
Phytophthora_infestans_uniprot_man_FP	tr|D0NLP0|D0NLP0_PHYIT	103	13374	3	3	3	3	1.49	40S ribosomal protein S25 OS=Phytophthora infestans (strain T30-4) OX=403677 GN=PITG_13312 PE=3 SV=1
Phytophthora_infestans_uniprot_man_FP	tr|D0MSS6|D0MSS6_PHYIT	97	11423	2	2	1	1	1.03	Mitochondrial Protein Translocase (MPT) Family OS=Phytophthora infestans (strain T30-4) OX=403677 GN=PITG_00062 PE=4 SV=1
Phytophthora_infestans_uniprot_man_FP	tr|D0MQY1|D0MQY1_PHYIT	97	9594	3	3	3	3	2.53	ACB domain-containing protein OS=Phytophthora infestans (strain T30-4) OX=403677 GN=PITG_00488 PE=4 SV=1
Phytophthora_infestans_uniprot_man_FP	tr|D0NCU6|D0NCU6_PHYIT	97	22421	1	1	1	1	0.2	Small cysteine rich protein SCR108 OS=Phytophthora infestans (strain T30-4) OX=403677 GN=PITG_09793 PE=4 SV=1
Phytophthora_infestans_uniprot_man_FP	tr|D0NCL4|D0NCL4_PHYIT	97	12946	3	3	2	2	1.55	Uncharacterized protein OS=Phytophthora infestans (strain T30-4) OX=403677 GN=PITG_09699 PE=3 SV=1
Phytophthora_infestans_uniprot_man_FP	tr|D0P2S8|D0P2S8_PHYIT	96	10219	2	2	2	2	1.2	Uncharacterized protein OS=Phytophthora infestans (strain T30-4) OX=403677 GN=PITG_20686 PE=3 SV=1
Phytophthora_infestans_uniprot_man_FP	tr|D0NJH9|D0NJH9_PHYIT	96	20733	2	2	2	2	0.48	ADP-ribosylation factor family OS=Phytophthora infestans (strain T30-4) OX=403677 GN=PITG_12286 PE=3 SV=1
Phytophthora_infestans_uniprot_man_FP	tr|D0N242|D0N242_PHYIT	95	127219	3	3	3	3	0.1	Uncharacterized protein OS=Phytophthora infestans (strain T30-4) OX=403677 GN=PITG_04824 PE=4 SV=1
Phytophthora_infestans_uniprot_man_FP	tr|D0MZ56|D0MZ56_PHYIT	94	7929	3	3	3	3	3.56	HMA domain-containing protein OS=Phytophthora infestans (strain T30-4) OX=403677 GN=PITG_03012 PE=4 SV=1
Phytophthora_infestans_uniprot_man_FP	tr|D0NS89|D0NS89_PHYIT	94	7297	4	4	3	3	7.75	Small nuclear ribonucleoprotein G OS=Phytophthora infestans (strain T30-4) OX=403677 GN=PITG_15653 PE=3 SV=1
Phytophthora_infestans_uniprot_man_FP	tr|D0NB00|D0NB00_PHYIT	92	15954	2	2	2	2	0.66	Actin-depolymerizing factor, putative OS=Phytophthora infestans (strain T30-4) OX=403677 GN=PITG_08591 PE=3 SV=1
Phytophthora_infestans_uniprot_man_FP	tr|D0MXW5|D0MXW5_PHYIT	87	15388	5	5	4	4	1.87	Histone H3 OS=Phytophthora infestans (strain T30-4) OX=403677 GN=PITG_03551 PE=3 SV=1
Phytophthora_infestans_uniprot_man_FP	tr|D0P1T3|D0P1T3_PHYIT	87	13556	2	2	2	2	0.82	Uncharacterized protein OS=Phytophthora infestans (strain T30-4) OX=403677 GN=PITG_20388 PE=4 SV=1
Phytophthora_infestans_uniprot_man_FP	tr|D0P2B1|D0P2B1_PHYIT	85	11796	2	2	2	2	0.99	Elongin-C OS=Phytophthora infestans (strain T30-4) OX=403677 GN=PITG_20747 PE=3 SV=1
Phytophthora_infestans_uniprot_man_FP	tr|D0P1W1|D0P1W1_PHYIT	85	16109	2	2	2	2	0.66	40S ribosomal protein S14 OS=Phytophthora infestans (strain T30-4) OX=403677 GN=PITG_19999 PE=3 SV=1
Phytophthora_infestans_uniprot_man_FP	sp|D0P3S7|ABLB1_PHYIT	83	17231	2	2	2	2	0.61	RxLR effector protein Avrblb1 OS=Phytophthora infestans (strain T30-4) OX=403677 GN=Avrblb1 PE=1 SV=1
Phytophthora_infestans_uniprot_man_FP	tr|D0MRX0|D0MRX0_PHYIT	82	12440	3	3	3	3	1.66	60S ribosomal protein L30, putative OS=Phytophthora infestans (strain T30-4) OX=403677 GN=PITG_00879 PE=3 SV=1
Phytophthora_infestans_uniprot_man_FP	tr|D0MUQ6|D0MUQ6_PHYIT	81	24849	3	3	3	3	0.64	EF-1 guanine nucleotide exchange domain-containing protein, putative OS=Phytophthora infestans (strain T30-4) OX=403677 GN=PITG_02039 PE=3 SV=1
Phytophthora_infestans_uniprot_man_FP	tr|D0MXP8|D0MXP8_PHYIT	80	29754	3	3	3	3	0.51	60S ribosomal protein L7a OS=Phytophthora infestans (strain T30-4) OX=403677 GN=PITG_03477 PE=3 SV=1
Phytophthora_infestans_uniprot_man_FP	tr|D0MYI2|D0MYI2_PHYIT	80	10493	2	2	2	2	1.15	Mitochondrial Protein Translocase (MPT) Family OS=Phytophthora infestans (strain T30-4) OX=403677 GN=PITG_03783 PE=4 SV=1
Phytophthora_infestans_uniprot_man_FP	tr|D0NJI1|D0NJI1_PHYIT	80	12619	2	2	2	2	0.9	H-or Na-translocating F-type, V-type and A-type ATPase (F-ATPase) Superfamily OS=Phytophthora infestans (strain T30-4) OX=403677 GN=PITG_12289 PE=3 SV=1
Phytophthora_infestans_uniprot_man_FP	tr|D0MW94|D0MW94_PHYIT	80	11616	4	4	4	4	3	Uncharacterized protein OS=Phytophthora infestans (strain T30-4) OX=403677 GN=PITG_02416 PE=4 SV=1
Phytophthora_infestans_uniprot_man_FP	tr|D0NVM9|D0NVM9_PHYIT	79	34510	3	3	2	2	0.27	60S acidic ribosomal protein P0 OS=Phytophthora infestans (strain T30-4) OX=403677 GN=PITG_17261 PE=3 SV=1
Phytophthora_infestans_uniprot_man_FP	tr|D0NVB4|D0NVB4_PHYIT	79	37008	3	3	3	3	0.4	Mitochondrial Carrier (MC) Family OS=Phytophthora infestans (strain T30-4) OX=403677 GN=PITG_16661 PE=3 SV=1
Phytophthora_infestans_uniprot_man_FP	tr|D0ND39|D0ND39_PHYIT	79	13198	2	2	2	2	0.85	Uncharacterized protein OS=Phytophthora infestans (strain T30-4) OX=403677 GN=PITG_08745 PE=4 SV=1
Phytophthora_infestans_uniprot_man_FP	tr|D0MRH1|D0MRH1_PHYIT	78	12139	1	1	1	1	0.4	Uncharacterized protein OS=Phytophthora infestans (strain T30-4) OX=403677 GN=PITG_00702 PE=4 SV=1
Phytophthora_infestans_uniprot_man_FP	sp|D0NPN8|A3AEM_PHYIT	77	16650	2	2	1	1	0.63	RxLR effector protein Avr3a OS=Phytophthora infestans (strain T30-4) OX=403677 GN=Avr3a PE=1 SV=1
Phytophthora_infestans_uniprot_man_FP	tr|D0NC08|D0NC08_PHYIT	76	13159	3	3	2	2	0.85	Acyl carrier protein OS=Phytophthora infestans (strain T30-4) OX=403677 GN=PITG_09445 PE=3 SV=1
Phytophthora_infestans_uniprot_man_FP	tr|D0N283|D0N283_PHYIT	75	33960	3	3	3	3	0.44	ADP/ATP translocase OS=Phytophthora infestans (strain T30-4) OX=403677 GN=PITG_04868 PE=3 SV=1
Phytophthora_infestans_uniprot_man_FP	tr|D0P4Z9|D0P4Z9_PHYIT	74	15425	2	2	2	2	0.69	RxLR effector protein OS=Phytophthora infestans (strain T30-4) OX=403677 GN=PITG_22089 PE=3 SV=1
Phytophthora_infestans_uniprot_man_FP	tr|D0NW02|D0NW02_PHYIT	71	27956	1	1	1	1	0.16	Enoyl-CoA hydratase, mitochondrial OS=Phytophthora infestans (strain T30-4) OX=403677 GN=PITG_17406 PE=3 SV=1
Phytophthora_infestans_uniprot_man_FP	tr|D0N4Q7|D0N4Q7_PHYIT	71	10500	2	2	1	1	0.47	Uncharacterized protein OS=Phytophthora infestans (strain T30-4) OX=403677 GN=PITG_06381 PE=4 SV=1
Phytophthora_infestans_uniprot_man_FP	tr|D0N6F0|D0N6F0_PHYIT	70	12306	1	1	1	1	0.39	Uncharacterized protein OS=Phytophthora infestans (strain T30-4) OX=403677 GN=PITG_06111 PE=3 SV=1
Phytophthora_infestans_uniprot_man_FP	tr|D0MRA5|D0MRA5_PHYIT	70	8142	4	4	3	3	3.38	Uncharacterized protein OS=Phytophthora infestans (strain T30-4) OX=403677 GN=PITG_00631 PE=3 SV=1
Phytophthora_infestans_uniprot_man_FP	tr|D0N9X2|D0N9X2_PHYIT	69	10835	1	1	1	1	0.45	YCII domain-containing protein OS=Phytophthora infestans (strain T30-4) OX=403677 GN=PITG_07827 PE=4 SV=1
Phytophthora_infestans_uniprot_man_FP	tr|D0MUE8|D0MUE8_PHYIT	69	31040	2	2	2	2	0.3	40S ribosomal protein SA OS=Phytophthora infestans (strain T30-4) OX=403677 GN=PITG_01922 PE=3 SV=1
Phytophthora_infestans_uniprot_man_FP	tr|D0N050|D0N050_PHYIT	67	22506	2	2	2	2	0.44	Rab1 family GTPase (PiYpt1) OS=Phytophthora infestans (strain T30-4) OX=403677 GN=PITG_03392 PE=4 SV=1
Phytophthora_infestans_uniprot_man_FP	tr|D0MZH3|D0MZH3_PHYIT	66	23472	2	2	2	2	0.42	Rab7 family GTPase, putative OS=Phytophthora infestans (strain T30-4) OX=403677 GN=PITG_03148 PE=4 SV=1
Phytophthora_infestans_uniprot_man_FP	tr|D0NV78|D0NV78_PHYIT	66	65916	2	2	2	2	0.13	Crinkler (CRN) family protein OS=Phytophthora infestans (strain T30-4) OX=403677 GN=PITG_17176 PE=4 SV=1
Phytophthora_infestans_uniprot_man_FP	tr|D0NDL2|D0NDL2_PHYIT	66	27150	3	3	3	3	0.57	40S ribosomal protein S3-3 OS=Phytophthora infestans (strain T30-4) OX=403677 GN=PITG_08959 PE=3 SV=1
Phytophthora_infestans_uniprot_man_FP	tr|D0MRI4|D0MRI4_PHYIT	65	12003	1	1	1	1	0.4	Thioredoxin, putative OS=Phytophthora infestans (strain T30-4) OX=403677 GN=PITG_00715 PE=4 SV=1
Phytophthora_infestans_uniprot_man_FP	tr|D0NBC9|D0NBC9_PHYIT	64	16845	1	1	1	1	0.27	Uncharacterized protein OS=Phytophthora infestans (strain T30-4) OX=403677 GN=PITG_09297 PE=3 SV=1
Phytophthora_infestans_uniprot_man_FP	tr|D0NT64|D0NT64_PHYIT	64	16971	2	2	2	2	0.62	Uncharacterized protein OS=Phytophthora infestans (strain T30-4) OX=403677 GN=PITG_15609 PE=4 SV=1
Phytophthora_infestans_uniprot_man_FP	tr|D0NLP8|D0NLP8_PHYIT	64	9656	1	1	1	1	0.52	Cystatin domain-containing protein OS=Phytophthora infestans (strain T30-4) OX=403677 GN=PITG_13320 PE=4 SV=1
Phytophthora_infestans_uniprot_man_FP	tr|D0MXW4|D0MXW4_PHYIT	64	12603	3	3	3	3	1.61	Histone H2B OS=Phytophthora infestans (strain T30-4) OX=403677 GN=PITG_03550 PE=3 SV=1
Phytophthora_infestans_uniprot_man_FP	tr|D0NS78|D0NS78_PHYIT	63	8723	1	1	1	1	0.58	Uncharacterized protein OS=Phytophthora infestans (strain T30-4) OX=403677 GN=PITG_15639 PE=4 SV=1
Phytophthora_infestans_uniprot_man_FP	tr|D0NZZ6|D0NZZ6_PHYIT	62	13086	2	2	1	1	0.36	Uncharacterized protein OS=Phytophthora infestans (strain T30-4) OX=403677 GN=PITG_19063 PE=4 SV=1
Phytophthora_infestans_uniprot_man_FP	tr|D0NC06|D0NC06_PHYIT	62	12968	1	1	1	1	0.37	Prefoldin subunit 2, putative OS=Phytophthora infestans (strain T30-4) OX=403677 GN=PITG_09443 PE=3 SV=1
Phytophthora_infestans_uniprot_man_FP	tr|D0P2R2|D0P2R2_PHYIT	61	10822	1	1	1	1	0.45	Sm protein F OS=Phytophthora infestans (strain T30-4) OX=403677 GN=PITG_23192 PE=3 SV=1
Phytophthora_infestans_uniprot_man_FP	tr|D0NM53|D0NM53_PHYIT	60	29773	2	2	2	2	0.32	40S ribosomal protein S4 OS=Phytophthora infestans (strain T30-4) OX=403677 GN=PITG_13500 PE=3 SV=1
Phytophthora_infestans_uniprot_man_FP	tr|D0MUG5|D0MUG5_PHYIT	60	36457	3	3	1	1	0.12	Glyceraldehyde-3-phosphate dehydrogenase OS=Phytophthora infestans (strain T30-4) OX=403677 GN=PITG_01940 PE=3 SV=1
Phytophthora_infestans_uniprot_man_FP	tr|D0NFT2|D0NFT2_PHYIT	60	96449	1	1	1	1	0.04	Elongation factor 2 OS=Phytophthora infestans (strain T30-4) OX=403677 GN=PITG_10941 PE=3 SV=1
Phytophthora_infestans_uniprot_man_FP	tr|D0NEZ7|D0NEZ7_PHYIT	60	45324	1	1	1	1	0.1	Alcohol dehydrogenase, putative OS=Phytophthora infestans (strain T30-4) OX=403677 GN=PITG_10292 PE=3 SV=1
Phytophthora_infestans_uniprot_man_FP	tr|D0NKT5|D0NKT5_PHYIT	59	12646	1	1	1	1	0.38	Elicitin (INF1) OS=Phytophthora infestans (strain T30-4) OX=403677 GN=PITG_12551 PE=3 SV=1
Phytophthora_infestans_uniprot_man_FP	tr|D0P2Y3|D0P2Y3_PHYIT	58	11315	2	2	2	2	1.04	Small nuclear ribonucleoprotein Sm D1 OS=Phytophthora infestans (strain T30-4) OX=403677 GN=PITG_20904 PE=3 SV=1
Phytophthora_infestans_uniprot_man_FP	tr|D0NKV6|D0NKV6_PHYIT	58	520227	2	2	1	1	0.01	Sporangia induced dynein heavy chain OS=Phytophthora infestans (strain T30-4) OX=403677 GN=PITG_12577 PE=4 SV=1
Phytophthora_infestans_uniprot_man_FP	tr|D0NQS1|D0NQS1_PHYIT	58	16783	2	2	2	2	0.63	PcF and SCR74-like cys-rich secreted peptide, putative OS=Phytophthora infestans (strain T30-4) OX=403677 GN=PITG_14645 PE=4 SV=1
Phytophthora_infestans_uniprot_man_FP	tr|D0N096|D0N096_PHYIT	58	60023	2	2	2	2	0.15	Malate synthase OS=Phytophthora infestans (strain T30-4) OX=403677 GN=PITG_03440 PE=3 SV=1
Phytophthora_infestans_uniprot_man_FP	tr|D0MUL3|D0MUL3_PHYIT	57	10263	2	2	2	2	1.2	Uncharacterized protein OS=Phytophthora infestans (strain T30-4) OX=403677 GN=PITG_01992 PE=4 SV=1
Phytophthora_infestans_uniprot_man_FP	tr|D0N2Y9|D0N2Y9_PHYIT	54	94460	1	1	1	1	0.04	Heat shock protein 90, putative OS=Phytophthora infestans (strain T30-4) OX=403677 GN=PITG_05498 PE=3 SV=1
Phytophthora_infestans_uniprot_man_FP	tr|D0NGF6|D0NGF6_PHYIT	52	23431	1	1	1	1	0.19	Rab2 family GTPase, putative OS=Phytophthora infestans (strain T30-4) OX=403677 GN=PITG_11205 PE=4 SV=1
Phytophthora_infestans_uniprot_man_FP	tr|D0NYW9|D0NYW9_PHYIT	52	47382	1	1	1	1	0.09	ATP-dependent RNA helicase eIF4A, putative OS=Phytophthora infestans (strain T30-4) OX=403677 GN=PITG_19129 PE=3 SV=1
Phytophthora_infestans_uniprot_man_FP	tr|D0NHD7|D0NHD7_PHYIT	51	10233	1	1	1	1	0.48	Uncharacterized protein OS=Phytophthora infestans (strain T30-4) OX=403677 GN=PITG_10913 PE=4 SV=1
Phytophthora_infestans_uniprot_man_FP	tr|D0MX39|D0MX39_PHYIT	50	13821	2	2	2	2	0.8	Glutaredoxin OS=Phytophthora infestans (strain T30-4) OX=403677 GN=PITG_02741 PE=4 SV=1
Phytophthora_infestans_uniprot_man_FP	tr|D0N631|D0N631_PHYIT	49	60432	2	2	2	2	0.15	Uncharacterized protein OS=Phytophthora infestans (strain T30-4) OX=403677 GN=PITG_05945 PE=4 SV=1
Phytophthora_infestans_uniprot_man_FP	tr|D0MWZ3|D0MWZ3_PHYIT	49	13012	1	1	1	1	0.37	ABM domain-containing protein OS=Phytophthora infestans (strain T30-4) OX=403677 GN=PITG_02687 PE=4 SV=1
Phytophthora_infestans_uniprot_man_FP	tr|D0MW65|D0MW65_PHYIT	48	69846	3	3	1	1	0.06	Uncharacterized protein OS=Phytophthora infestans (strain T30-4) OX=403677 GN=PITG_02373 PE=4 SV=1
Phytophthora_infestans_uniprot_man_FP	tr|D0ND55|D0ND55_PHYIT	48	23434	1	1	1	1	0.19	Nucleoside diphosphate kinase OS=Phytophthora infestans (strain T30-4) OX=403677 GN=PITG_08761 PE=3 SV=1
Phytophthora_infestans_uniprot_man_FP	tr|D0MUG8|D0MUG8_PHYIT	47	15116	1	1	1	1	0.31	60S ribosomal protein L23 OS=Phytophthora infestans (strain T30-4) OX=403677 GN=PITG_01943 PE=3 SV=1
Phytophthora_infestans_uniprot_man_FP	tr|D0N394|D0N394_PHYIT	47	81024	1	1	1	1	0.05	H(+)-exporting diphosphatase OS=Phytophthora infestans (strain T30-4) OX=403677 GN=PITG_05615 PE=3 SV=1
Phytophthora_infestans_uniprot_man_FP	tr|D0P1J6|D0P1J6_PHYIT	47	20050	1	1	1	1	0.23	Uncharacterized protein (Fragment) OS=Phytophthora infestans (strain T30-4) OX=403677 GN=PITG_20226 PE=4 SV=1
Phytophthora_infestans_uniprot_man_FP	tr|D0N2C0|D0N2C0_PHYIT	47	11139	2	2	2	2	1.07	Glutaredoxin OS=Phytophthora infestans (strain T30-4) OX=403677 GN=PITG_04906 PE=4 SV=1
Phytophthora_infestans_uniprot_man_FP	tr|D0MSX8|D0MSX8_PHYIT	47	35214	1	1	1	1	0.12	Sporangia induced predicted protein OS=Phytophthora infestans (strain T30-4) OX=403677 GN=PITG_00121 PE=4 SV=1
Phytophthora_infestans_uniprot_man_FP	tr|D0MXI4|D0MXI4_PHYIT	46	56894	1	1	1	1	0.08	Acetohydroxy-acid reductoisomerase OS=Phytophthora infestans (strain T30-4) OX=403677 GN=PITG_02925 PE=3 SV=1
Phytophthora_infestans_uniprot_man_FP	tr|D0MUK9|D0MUK9_PHYIT	46	59540	1	1	1	1	0.07	Long-chain-fatty-acid-CoA ligase, putative OS=Phytophthora infestans (strain T30-4) OX=403677 GN=PITG_01988 PE=4 SV=1
Phytophthora_infestans_uniprot_man_FP	tr|D0N4B5|D0N4B5_PHYIT	46	11325	1	1	1	1	0.43	Uncharacterized protein OS=Phytophthora infestans (strain T30-4) OX=403677 GN=PITG_06203 PE=4 SV=1
Phytophthora_infestans_uniprot_man_FP	tr|D0MXM3|D0MXM3_PHYIT	46	12274	1	1	1	1	0.39	Succinate dehydrogenase assembly factor 3, mitochondrial OS=Phytophthora infestans (strain T30-4) OX=403677 GN=PITG_02974 PE=3 SV=1
Phytophthora_infestans_uniprot_man_FP	tr|D0NYW1|D0NYW1_PHYIT	46	23985	1	1	1	1	0.19	60S ribosomal protein L10 OS=Phytophthora infestans (strain T30-4) OX=403677 GN=PITG_19121 PE=4 SV=1
Phytophthora_infestans_uniprot_man_FP	sp|D0NBV1|EPIC1_PHYIT	46	13931	1	1	1	1	0.34	Cystatin-like cysteine protease inhibitor EPIC1 OS=Phytophthora infestans (strain T30-4) OX=403677 GN=EPIC1 PE=1 SV=1
Phytophthora_infestans_uniprot_man_FP	tr|D0NXU6|D0NXU6_PHYIT	46	34451	1	1	1	1	0.13	Uncharacterized protein OS=Phytophthora infestans (strain T30-4) OX=403677 GN=PITG_18305 PE=4 SV=1
Phytophthora_infestans_uniprot_man_FP	tr|D0ND00|D0ND00_PHYIT	46	11971	2	2	1	1	0.4	60S ribosomal protein L36 OS=Phytophthora infestans (strain T30-4) OX=403677 GN=PITG_08703 PE=3 SV=1
Phytophthora_infestans_uniprot_man_FP	tr|D0N827|D0N827_PHYIT	46	15660	2	2	2	2	0.68	40S ribosomal protein S24 OS=Phytophthora infestans (strain T30-4) OX=403677 GN=PITG_06771 PE=3 SV=1
Phytophthora_infestans_uniprot_man_FP	tr|D0P2Y0|D0P2Y0_PHYIT	45	29978	1	1	1	1	0.15	Voltage-dependent anion-selective channel protein, putative OS=Phytophthora infestans (strain T30-4) OX=403677 GN=PITG_20901 PE=4 SV=1
Phytophthora_infestans_uniprot_man_FP	tr|D0NW41|D0NW41_PHYIT	44	40231	1	1	1	1	0.11	Rab11 family GTPase, putative OS=Phytophthora infestans (strain T30-4) OX=403677 GN=PITG_17461 PE=4 SV=1
Phytophthora_infestans_uniprot_man_FP	tr|D0NB37|D0NB37_PHYIT	44	17129	1	1	1	1	0.27	Pectate lyase OS=Phytophthora infestans (strain T30-4) OX=403677 GN=PITG_08633 PE=3 SV=1
Phytophthora_infestans_uniprot_man_FP	tr|D0P3R6|D0P3R6_PHYIT	43	12896	1	1	1	1	0.37	Elicitin-like protein INF4 OS=Phytophthora infestans (strain T30-4) OX=403677 GN=PITG_21410 PE=3 SV=1
Phytophthora_infestans_uniprot_man_FP	tr|D0NZ29|D0NZ29_PHYIT	43	7379	1	1	1	1	0.72	Nucleolar protein 10 OS=Phytophthora infestans (strain T30-4) OX=403677 GN=PITG_18717 PE=3 SV=1
Phytophthora_infestans_uniprot_man_FP	tr|D0NWK6|D0NWK6_PHYIT	42	23433	1	1	1	1	0.19	bPH_1 domain-containing protein OS=Phytophthora infestans (strain T30-4) OX=403677 GN=PITG_17668 PE=4 SV=1
Phytophthora_infestans_uniprot_man_FP	tr|D0P2X4|D0P2X4_PHYIT	42	95077	1	1	1	1	0.04	Trehalose-phosphatase, putative OS=Phytophthora infestans (strain T30-4) OX=403677 GN=PITG_20927 PE=3 SV=1
Phytophthora_infestans_uniprot_man_FP	tr|D0NTD4|D0NTD4_PHYIT	42	12394	1	1	1	1	0.38	Uncharacterized protein OS=Phytophthora infestans (strain T30-4) OX=403677 GN=PITG_16205 PE=3 SV=1
Phytophthora_infestans_uniprot_man_FP	tr|D0MZ75|D0MZ75_PHYIT	41	14391	1	1	1	1	0.33	Uncharacterized protein OS=Phytophthora infestans (strain T30-4) OX=403677 GN=PITG_03033 PE=3 SV=1
Phytophthora_infestans_uniprot_man_FP	tr|D0NWG8|D0NWG8_PHYIT	41	43151	1	1	1	1	0.1	S-adenosylmethionine synthase OS=Phytophthora infestans (strain T30-4) OX=403677 GN=PITG_17516 PE=3 SV=1
Phytophthora_infestans_uniprot_man_FP	tr|D0N1F9|D0N1F9_PHYIT	41	18536	1	1	1	1	0.25	Peptidyl-prolyl cis-trans isomerase OS=Phytophthora infestans (strain T30-4) OX=403677 GN=PITG_04522 PE=3 SV=1
Phytophthora_infestans_uniprot_man_FP	tr|D0NJX8|D0NJX8_PHYIT	41	12790	1	1	1	1	0.37	40S ribosomal protein S23, putative OS=Phytophthora infestans (strain T30-4) OX=403677 GN=PITG_12947 PE=3 SV=1
Phytophthora_infestans_uniprot_man_FP	tr|D0NDA9|D0NDA9_PHYIT	41	77187	1	1	1	1	0.06	Interferon-induced GTP-binding protein Mx OS=Phytophthora infestans (strain T30-4) OX=403677 GN=PITG_08837 PE=4 SV=1
Phytophthora_infestans_uniprot_man_FP	tr|D0N701|D0N701_PHYIT	41	26729	1	1	1	1	0.17	HTH CENPB-type domain-containing protein OS=Phytophthora infestans (strain T30-4) OX=403677 GN=PITG_06996 PE=4 SV=1
Phytophthora_infestans_uniprot_man_FP	tr|D0MXG5|D0MXG5_PHYIT	40	29351	1	1	1	1	0.15	Glycoside hydrolase, putative OS=Phytophthora infestans (strain T30-4) OX=403677 GN=PITG_02901 PE=3 SV=1
Phytophthora_infestans_uniprot_man_FP	tr|D0NHE0|D0NHE0_PHYIT	40	42174	1	1	1	1	0.1	C2 domain-containing protein, putative OS=Phytophthora infestans (strain T30-4) OX=403677 GN=PITG_11852 PE=4 SV=1
Phytophthora_infestans_uniprot_man_FP	tr|D0ND78|D0ND78_PHYIT	40	59242	1	1	1	1	0.07	Uncharacterized protein OS=Phytophthora infestans (strain T30-4) OX=403677 GN=PITG_22861 PE=4 SV=1
Phytophthora_infestans_uniprot_man_FP	tr|D0N7F4|D0N7F4_PHYIT	39	11050	1	1	1	1	0.44	Ubiquitin-fold modifier 1 OS=Phytophthora infestans (strain T30-4) OX=403677 GN=PITG_07163 PE=3 SV=1
Phytophthora_infestans_uniprot_man_FP	tr|D0NNX0|D0NNX0_PHYIT	39	29028	1	1	1	1	0.15	OTU domain-containing protein OS=Phytophthora infestans (strain T30-4) OX=403677 GN=PITG_14224 PE=4 SV=1
Phytophthora_infestans_uniprot_man_FP	tr|D0MVQ0|D0MVQ0_PHYIT	39	74775	1	1	1	1	0.06	Proteasome endopeptidase complex OS=Phytophthora infestans (strain T30-4) OX=403677 GN=PITG_02191 PE=4 SV=1
Phytophthora_infestans_uniprot_man_FP	tr|D0NUX8|D0NUX8_PHYIT	39	55688	1	1	1	1	0.08	Serine/threonine-protein kinase RIO1 OS=Phytophthora infestans (strain T30-4) OX=403677 GN=PITG_16813 PE=3 SV=1
Phytophthora_infestans_uniprot_man_FP	tr|D0NAN4|D0NAN4_PHYIT	38	87999	1	1	1	1	0.05	Kinesin-like protein OS=Phytophthora infestans (strain T30-4) OX=403677 GN=PITG_08458 PE=3 SV=1
Phytophthora_infestans_uniprot_man_FP	tr|D0NAK5|D0NAK5_PHYIT	38	136400	1	1	1	1	0.03	Endothelin-converting enzyme 1, metalloprotease family M13, putative OS=Phytophthora infestans (strain T30-4) OX=403677 GN=PITG_08425 PE=4 SV=1
Phytophthora_infestans_uniprot_man_FP	tr|D0NG42|D0NG42_PHYIT	38	11775	1	1	1	1	0.41	Uncharacterized protein OS=Phytophthora infestans (strain T30-4) OX=403677 GN=PITG_11071 PE=4 SV=1
Phytophthora_infestans_uniprot_man_FP	tr|D0MUI8|D0MUI8_PHYIT	38	74694	1	1	1	1	0.06	Uncharacterized protein OS=Phytophthora infestans (strain T30-4) OX=403677 GN=PITG_01963 PE=3 SV=1
Phytophthora_infestans_uniprot_man_FP	tr|D0MX86|D0MX86_PHYIT	38	122621	1	1	1	1	0.03	PH domain-containing protein OS=Phytophthora infestans (strain T30-4) OX=403677 GN=PITG_02793 PE=4 SV=1
Phytophthora_infestans_uniprot_man_FP	tr|D0N014|D0N014_PHYIT	38	21110	1	1	1	1	0.21	60S ribosomal protein L17-2 OS=Phytophthora infestans (strain T30-4) OX=403677 GN=PITG_03353 PE=3 SV=1
Phytophthora_infestans_uniprot_man_FP	tr|D0NHA7|D0NHA7_PHYIT	38	11939	1	1	1	1	0.4	NADH-u_ox-rdase domain-containing protein OS=Phytophthora infestans (strain T30-4) OX=403677 GN=PITG_10878 PE=4 SV=1
Phytophthora_infestans_uniprot_man_FP	tr|D0NDH7|D0NDH7_PHYIT	38	48031	1	1	1	1	0.09	Uncharacterized protein OS=Phytophthora infestans (strain T30-4) OX=403677 GN=PITG_08919 PE=4 SV=1
Phytophthora_infestans_uniprot_man_FP	tr|D0MXH9|D0MXH9_PHYIT	38	13045	1	1	1	1	0.36	Uncharacterized protein OS=Phytophthora infestans (strain T30-4) OX=403677 GN=PITG_02920 PE=4 SV=1
Phytophthora_infestans_uniprot_man_FP	tr|D0P0T0|D0P0T0_PHYIT	38	228593	1	1	1	1	0.02	Voltage-gated Ion Channel (VIC) Superfamily OS=Phytophthora infestans (strain T30-4) OX=403677 GN=PITG_20111 PE=4 SV=1
Phytophthora_infestans_uniprot_man_FP	tr|D0MV00|D0MV00_PHYIT	37	87113	1	1	1	1	0.05	ANK_REP_REGION domain-containing protein OS=Phytophthora infestans (strain T30-4) OX=403677 GN=PITG_01240 PE=4 SV=1
Phytophthora_infestans_uniprot_man_FP	tr|D0MR99|D0MR99_PHYIT	37	12506	1	1	1	1	0.38	Monooxygenase, putative OS=Phytophthora infestans (strain T30-4) OX=403677 GN=PITG_00625 PE=4 SV=1
Phytophthora_infestans_uniprot_man_FP	sp|D0NBU6|CRE8_PHYIT	37	18374	1	1	1	1	0.25	RxLR effector protein CRE8 OS=Phytophthora infestans (strain T30-4) OX=403677 GN=CRE8 PE=2 SV=1
Phytophthora_infestans_uniprot_man_FP	tr|D0NTL9|D0NTL9_PHYIT	37	13405	1	1	1	1	0.35	Robl_LC7 domain-containing protein OS=Phytophthora infestans (strain T30-4) OX=403677 GN=PITG_16429 PE=3 SV=1
Phytophthora_infestans_uniprot_man_FP	tr|D0NCN3|D0NCN3_PHYIT	37	31084	1	1	1	1	0.14	Thioredoxin H-type OS=Phytophthora infestans (strain T30-4) OX=403677 GN=PITG_09722 PE=4 SV=1
Phytophthora_infestans_uniprot_man_FP	tr|D0MUY7|D0MUY7_PHYIT	37	10370	1	1	1	1	0.48	Uncharacterized protein OS=Phytophthora infestans (strain T30-4) OX=403677 GN=PITG_01227 PE=3 SV=1
Phytophthora_infestans_uniprot_man_FP	tr|D0MWJ7|D0MWJ7_PHYIT	37	14560	1	1	1	1	0.32	Histone H2A OS=Phytophthora infestans (strain T30-4) OX=403677 GN=PITG_02527 PE=3 SV=1
Phytophthora_infestans_uniprot_man_FP	tr|D0N318|D0N318_PHYIT	37	59185	1	1	1	1	0.07	Uncharacterized protein OS=Phytophthora infestans (strain T30-4) OX=403677 GN=PITG_05533 PE=4 SV=1
Phytophthora_infestans_uniprot_man_FP	tr|D0NMU9|D0NMU9_PHYIT	36	22691	1	1	1	1	0.2	Rab18 family GTPase, putative OS=Phytophthora infestans (strain T30-4) OX=403677 GN=PITG_13809 PE=4 SV=1
Phytophthora_infestans_uniprot_man_FP	tr|D0NW42|D0NW42_PHYIT	36	13792	1	1	1	1	0.34	Uncharacterized protein OS=Phytophthora infestans (strain T30-4) OX=403677 GN=PITG_17466 PE=4 SV=1
Phytophthora_infestans_uniprot_man_FP	tr|D0P1Y9|D0P1Y9_PHYIT	36	36051	1	1	1	1	0.12	60S ribosomal protein L5 OS=Phytophthora infestans (strain T30-4) OX=403677 GN=PITG_20188 PE=3 SV=1
Phytophthora_infestans_uniprot_man_FP	tr|D0MQD8|D0MQD8_PHYIT	36	49488	2	2	1	1	0.09	Phosphatidylinositol kinase OS=Phytophthora infestans (strain T30-4) OX=403677 GN=PITG_00272 PE=3 SV=1
Phytophthora_infestans_uniprot_man_FP	tr|D0NDN9|D0NDN9_PHYIT	36	25308	3	3	1	1	0.18	DSHCT domain-containing protein OS=Phytophthora infestans (strain T30-4) OX=403677 GN=PITG_08995 PE=4 SV=1
Phytophthora_infestans_uniprot_man_FP	tr|D0NCJ9|D0NCJ9_PHYIT	36	13552	1	1	1	1	0.35	Transmembrane protein 230 OS=Phytophthora infestans (strain T30-4) OX=403677 GN=PITG_09679 PE=3 SV=1
Phytophthora_infestans_uniprot_man_FP	tr|D0NYQ0|D0NYQ0_PHYIT	36	32903	1	1	1	1	0.13	Uncharacterized protein OS=Phytophthora infestans (strain T30-4) OX=403677 GN=PITG_18990 PE=4 SV=1
Phytophthora_infestans_uniprot_man_FP	tr|D0MVP7|D0MVP7_PHYIT	36	11797	1	1	1	1	0.41	Peptidylprolyl isomerase OS=Phytophthora infestans (strain T30-4) OX=403677 GN=PITG_02186 PE=4 SV=1
Phytophthora_infestans_uniprot_man_FP	sp|D0N0Z8|RD24_PHYIT	36	17371	1	1	1	1	0.27	RxLR effector protein PexRD24 OS=Phytophthora infestans (strain T30-4) OX=403677 GN=PexRD24 PE=1 SV=1
Phytophthora_infestans_uniprot_man_FP	tr|D0P3E0|D0P3E0_PHYIT	36	277768	1	1	1	1	0.02	Uncharacterized protein OS=Phytophthora infestans (strain T30-4) OX=403677 GN=PITG_20996 PE=4 SV=1
Phytophthora_infestans_uniprot_man_FP	tr|D0NBN9|D0NBN9_PHYIT	35	125897	1	1	1	1	0.03	Exportin-6-like protein OS=Phytophthora infestans (strain T30-4) OX=403677 GN=PITG_09089 PE=3 SV=1
Phytophthora_infestans_uniprot_man_FP	tr|D0N1V0|D0N1V0_PHYIT	35	25821	1	1	1	1	0.17	Uncharacterized protein OS=Phytophthora infestans (strain T30-4) OX=403677 GN=PITG_04704 PE=4 SV=1
Phytophthora_infestans_uniprot_man_FP	tr|D0NK11|D0NK11_PHYIT	35	25644	1	1	1	1	0.17	Glutathione transferase, theta class OS=Phytophthora infestans (strain T30-4) OX=403677 GN=PITG_12990 PE=4 SV=1
Phytophthora_infestans_uniprot_man_FP	tr|D0NAQ4|D0NAQ4_PHYIT	35	178381	1	1	1	1	0.02	Regulator of chromosome condensation (RCC1)-like protein OS=Phytophthora infestans (strain T30-4) OX=403677 GN=PITG_08481 PE=4 SV=1
Phytophthora_infestans_uniprot_man_FP	tr|D0NRS6|D0NRS6_PHYIT	35	38909	1	1	1	1	0.11	ANK_REP_REGION domain-containing protein OS=Phytophthora infestans (strain T30-4) OX=403677 GN=PITG_15154 PE=4 SV=1
Phytophthora_infestans_uniprot_man_FP	tr|D0NFB8|D0NFB8_PHYIT	35	137899	1	1	1	1	0.03	Uncharacterized protein OS=Phytophthora infestans (strain T30-4) OX=403677 GN=PITG_10446 PE=4 SV=1
Phytophthora_infestans_uniprot_man_FP	tr|D0N4E3|D0N4E3_PHYIT	35	27849	1	1	1	1	0.16	60S ribosomal protein L8, putative OS=Phytophthora infestans (strain T30-4) OX=403677 GN=PITG_06237 PE=3 SV=1
Phytophthora_infestans_uniprot_man_FP	tr|D0NMP0|D0NMP0_PHYIT	35	12001	1	1	1	1	0.4	Uncharacterized protein OS=Phytophthora infestans (strain T30-4) OX=403677 GN=PITG_13739 PE=4 SV=1
Phytophthora_infestans_uniprot_man_FP	tr|D0NY11|D0NY11_PHYIT	35	30213	1	1	1	1	0.15	Thioredoxin domain-containing protein OS=Phytophthora infestans (strain T30-4) OX=403677 GN=PITG_18378 PE=4 SV=1
Phytophthora_infestans_uniprot_man_FP	tr|D0MVL5|D0MVL5_PHYIT	35	163460	1	1	1	1	0.03	Uncharacterized protein OS=Phytophthora infestans (strain T30-4) OX=403677 GN=PITG_02146 PE=4 SV=1
Phytophthora_infestans_uniprot_man_FP	tr|D0NBZ4|D0NBZ4_PHYIT	35	17459	1	1	1	1	0.26	40S ribosomal protein S19-3 OS=Phytophthora infestans (strain T30-4) OX=403677 GN=PITG_09431 PE=3 SV=1
Phytophthora_infestans_uniprot_man_FP	tr|D0NUE9|D0NUE9_PHYIT	34	5702	1	1	1	1	1	Uncharacterized protein OS=Phytophthora infestans (strain T30-4) OX=403677 GN=PITG_16925 PE=3 SV=1
Phytophthora_infestans_uniprot_man_FP	tr|D0ND91|D0ND91_PHYIT	34	17579	1	1	1	1	0.26	60S ribosomal protein L12, putative OS=Phytophthora infestans (strain T30-4) OX=403677 GN=PITG_08809 PE=3 SV=1
Phytophthora_infestans_uniprot_man_FP	tr|D0P113|D0P113_PHYIT	34	9328	1	1	1	1	0.54	Uncharacterized protein OS=Phytophthora infestans (strain T30-4) OX=403677 GN=PITG_19772 PE=3 SV=1
Phytophthora_infestans_uniprot_man_FP	tr|D0MRU3|D0MRU3_PHYIT	34	42034	1	1	1	1	0.1	Thioredoxin-dependent peroxide reductase, putative OS=Phytophthora infestans (strain T30-4) OX=403677 GN=PITG_00850 PE=4 SV=1
Phytophthora_infestans_uniprot_man_FP	tr|D0MYU4|D0MYU4_PHYIT	34	46097	1	1	1	1	0.09	Type II (General) Secretory Pathway (IISP) Family OS=Phytophthora infestans (strain T30-4) OX=403677 GN=PITG_03906 PE=3 SV=1
Phytophthora_infestans_uniprot_man_FP	tr|D0N6U9|D0N6U9_PHYIT	34	41403	1	1	1	1	0.1	D-ser_dehydrat domain-containing protein OS=Phytophthora infestans (strain T30-4) OX=403677 GN=PITG_06939 PE=3 SV=1
Phytophthora_infestans_uniprot_man_FP	tr|D0N307|D0N307_PHYIT	34	13519	1	1	1	1	0.35	Uncharacterized protein OS=Phytophthora infestans (strain T30-4) OX=403677 GN=PITG_05518 PE=4 SV=1
Phytophthora_infestans_uniprot_man_FP	tr|D0N5Q1|D0N5Q1_PHYIT	34	87652	1	1	1	1	0.05	Protein kinase, putative OS=Phytophthora infestans (strain T30-4) OX=403677 GN=PITG_05798 PE=4 SV=1
Phytophthora_infestans_uniprot_man_FP	tr|D0P0P4|D0P0P4_PHYIT	34	10864	1	1	1	1	0.45	Uncharacterized protein OS=Phytophthora infestans (strain T30-4) OX=403677 GN=PITG_19880 PE=4 SV=1
Phytophthora_infestans_uniprot_man_FP	tr|D0NUI4|D0NUI4_PHYIT	34	10858	1	1	1	1	0.45	U6 snRNA-associated Sm-like protein LSm8 OS=Phytophthora infestans (strain T30-4) OX=403677 GN=LSM8 PE=3 SV=1
Phytophthora_infestans_uniprot_man_FP	tr|D0NBB9|D0NBB9_PHYIT	33	16463	1	1	1	1	0.28	Uncharacterized protein OS=Phytophthora infestans (strain T30-4) OX=403677 GN=PITG_09287 PE=4 SV=1
Phytophthora_infestans_uniprot_man_FP	tr|D0NJ10|D0NJ10_PHYIT	33	67728	1	1	1	1	0.06	Crinkler (CRN) family protein OS=Phytophthora infestans (strain T30-4) OX=403677 GN=PITG_12094 PE=4 SV=1
Phytophthora_infestans_uniprot_man_FP	tr|D0NMQ9|D0NMQ9_PHYIT	33	20823	1	1	1	1	0.22	Protoplast secreted protein 2 OS=Phytophthora infestans (strain T30-4) OX=403677 GN=PITG_13761 PE=3 SV=1
Phytophthora_infestans_uniprot_man_FP	tr|D0P2B5|D0P2B5_PHYIT	33	165652	1	1	1	1	0.03	Uncharacterized protein OS=Phytophthora infestans (strain T30-4) OX=403677 GN=PITG_20628 PE=4 SV=1
Phytophthora_infestans_uniprot_man_FP	tr|D0MTU6|D0MTU6_PHYIT	33	34318	1	1	1	1	0.13	Hydroxyacylglutathione hydrolase, putative OS=Phytophthora infestans (strain T30-4) OX=403677 GN=PITG_01689 PE=3 SV=1
Phytophthora_infestans_uniprot_man_FP	tr|D0NMJ0|D0NMJ0_PHYIT	33	6307	1	1	1	1	0.87	Uncharacterized protein OS=Phytophthora infestans (strain T30-4) OX=403677 GN=PITG_13676 PE=3 SV=1
Phytophthora_infestans_uniprot_man_FP	tr|D0NGV0|D0NGV0_PHYIT	33	17750	1	1	1	1	0.26	Uncharacterized protein OS=Phytophthora infestans (strain T30-4) OX=403677 GN=PITG_10680 PE=4 SV=1
Phytophthora_infestans_uniprot_man_FP	tr|D0NLL0|D0NLL0_PHYIT	33	44072	1	1	1	1	0.1	RING-type domain-containing protein OS=Phytophthora infestans (strain T30-4) OX=403677 GN=PITG_13276 PE=4 SV=1
Phytophthora_infestans_uniprot_man_FP	tr|D0N6L8|D0N6L8_PHYIT	33	65895	1	1	1	1	0.06	ATP-binding Cassette (ABC) Superfamily OS=Phytophthora infestans (strain T30-4) OX=403677 GN=PITG_06852 PE=4 SV=1
Phytophthora_infestans_uniprot_man_FP	tr|D0NFC6|D0NFC6_PHYIT	32	76434	1	1	1	1	0.06	Uncharacterized protein OS=Phytophthora infestans (strain T30-4) OX=403677 GN=PITG_10455 PE=3 SV=1
Phytophthora_infestans_uniprot_man_FP	tr|D0NSC8|D0NSC8_PHYIT	32	15052	1	1	1	1	0.31	50S ribosomal protein L5, chloroplastic OS=Phytophthora infestans (strain T30-4) OX=403677 GN=PITG_15697 PE=3 SV=1
Phytophthora_infestans_uniprot_man_FP	tr|D0NMM7|D0NMM7_PHYIT	32	44509	1	1	1	1	0.1	FYVE-type domain-containing protein OS=Phytophthora infestans (strain T30-4) OX=403677 GN=PITG_13725 PE=4 SV=1
Phytophthora_infestans_uniprot_man_FP	tr|D0NZX1|D0NZX1_PHYIT	32	45357	1	1	1	1	0.1	Secreted RxLR effector peptide protein, putative OS=Phytophthora infestans (strain T30-4) OX=403677 GN=PITG_19307 PE=4 SV=1
Phytophthora_infestans_uniprot_man_FP	tr|D0NL21|D0NL21_PHYIT	32	15264	1	1	1	1	0.3	40S ribosomal protein S17, putative OS=Phytophthora infestans (strain T30-4) OX=403677 GN=PITG_12745 PE=3 SV=1
Phytophthora_infestans_uniprot_man_FP	tr|D0MXU7|D0MXU7_PHYIT	32	111984	1	1	1	1	0.04	Lysine ketoglutarate reductase OS=Phytophthora infestans (strain T30-4) OX=403677 GN=PITG_03530 PE=4 SV=1
Phytophthora_infestans_uniprot_man_FP	tr|D0NC41|D0NC41_PHYIT	32	56692	1	1	1	1	0.08	PX domain-containing protein OS=Phytophthora infestans (strain T30-4) OX=403677 GN=PITG_09482 PE=4 SV=1
Phytophthora_infestans_uniprot_man_FP	tr|D0N7V1|D0N7V1_PHYIT	32	14111	1	1	1	1	0.33	Uncharacterized protein OS=Phytophthora infestans (strain T30-4) OX=403677 GN=PITG_07340 PE=4 SV=1
Phytophthora_infestans_uniprot_man_FP	tr|D0NHB5|D0NHB5_PHYIT	32	12796	1	1	1	1	0.37	NADH-u_ox-rdase domain-containing protein OS=Phytophthora infestans (strain T30-4) OX=403677 GN=PITG_10886 PE=4 SV=1
Phytophthora_infestans_uniprot_man_FP	tr|D0NCV1|D0NCV1_PHYIT	32	78413	1	1	1	1	0.05	Glucan 1,3-beta-glucosidase, putative OS=Phytophthora infestans (strain T30-4) OX=403677 GN=PITG_09798 PE=3 SV=1
Phytophthora_infestans_uniprot_man_FP	tr|D0NW97|D0NW97_PHYIT	32	13092	1	1	1	1	0.36	Uncharacterized protein OS=Phytophthora infestans (strain T30-4) OX=403677 GN=PITG_17785 PE=3 SV=1
Phytophthora_infestans_uniprot_man_FP	tr|D0NY60|D0NY60_PHYIT	32	52771	1	1	1	1	0.08	Protein transporter Sec61 subunit alpha, putative OS=Phytophthora infestans (strain T30-4) OX=403677 GN=PITG_18089 PE=3 SV=1
Phytophthora_infestans_uniprot_man_FP	tr|D0N5C6|D0N5C6_PHYIT	31	98878	1	1	1	1	0.04	Uncharacterized protein OS=Phytophthora infestans (strain T30-4) OX=403677 GN=PITG_06653 PE=4 SV=1
Phytophthora_infestans_uniprot_man_FP	tr|D0MZV7|D0MZV7_PHYIT	31	24239	1	1	1	1	0.18	60S ribosomal protein L6 OS=Phytophthora infestans (strain T30-4) OX=403677 GN=PITG_03294 PE=3 SV=1
Phytophthora_infestans_uniprot_man_FP	tr|D0MVL4|D0MVL4_PHYIT	31	74765	1	1	1	1	0.06	GRIP domain-containing protein OS=Phytophthora infestans (strain T30-4) OX=403677 GN=PITG_02145 PE=4 SV=1
Phytophthora_infestans_uniprot_man_FP	tr|D0MT34|D0MT34_PHYIT	31	15492	1	1	1	1	0.3	40S ribosomal protein S12 OS=Phytophthora infestans (strain T30-4) OX=403677 GN=PITG_00179 PE=3 SV=1
Phytophthora_infestans_uniprot_man_FP	tr|D0P1L2|D0P1L2_PHYIT	31	26238	1	1	1	1	0.17	C2H2-type domain-containing protein OS=Phytophthora infestans (strain T30-4) OX=403677 GN=PITG_19735 PE=4 SV=1
Phytophthora_infestans_uniprot_man_FP	tr|D0MXR7|D0MXR7_PHYIT	31	43355	1	1	1	1	0.1	Uncharacterized protein OS=Phytophthora infestans (strain T30-4) OX=403677 GN=PITG_03496 PE=4 SV=1
Phytophthora_infestans_uniprot_man_FP	tr|D0MZ14|D0MZ14_PHYIT	31	21413	1	1	1	1	0.21	SET domain-containing protein OS=Phytophthora infestans (strain T30-4) OX=403677 GN=PITG_03984 PE=4 SV=1
Phytophthora_infestans_uniprot_man_FP	tr|D0N9J7|D0N9J7_PHYIT	31	47587	1	1	1	1	0.09	Uncharacterized protein OS=Phytophthora infestans (strain T30-4) OX=403677 GN=PITG_08138 PE=4 SV=1
Phytophthora_infestans_uniprot_man_FP	tr|D0N9R4|D0N9R4_PHYIT	31	142150	1	1	1	1	0.03	WD domain-containing protein, putative OS=Phytophthora infestans (strain T30-4) OX=403677 GN=PITG_08216 PE=4 SV=1
Phytophthora_infestans_uniprot_man_FP	tr|D0NME3|D0NME3_PHYIT	31	35593	1	1	1	1	0.12	Malate dehydrogenase OS=Phytophthora infestans (strain T30-4) OX=403677 GN=PITG_13614 PE=3 SV=1
Phytophthora_infestans_uniprot_man_FP	tr|D0NEZ2|D0NEZ2_PHYIT	31	173747	1	1	1	1	0.02	Adenylate cyclase, putative OS=Phytophthora infestans (strain T30-4) OX=403677 GN=PITG_10287 PE=4 SV=1
Phytophthora_infestans_uniprot_man_FP	tr|D0MV71|D0MV71_PHYIT	31	11924	1	1	1	1	0.41	Peptidylprolyl isomerase OS=Phytophthora infestans (strain T30-4) OX=403677 GN=PITG_01310 PE=4 SV=1
Phytophthora_infestans_uniprot_man_FP	tr|D0MZZ6|D0MZZ6_PHYIT	31	298933	1	1	1	1	0.01	1,3-beta-glucan synthase OS=Phytophthora infestans (strain T30-4) OX=403677 GN=PITG_03335 PE=3 SV=1
Phytophthora_infestans_uniprot_man_FP	tr|D0NSR7|D0NSR7_PHYIT	31	56827	1	1	1	1	0.08	60S ribosomal export protein NMD3 OS=Phytophthora infestans (strain T30-4) OX=403677 GN=PITG_16054 PE=3 SV=1
Phytophthora_infestans_uniprot_man_FP	tr|D0MTS3|D0MTS3_PHYIT	31	372796	2	2	1	1	0.01	PH domain-containing protein OS=Phytophthora infestans (strain T30-4) OX=403677 GN=PITG_01663 PE=3 SV=1
Phytophthora_infestans_uniprot_man_FP	tr|D0NG71|D0NG71_PHYIT	31	145517	1	1	1	1	0.03	WD domain-containing protein, putative OS=Phytophthora infestans (strain T30-4) OX=403677 GN=PITG_11109 PE=4 SV=1
Phytophthora_infestans_uniprot_man_FP	sp|D0N0F2|RXLRE_PHYIT	31	17382	1	1	1	1	0.26	RxLR effector protein PITG_04049 OS=Phytophthora infestans (strain T30-4) OX=403677 GN=PITG_04049 PE=2 SV=1
Phytophthora_infestans_uniprot_man_FP	tr|D0N308|D0N308_PHYIT	31	90785	1	1	1	1	0.05	Phosphatidylinositol 4-phosphate 5-kinase D3 (PIPK-D3/GPCR-PIPK) OS=Phytophthora infestans (strain T30-4) OX=403677 GN=PITG_05519 PE=4 SV=1
Phytophthora_infestans_uniprot_man_FP	tr|D0P0W7|D0P0W7_PHYIT	30	78764	1	1	1	1	0.05	Protein kinase OS=Phytophthora infestans (strain T30-4) OX=403677 GN=PITG_19849 PE=4 SV=1
Phytophthora_infestans_uniprot_man_FP	tr|D0NZ40|D0NZ40_PHYIT	30	109659	1	1	1	1	0.04	26S proteasome non-ATPase regulatory subunit, putative OS=Phytophthora infestans (strain T30-4) OX=403677 GN=PITG_18731 PE=3 SV=1
Phytophthora_infestans_uniprot_man_FP	tr|D0NU57|D0NU57_PHYIT	30	41007	1	1	1	1	0.11	Uncharacterized protein OS=Phytophthora infestans (strain T30-4) OX=403677 GN=PITG_16384 PE=4 SV=1
Phytophthora_infestans_uniprot_man_FP	tr|D0NS39|D0NS39_PHYIT	30	33625	1	1	1	1	0.13	Serine protease family S33, putative OS=Phytophthora infestans (strain T30-4) OX=403677 GN=PITG_15952 PE=4 SV=1
Phytophthora_infestans_uniprot_man_FP	tr|D0N6N7|D0N6N7_PHYIT	30	77730	1	1	1	1	0.05	Pyridoxal phosphate phosphatase, putative OS=Phytophthora infestans (strain T30-4) OX=403677 GN=PITG_06874 PE=4 SV=1
Phytophthora_infestans_uniprot_man_FP	tr|D0MQE8|D0MQE8_PHYIT	30	204758	1	1	1	1	0.02	Phospholipase D OS=Phytophthora infestans (strain T30-4) OX=403677 GN=PITG_00284 PE=4 SV=1
Phytophthora_infestans_uniprot_man_FP	tr|D0N5U4|D0N5U4_PHYIT	30	12069	1	1	1	1	0.4	4a-hydroxytetrahydrobiopterin dehydratase OS=Phytophthora infestans (strain T30-4) OX=403677 GN=PITG_05850 PE=3 SV=1
Phytophthora_infestans_uniprot_man_FP	sp|D0NIW0|AVR10_PHYIT	30	14973	1	1	1	1	0.31	RxLR effector protein Avr10 OS=Phytophthora infestans (strain T30-4) OX=403677 GN=Avr10 PE=2 SV=1
Phytophthora_infestans_uniprot_man_FP	tr|D0NIX9|D0NIX9_PHYIT	30	48952	1	1	1	1	0.09	Uncharacterized protein OS=Phytophthora infestans (strain T30-4) OX=403677 GN=PITG_11503 PE=4 SV=1
Phytophthora_infestans_uniprot_man_FP	tr|D0NJK1|D0NJK1_PHYIT	30	9367	1	1	1	1	0.54	NADH dehydrogenase [ubiquinone] 1 beta subcomplex subunit 7 OS=Phytophthora infestans (strain T30-4) OX=403677 GN=PITG_12309 PE=3 SV=1
Phytophthora_infestans_uniprot_man_FP	tr|D0NMD4|D0NMD4_PHYIT	30	150013	1	1	1	1	0.03	Phospholipid-transporting ATPase OS=Phytophthora infestans (strain T30-4) OX=403677 GN=PITG_13604 PE=3 SV=1
Phytophthora_infestans_uniprot_man_FP	tr|D0MUP3|D0MUP3_PHYIT	30	35903	1	1	1	1	0.12	Succinate--CoA ligase [ADP-forming] subunit alpha, mitochondrial OS=Phytophthora infestans (strain T30-4) OX=403677 GN=PITG_02026 PE=3 SV=1
Phytophthora_infestans_uniprot_man_FP	sp|D0NL15|RXLRL_PHYIT	30	18782	1	1	1	1	0.24	RxLR effector protein PITG_12737 OS=Phytophthora infestans (strain T30-4) OX=403677 GN=PITG_12737 PE=2 SV=1
Phytophthora_infestans_uniprot_man_FP	tr|D0N1Q9|D0N1Q9_PHYIT	30	75770	1	1	1	1	0.06	Methylcrotonoyl-CoA carboxylase subunit alpha, putative OS=Phytophthora infestans (strain T30-4) OX=403677 GN=PITG_04658 PE=4 SV=1
Phytophthora_infestans_uniprot_man_FP	tr|D0NE48|D0NE48_PHYIT	30	115067	1	1	1	1	0.04	Alpha-mannosidase OS=Phytophthora infestans (strain T30-4) OX=403677 GN=PITG_10031 PE=3 SV=1
Phytophthora_infestans_uniprot_man_FP	tr|D0MW88|D0MW88_PHYIT	30	63335	1	1	1	1	0.07	Folate-Biopterin Transporter (FBT) Family OS=Phytophthora infestans (strain T30-4) OX=403677 GN=PITG_02409 PE=3 SV=1
Phytophthora_infestans_uniprot_man_FP	tr|D0MZK2|D0MZK2_PHYIT	29	22035	1	1	1	1	0.2	60S ribosomal protein L9 OS=Phytophthora infestans (strain T30-4) OX=403677 GN=PITG_03178 PE=3 SV=1
Phytophthora_infestans_uniprot_man_FP	tr|D0N7Z8|D0N7Z8_PHYIT	29	39747	1	1	1	1	0.11	Uncharacterized protein OS=Phytophthora infestans (strain T30-4) OX=403677 GN=PITG_06738 PE=3 SV=1
Phytophthora_infestans_uniprot_man_FP	tr|D0NCB4|D0NCB4_PHYIT	29	15420	1	1	1	1	0.3	Vesicle transporter GOT1B-like protein OS=Phytophthora infestans (strain T30-4) OX=403677 GN=PITG_09578 PE=4 SV=1
Phytophthora_infestans_uniprot_man_FP	tr|D0MWI1|D0MWI1_PHYIT	29	46307	1	1	1	1	0.09	Uncharacterized protein OS=Phytophthora infestans (strain T30-4) OX=403677 GN=PITG_02506 PE=4 SV=1
Phytophthora_infestans_uniprot_man_FP	tr|D0MZW6|D0MZW6_PHYIT	29	28137	1	1	1	1	0.16	GOLD domain-containing protein OS=Phytophthora infestans (strain T30-4) OX=403677 GN=PITG_03303 PE=3 SV=1
Phytophthora_infestans_uniprot_man_FP	tr|D0N4W3|D0N4W3_PHYIT	29	124600	1	1	1	1	0.03	Myosin-like protein OS=Phytophthora infestans (strain T30-4) OX=403677 GN=PITG_06450 PE=3 SV=1
Phytophthora_infestans_uniprot_man_FP	tr|D0NCA2|D0NCA2_PHYIT	29	22672	1	1	1	1	0.2	40S ribosomal protein S9-1 OS=Phytophthora infestans (strain T30-4) OX=403677 GN=PITG_09563 PE=3 SV=1
Phytophthora_infestans_uniprot_man_FP	tr|D0NR70|D0NR70_PHYIT	29	67916	1	1	1	1	0.06	Leukotriene A-4 hydrolase, putative OS=Phytophthora infestans (strain T30-4) OX=403677 GN=PITG_15413 PE=3 SV=1
Phytophthora_infestans_uniprot_man_FP	tr|D0N2A4|D0N2A4_PHYIT	29	162700	1	1	1	1	0.03	Urb2 domain-containing protein OS=Phytophthora infestans (strain T30-4) OX=403677 GN=PITG_04889 PE=4 SV=1
Phytophthora_infestans_uniprot_man_FP	tr|D0MYA3|D0MYA3_PHYIT	29	49416	1	1	1	1	0.09	Phosphopyruvate hydratase OS=Phytophthora infestans (strain T30-4) OX=403677 GN=PITG_03698 PE=3 SV=1

## Sheet: Infected Total input Rep3
Database	Accession	Score	Mass	Num. of matches	Num. of significant matches	Num. of sequences	Num. of significant sequences	emPAI	Description
Phytophthora_infestans_uniprot_man_FP	tr|D0NGJ2|D0NGJ2_PHYIT	840	72269	22	22	13	13	1.11	Heat shock 70 kDa protein OS=Phytophthora infestans (strain T30-4) OX=403677 GN=PITG_11244 PE=3 SV=1
Phytophthora_infestans_uniprot_man_FP	tr|D0NGK0|D0NGK0_PHYIT	642	71893	16	16	7	7	0.5	Heat shock protein 70 OS=Phytophthora infestans (strain T30-4) OX=403677 GN=PITG_11252 PE=3 SV=1
Phytophthora_infestans_uniprot_man_FP	tr|D0MR13|D0MR13_PHYIT	613	72505	17	17	10	10	0.77	Luminal-binding protein 3 OS=Phytophthora infestans (strain T30-4) OX=403677 GN=PITG_00527 PE=3 SV=1
Phytophthora_infestans_uniprot_man_FP	tr|D0N1P5|D0N1P5_PHYIT	693	48757	22	22	12	12	3.23	Elongation factor 1-alpha OS=Phytophthora infestans (strain T30-4) OX=403677 GN=PITG_04640 PE=3 SV=1
Phytophthora_infestans_uniprot_man_FP	tr|D0NFT2|D0NFT2_PHYIT	658	96449	21	21	16	16	1.26	Elongation factor 2 OS=Phytophthora infestans (strain T30-4) OX=403677 GN=PITG_10941 PE=3 SV=1
Phytophthora_infestans_uniprot_man_FP	tr|D0NEK2|D0NEK2_PHYIT	631	53022	13	13	8	8	1.18	Adenosylhomocysteinase OS=Phytophthora infestans (strain T30-4) OX=403677 GN=PITG_10198 PE=3 SV=1
Phytophthora_infestans_uniprot_man_FP	tr|D0N4T6|D0N4T6_PHYIT	631	80655	17	17	14	14	1.16	Heat shock protein 90 OS=Phytophthora infestans (strain T30-4) OX=403677 GN=PITG_06415 PE=3 SV=1
[truncated: 896 more rows]

## Sheet: Infected P30-IP Rep1
Database	Accession	Score	Mass	Num. of matches	Num. of significant matches	Num. of sequences	Num. of significant sequences	emPAI	Description
[truncated: 886 more rows]

[truncated: 13 more sheets: Infected P30-IP Rep2, Infected P30-IP Rep3, Infected P100-IP Rep1, Infected P100-IP Rep2, Infected P100-IP Rep3, Uninfected Total input Rep2, Uninfected Total input Rep3, Uninfected P30-IP Rep1, Uninfected P30-IP Rep2, Uninfected P30-IP Rep3, Uninfected P100-IP Rep1, Uninfected P100-IP Rep2, Uninfected P100-IP Rep3]
