# Supplementary material for: Uptake of oomycete RXLR effectors into host cells by clathrin-mediated endocytosis
Source: Plant Cell. 2023 Mar 13;35(7):2504–26. doi: 10.1093/plcell/koad069 (PMC10291037; doi:10.1093/plcell/koad069)
Supplement: koad069_Supplementary_Data [file koad069_supplementary_data.zip › TPC2022RA01202DR1 Suppl DS1.xlsx]

## Sheet: MQ Protein groups
Supplemental Data, Wang et al., (2023). Uptake of oomycete RXLR effectors into host cells by clathrin-mediated endocytosis. Plant Cell
Supplemental Data Set S1 Nicotiana benthamiana proteins detected in Total input, P30-IP and P100-IP proteomes
Information on unedited Nicotiana benthamiana protein groups as MaxQuant (MQ) outputs. Protein data obtained from MQ version 1.6.6.0										LFQ intensity									log2(LFQ intensity)									Unique peptides
These data are subject to a 1% False Discovery Rate (FDR) at the Protein level & Peptide Spectrum Match (PSM) level and are unfiltered.
Protein IDs	Majority protein IDs	Peptide counts (all)	Peptide counts (razor+unique)	Peptide counts (unique)	Fasta headers	Number of proteins	Peptides	Razor + unique peptides	Unique peptides	LFQ intensity P100 Rep 1	LFQ intensity P100 Rep 2	LFQ intensity P100 Rep 3	LFQ intensity P30 Rep 1	LFQ intensity P30 Rep 2	LFQ intensity P30 Rep 3	LFQ intensity PTotal Rep 1	LFQ intensity PTotal Rep 2	LFQ intensity PTotal Rep 3	P100 Rep 1	P100 Rep 2	P100 Rep 3	P30 Rep 1	P30 Rep 2	P30 Rep 3	PTotal Rep 1	PTotal Rep 2	PTotal Rep 3	Unique peptides P100 Rep 1	Unique peptides P100 Rep 2	Unique peptides P100 Rep 3	Unique peptides P30 Rep 1	Unique peptides P30 Rep 2	Unique peptides P30 Rep 3	Unique peptides PTotal Rep 1	Unique peptides PTotal Rep 2	Unique peptides PTotal Rep 3	Peptides P100 Rep 1	Peptides P100 Rep 2	Peptides P100 Rep 3	Peptides P30 Rep 1	Peptides P30 Rep 2	Peptides P30 Rep 3	Peptides PTotal Rep 1	Peptides PTotal Rep 2	Peptides PTotal Rep 3	Razor + unique peptides P100 Rep 2	Razor + unique peptides P100 Rep 3	Razor + unique peptides P30 Rep 1	Razor + unique peptides P30 Rep 2
NbD000053.1	NbD000053.1	9	9	9	NbD000053.1 Partial, kirola-like (XP_016479544.1)	1	9	9	9	0	0	0	5412500	1032700	3295100	25473000	27234000	22831000	#NUM!	#NUM!	#NUM!	22.3679	19.978	21.6519	24.6025	24.6989	24.4445	1	0	1	5	2	2	8	8	8	1	0	1	5	2	2	8	8	8	0	1	5	2
NbD000076.1;NbD041261.1;NbD026540.1	NbD000076.1;NbD041261.1;NbD026540.1	3;3;3	3;3;3	2;2;2	NbD000076.1 Partial, coiled-coil domain-containing protein 124-like (XP_019267473.1);NbD041261.1 coiled-coil domain-containing protein 124-like isoform X1 (XP_016492987.1);NbD026540.1 coiled-coil domain-containing protein 124-like isoform X1 (XP_0164929	3	3	3	2	0	0	0	0	0	0	0	0	0	#NUM!	#NUM!	#NUM!	#NUM!	#NUM!	#NUM!	#NUM!	#NUM!	#NUM!	0	0	0	0	0	0	1	1	1	0	0	0	0	0	0	1	2	1	0	0	0	0
NbD052538.1;NbD052539.1;NbD046231.1;NbD000091.1	NbD052538.1;NbD052539.1;NbD046231.1;NbD000091.1	2;2;2;2	2;2;2;2	2;2;2;2	NbD052538.1 Partial, nuclear transport factor 2-like (XP_016500936.1);NbD052539.1 nuclear transport factor 2-like (XP_016500936.1);NbD046231.1 nuclear transport factor 2-like (XP_016500936.1);NbD000091.1 nuclear transport factor 2-like (XP_016500936.1)	4	2	2	2	0	0	0	0	0	0	0	0	0	#NUM!	#NUM!	#NUM!	#NUM!	#NUM!	#NUM!	#NUM!	#NUM!	#NUM!	0	0	0	0	0	0	0	0	1	0	0	0	0	0	0	0	0	1	0	0	0	0
NbD000098.1;NbE05066696.1;NbD017716.1;NbD012900.1;NbD007836.1	NbD000098.1;NbE05066696.1;NbD017716.1;NbD012900.1;NbD007836.1	2;2;2;1;1	2;2;2;1;1	2;2;2;1;1	NbD000098.1 50S ribosomal protein L27-like (XP_016514853.1);NbE05066696.1 Partial, 54S ribosomal protein L27, mitochondrial-like isoform X1 (XP_009785705.1);NbD017716.1 54S ribosomal protein L27, mitochondrial-like isoform X1 (XP_009785705.1);NbD012900.	5	2	2	2	0	0	0	2212800	0	0	0	0	0	#NUM!	#NUM!	#NUM!	21.0774	#NUM!	#NUM!	#NUM!	#NUM!	#NUM!	2	0	1	1	1	1	1	1	0	2	0	1	1	1	1	1	1	0	0	1	1	1
NbD000101.1	NbD000101.1	10	2	2	NbD000101.1 Partial, eukaryotic translation initiation factor 3 subunit D-like (XP_009627997.1)	1	10	2	2	0	0	0	0	0	0	0	741200	0	#NUM!	#NUM!	#NUM!	#NUM!	#NUM!	#NUM!	#NUM!	19.4995	#NUM!	0	0	0	0	0	0	0	1	0	1	1	0	1	1	1	4	7	1	0	0	0	0
NbD000156.1;NbE44072266.1	NbD000156.1;NbE44072266.1	3;3	3;3	3;3	NbD000156.1 Partial, acyl carrier protein 2, mitochondrial-like (XP_019230917.1);NbE44072266.1 acyl carrier protein 2, mitochondrial-like (XP_019230917.1)	2	3	3	3	1408200	0	0	0	0	0	0	1704400	2392100	20.4254	#NUM!	#NUM!	#NUM!	#NUM!	#NUM!	#NUM!	20.7008	21.1898	1	0	0	0	0	0	1	1	2	1	0	0	0	0	0	1	1	2	0	0	0	0
NbE05064168.1;NbD000166.1;NbE05064169.1	NbE05064168.1;NbD000166.1	3;3;1	3;3;1	3;3;1	NbE05064168.1 scopoletin glucosyltransferase-like isoform X1 (XP_009588674.1);NbD000166.1 Partial, scopoletin glucosyltransferase-like isoform X2 (XP_009588675.1)	3	3	3	3	0	0	0	0	0	0	0	179690	0	#NUM!	#NUM!	#NUM!	#NUM!	#NUM!	#NUM!	#NUM!	17.4552	#NUM!	0	0	0	0	0	0	0	2	0	0	0	0	0	0	0	0	2	0	0	0	0	0
NbD000167.1;NbD008120.1;NbD008119.1	NbD000167.1;NbD008120.1;NbD008119.1	21;20;20	21;20;20	20;19;19	NbD000167.1 glucan endo-1,3-beta-glucosidase, acidic isoform GI9-like (XP_009780913.1);NbD008120.1 glucan endo-1,3-beta-glucosidase, acidic isoform GI9-like (XP_009780913.1);NbD008119.1 glucan endo-1,3-beta-glucosidase, acidic isoform GI9-like (XP_00978	3	21	21	20	49917000	6708700	20243000	49935000	6367600	9894500	225840000	263130000	433390000	25.573	22.6776	24.2709	25.5735	22.6023	23.2382	27.7507	27.9712	28.6911	14	7	6	15	5	7	16	15	13	15	7	6	16	6	7	17	16	14	7	6	16	6
NbD000177.1	NbD000177.1	4	4	4	NbD000177.1 protein BRICK 1 (XP_019241480.1)	1	4	4	4	0	0	0	0	0	0	1368400	3270500	0	#NUM!	#NUM!	#NUM!	#NUM!	#NUM!	#NUM!	20.3841	21.6411	#NUM!	0	1	0	1	1	1	3	3	0	0	1	0	1	1	1	3	3	0	1	0	1	1
NbD044739.1;NbD000181.1	NbD044739.1;NbD000181.1	11;11	11;11	9;9	NbD044739.1 Partial, auxin-binding protein ABP19a-like (XP_009596795.2);NbD000181.1 Partial, auxin-binding protein ABP19a-like (XP_009596795.2)	2	11	11	9	112490000	332250000	138530000	111850000	328130000	322170000	1061300000	830370000	535680000	26.7452	28.3077	27.0456	26.737	28.2897	28.2632	29.9832	29.6292	28.9968	7	5	4	6	6	5	9	7	6	9	6	5	8	7	6	11	9	8	6	5	8	7
NbD000212.1;NbE05065382.1	NbD000212.1;NbE05065382.1	1;1	1;1	1;1	NbD000212.1 Partial, transmembrane protein 256 homolog isoform X2 (XP_016444563.1);NbE05065382.1 transmembrane protein 256 homolog isoform X1 (XP_016444562.1)	2	1	1	1	3159000	0	0	0	0	0	0	0	0	21.591	#NUM!	#NUM!	#NUM!	#NUM!	#NUM!	#NUM!	#NUM!	#NUM!	1	1	0	1	0	0	0	0	1	1	1	0	1	0	0	0	0	1	1	0	1	0
NbD000213.1	NbD000213.1	7	7	4	NbD000213.1 Partial, mRNA turnover protein 4 homolog (XP_019265809.1)	1	7	7	4	7452800	0	0	727850	0	0	0	0	0	22.8294	#NUM!	#NUM!	19.4733	#NUM!	#NUM!	#NUM!	#NUM!	#NUM!	3	0	0	2	0	0	0	0	0	6	0	0	2	0	0	0	0	0	0	0	2	0
NbD000216.1	NbD000216.1	1	1	1	NbD000216.1 Partial, superoxide dismutase [Cu-Zn] isoform X1 (XP_016449720.1)	1	1	1	1	11434000	0	2417000	39956000	2488100	2840400	13972000	3317700	40577000	23.4468	#NUM!	21.2048	25.2519	21.2466	21.4377	23.736	21.6618	25.2742	1	1	1	1	1	1	1	1	1	1	1	1	1	1	1	1	1	1	1	1	1	1
NbD000223.1	NbD000223.1	2	1	1	NbD000223.1 Partial, nodulin-related protein 1-like (XP_019232454.1)	1	2	1	1	0	357680	0	0	941870	0	0	396880	0	#NUM!	18.4483	#NUM!	#NUM!	19.8452	#NUM!	#NUM!	18.5983	#NUM!	0	1	0	1	1	1	1	1	1	0	1	0	2	1	2	2	1	1	1	0	1	1
NbD052327.1;NbD033783.1;NbE44074261.1;NbD050810.1;NbE05067968.1;NbD018363.1;NbE03056516.1;NbE44069298.1;NbE05063340.1;NbD037149.1;NbD050811.1;NbD012407.1;NbD004532.1;NbD022337.1;NbD000226.1;NbD039217.1;NbD036073.1;NbD009374.1;NbD033549.1	NbD052327.1;NbD033783.1;NbE44074261.1;NbD050810.1;NbE05067968.1;NbD018363.1;NbE03056516.1;NbE44069298.1;NbE05063340.1;NbD037149.1;NbD050811.1;NbD012407.1;NbD004532.1;NbD022337.1;NbD000226.1;NbD039217.1;NbD036073.1;NbD009374.1;NbD033549.1	17;17;17;17;17;17;17;17;17;17;17;17;17;17;17;17;17;17;14	17;17;17;17;17;17;17;17;17;17;17;17;17;17;17;17;17;17;14	0;0;0;0;0;0;0;0;0;0;0;0;0;0;0;0;0;0;0	NbD052327.1 uncharacterized protein LOC107807147 (XP_016486961.1);NbD033783.1 histone 4 (AIZ04728.1);NbE44074261.1 uncharacterized protein LOC107807147 (XP_016486961.1);NbD050810.1 Partial, uncharacterized protein LOC104095884 (XP_018626204.1);NbE05067	19	17	17	0	300910000	90000000	9601700	89525000	26234000	3453000	2884000000	851690000	887860000	28.1648	26.4234	23.1949	26.4158	24.6449	21.7194	31.4254	29.6658	29.7258	0	0	0	0	0	0	0	0	0	15	8	3	13	3	3	14	14	14	8	3	13	3
NbD000972.1;NbD000246.1;NbD021879.1;NbD042942.1	NbD000972.1;NbD000246.1;NbD021879.1	16;16;11;3	16;16;11;3	3;3;3;0	NbD000972.1 60S ribosomal protein L27 (XP_019253294.1);NbD000246.1 60S ribosomal protein L27 (XP_019253294.1);NbD021879.1 60S ribosomal protein L27 (XP_019253294.1)	4	16	16	3	344260000	209500000	262510000	187430000	84178000	111240000	105080000	120590000	128020000	28.3589	27.6424	27.9678	27.4818	26.3269	26.7291	26.6469	26.8455	26.9318	2	2	2	3	1	1	1	1	2	14	8	7	12	7	6	9	7	9	8	7	12	7
NbD000247.1	NbD000247.1	14	14	9	NbD000247.1 pheophytinase, chloroplastic (XP_018631130.1)	1	14	14	9	2013500	39921000	19171000	3793900	57031000	36777000	4882000	7442500	3670000	20.9413	25.2506	24.1924	21.8553	25.7652	25.1323	22.219	22.8274	21.8073	3	6	3	4	7	6	1	6	2	4	9	4	5	11	8	3	10	3	9	4	5	11
NbD000252.1	NbD000252.1	8	8	6	NbD000252.1 CASP-like protein PIMP1 (XP_019224783.1)	1	8	8	6	14735000	33865000	56742000	80949000	50493000	54269000	51327000	25988000	44980000	23.8127	25.0133	25.7579	26.2705	25.5896	25.6936	25.6132	24.6313	25.4228	3	4	2	5	4	2	5	4	5	4	5	3	6	6	3	7	5	7	5	3	6	6
NbD000267.1;NbE03062226.1;NbD037715.1	NbD000267.1;NbE03062226.1;NbD037715.1	2;2;1	2;2;1	2;2;1	NbD000267.1 uncharacterized protein LOC107762162 isoform X2 (XP_016435979.1);NbE03062226.1 epsin-3-like isoform X1 (XP_016435978.1);NbD037715.1 uncharacterized protein LOC107762162 isoform X2 (XP_016435979.1)	3	2	2	2	0	0	0	0	0	1036600	0	0	0	#NUM!	#NUM!	#NUM!	#NUM!	#NUM!	19.9834	#NUM!	#NUM!	#NUM!	1	0	0	1	0	2	0	0	0	1	0	0	1	0	2	0	0	0	0	0	1	0
NbD000273.1;NbD015688.1	NbD000273.1;NbD015688.1	6;5	3;2	3;2	NbD000273.1 multiprotein-bridging factor 1b-like (XP_019247042.1);NbD015688.1 multiprotein-bridging factor 1b-like (XP_019247042.1)	2	6	3	3	0	0	0	0	0	0	0	0	722150	#NUM!	#NUM!	#NUM!	#NUM!	#NUM!	#NUM!	#NUM!	#NUM!	19.4619	0	0	0	0	0	0	1	1	2	2	1	0	3	1	0	3	2	3	0	0	0	0
NbD000296.1;NbE05065005.1;NbD000381.1;NbE05068183.1;NbE03059245.1;NbE44074376.1;NbD001247.1	NbD000296.1;NbE05065005.1	11;11;2;2;2;2;2	11;11;2;2;2;2;2	1;1;0;0;0;0;0	NbD000296.1 Partial, uncharacterized protein LOC109215327 (XP_019234913.1);NbE05065005.1 uncharacterized protein LOC109215327 (XP_019234913.1)	7	11	11	1	78150000	72233000	77889000	91884000	44185000	28071000	48502000	10492000	37466000	26.2197	26.1062	26.2149	26.4533	25.3971	24.7426	25.5315	23.3228	25.1591	1	0	1	1	0	1	1	1	1	10	7	10	9	6	8	10	9	10	7	10	9	6
NbD000299.1;NbD034298.1;NbE03061989.1	NbD000299.1;NbD034298.1;NbE03061989.1	2;2;2	2;2;2	2;2;2	NbD000299.1 Partial, putative clathrin assembly protein At2g25430 (XP_016432985.1);NbD034298.1 putative clathrin assembly protein At2g25430 (XP_016465306.1);NbE03061989.1 putative clathrin assembly protein At2g25430 (XP_016465306.1)	3	2	2	2	498420	0	0	0	0	0	0	0	0	18.927	#NUM!	#NUM!	#NUM!	#NUM!	#NUM!	#NUM!	#NUM!	#NUM!	2	0	0	0	0	0	0	0	0	2	0	0	0	0	0	0	0	0	0	0	0	0
NbD000303.1	NbD000303.1	6	4	4	NbD000303.1 copper transporter 5 (XP_009800304.1)	1	6	4	4	0	2806300	0	1721100	0	0	0	0	0	#NUM!	21.4202	#NUM!	20.7149	#NUM!	#NUM!	#NUM!	#NUM!	#NUM!	1	3	0	3	2	0	2	2	1	2	3	0	5	2	0	2	2	1	3	0	3	2
NbD000314.1;NbE03061974.1;NbE44071124.1;NbE03060702.1	NbD000314.1;NbE03061974.1;NbE44071124.1;NbE03060702.1	7;7;6;5	7;7;6;5	6;6;5;4	NbD000314.1 hexokinase-2, chloroplastic-like (XP_016497279.1);NbE03061974.1 hexokinase-2, chloroplastic-like (XP_016497279.1);NbE44071124.1 hexokinase-2, chloroplastic-like (XP_016497279.1);NbE03060702.1 hexokinase-2, chloroplastic-like (XP_016497279.1	4	7	7	6	0	0	0	0	0	0	910960	0	1143200	#NUM!	#NUM!	#NUM!	#NUM!	#NUM!	#NUM!	19.797	#NUM!	20.1246	0	0	0	0	0	0	4	1	4	0	0	0	0	0	0	5	2	5	0	0	0	0
NbD000329.1;NbE03060956.1	NbD000329.1;NbE03060956.1	1;1	1;1	1;1	NbD000329.1 Partial, uncharacterized protein LOC104120418 (XP_009630469.1);NbE03060956.1 Partial, uncharacterized protein LOC104120418 (XP_009630469.1)	2	1	1	1	0	0	0	0	0	0	0	0	0	#NUM!	#NUM!	#NUM!	#NUM!	#NUM!	#NUM!	#NUM!	#NUM!	#NUM!	0	0	0	0	0	0	0	0	1	0	0	0	0	0	0	0	0	1	0	0	0	0
NbD000355.1	NbD000355.1	6	6	6	NbD000355.1 subtilisin-like protease SBT1.9 (XP_019231474.1)	1	6	6	6	0	0	0	0	0	0	0	652300	0	#NUM!	#NUM!	#NUM!	#NUM!	#NUM!	#NUM!	#NUM!	19.3152	#NUM!	0	0	0	0	0	0	2	3	0	0	0	0	0	0	0	2	3	0	0	0	0	0
NbD033340.1;NbD000370.1	NbD033340.1;NbD000370.1	6;6	6;6	6;6	NbD033340.1 L-ascorbate oxidase homolog (XP_019224842.1);NbD000370.1 L-ascorbate oxidase homolog (XP_019224842.1)	2	6	6	6	0	0	0	0	0	0	0	0	0	#NUM!	#NUM!	#NUM!	#NUM!	#NUM!	#NUM!	#NUM!	#NUM!	#NUM!	3	1	2	0	0	0	0	0	0	3	1	2	0	0	0	0	0	0	1	2	0	0
NbD000372.1	NbD000372.1	6	6	6	NbD000372.1 XIAP-associated factor 1-like (XP_019252052.1)	1	6	6	6	0	0	0	3339200	1844700	0	0	0	1037100	#NUM!	#NUM!	#NUM!	21.6711	20.815	#NUM!	#NUM!	#NUM!	19.9841	1	1	1	5	2	1	2	2	2	1	1	1	5	2	1	2	2	2	1	1	5	2
NbD000378.1	NbD000378.1	13	2	2	NbD000378.1 Partial, chlorophyll a-b binding protein 40, chloroplastic-like (XP_009795316.1)	1	13	2	2	0	0	0	0	0	0	0	0	59026000	#NUM!	#NUM!	#NUM!	#NUM!	#NUM!	#NUM!	#NUM!	#NUM!	25.8148	1	1	1	1	1	1	2	1	2	8	6	5	9	7	5	12	12	11	1	1	1	1
NbE03060793.1;NbD000400.1	NbE03060793.1;NbD000400.1	2;2	2;2	2;2	NbE03060793.1 nudix hydrolase 9-like (XP_019266261.1);NbD000400.1 nudix hydrolase 9-like isoform X1 (XP_016514772.1)	2	2	2	2	0	0	0	0	0	0	0	132600	0	#NUM!	#NUM!	#NUM!	#NUM!	#NUM!	#NUM!	#NUM!	17.0167	#NUM!	0	0	0	1	0	0	0	1	0	0	0	0	1	0	0	0	1	0	0	0	1	0
NbD036316.1;NbD029571.1;NbD007120.1;NbD000402.1;NbE05068048.1;NbD024461.1;NbD052112.1;NbE03062312.1	NbD036316.1;NbD029571.1;NbD007120.1;NbD000402.1;NbE05068048.1;NbD024461.1	8;8;8;8;7;7;2;2	4;4;4;4;3;3;0;0	4;4;4;4;3;3;0;0	NbD036316.1 histone H2A.6 (XP_019247210.1);NbD029571.1 histone H2A.6 (XP_019247210.1);NbD007120.1 probable histone H2A.1 (XP_019240828.1);NbD000402.1 histone H2A.6 (XP_016445677.1);NbE05068048.1 probable histone H2A.1 (XP_019240828.1);NbD024461.1 prob	8	8	4	4	11614000	0	0	0	0	0	4204200	0	0	23.4694	#NUM!	#NUM!	#NUM!	#NUM!	#NUM!	22.0034	#NUM!	#NUM!	4	1	0	1	1	1	2	1	1	8	4	2	4	3	4	4	3	4	1	0	1	1
NbD000427.1;NbD021215.1;NbD021712.1	NbD000427.1;NbD021215.1	10;10;1	10;10;1	10;10;1	NbD000427.1 NADH dehydrogenase [ubiquinone] 1 beta subcomplex subunit 10-A-like (XP_019257434.1);NbD021215.1 NADH dehydrogenase [ubiquinone] 1 beta subcomplex subunit 10-A-like (XP_019257434.1)	3	10	10	10	95720000	8094500	0	54384000	0	0	12668000	8676200	8058500	26.5123	22.9485	#NUM!	25.6967	#NUM!	#NUM!	23.5947	23.0486	22.9421	8	3	0	7	2	1	5	4	6	8	3	0	7	2	1	5	4	6	3	0	7	2
NbD000435.1;NbE05068620.1	NbD000435.1	15;1	12;1	4;0	NbD000435.1 protein HUA2-LIKE 2-like (XP_019244440.1)	2	15	12	4	4400800	5611300	0	16746000	8531000	3518200	3115400	0	0	22.0693	22.4199	#NUM!	23.9973	23.0243	21.7464	21.571	#NUM!	#NUM!	1	0	0	3	2	1	1	2	0	4	6	2	12	7	5	4	4	4	4	0	10	4
NbE05066220.1;NbE05063533.1;NbD021470.1;NbD000449.1;NbD023447.1;NbD020542.1	NbE05066220.1;NbE05063533.1;NbD021470.1;NbD000449.1;NbD023447.1;NbD020542.1	1;1;1;1;1;1	1;1;1;1;1;1	1;1;1;1;1;1	NbE05066220.1 carbon catabolite repressor protein 4 homolog 1-like (XP_016452544.1);NbE05063533.1 carbon catabolite repressor protein 4 homolog 1-like (XP_016434755.1);NbD021470.1 carbon catabolite repressor protein 4 homolog 1-like (XP_016434755.1);NbD	6	1	1	1	0	0	0	190120	0	0	0	0	0	#NUM!	#NUM!	#NUM!	17.5366	#NUM!	#NUM!	#NUM!	#NUM!	#NUM!	0	0	0	1	0	0	0	0	0	0	0	0	1	0	0	0	0	0	0	0	1	0
NbD021471.1;NbD000450.1	NbD021471.1;NbD000450.1	30;30	30;30	7;7	NbD021471.1 60S ribosomal protein L21-1-like (XP_019231584.1);NbD000450.1 60S ribosomal protein L21-1-like (XP_019231584.1)	2	30	30	7	1253600000	340230000	180390000	664080000	141400000	107530000	51999000	86569000	66650000	30.2234	28.3419	27.4265	29.3068	27.0752	26.6802	25.632	26.3673	25.9901	7	5	2	5	3	3	3	3	2	27	15	13	25	9	14	13	13	9	15	13	25	9
NbD000463.1	NbD000463.1	14	3	3	NbD000463.1 50S ribosomal protein L21, chloroplastic-like (XP_016513634.1)	1	14	3	3	10789000	16636000	0	2131900	3670100	0	8738500	15097000	6320800	23.3631	23.9878	#NUM!	21.0237	21.8074	#NUM!	23.059	23.8478	22.5917	2	3	1	2	2	0	2	2	2	12	11	11	11	9	7	9	8	9	3	1	2	2
NbD000465.1	NbD000465.1	13	13	3	NbD000465.1 proteasome subunit beta type-6 (XP_019245712.1)	1	13	13	3	9213300	1942500	0	13652000	3386600	819220	13388000	18724000	24268000	23.1353	20.8895	#NUM!	23.7026	21.6914	19.6439	23.6744	24.1584	24.5326	1	0	0	1	0	0	1	1	1	7	2	0	9	3	2	9	10	9	2	0	9	3
NbE03058472.1;NbD000471.1	NbE03058472.1;NbD000471.1	33;33	33;33	10;10	NbE03058472.1 probable methyltransferase PMT26 (XP_016462986.1);NbD000471.1 probable methyltransferase PMT26 (XP_019245671.1)	2	33	33	10	16684000	3411300	6468200	10655000	2247400	0	0	0	0	23.992	21.7019	22.6249	23.345	21.0998	#NUM!	#NUM!	#NUM!	#NUM!	3	3	5	0	2	0	0	0	0	14	7	11	10	6	2	1	1	1	7	11	10	6
NbD000472.1	NbD000472.1	17	17	17	NbD000472.1 4-hydroxy-tetrahydrodipicolinate synthase, chloroplastic (XP_019245672.1)	1	17	17	17	0	0	0	0	3302700	0	5917700	8640700	5892100	#NUM!	#NUM!	#NUM!	#NUM!	21.6552	#NUM!	22.4966	23.0427	22.4904	1	1	0	1	2	1	9	11	9	1	1	0	1	2	1	9	11	9	1	0	1	2
NbD000479.1	NbD000479.1	6	5	5	NbD000479.1 transmembrane emp24 domain-containing protein p24delta9-like (XP_016445371.1)	1	6	5	5	0	0	0	2970800	0	0	0	0	0	#NUM!	#NUM!	#NUM!	21.5024	#NUM!	#NUM!	#NUM!	#NUM!	#NUM!	3	0	1	3	0	0	0	0	0	3	0	2	3	0	0	0	0	0	0	1	3	0
NbD000495.1;NbE44074066.1;NbE05067570.1;NbD003536.1	NbD000495.1;NbE44074066.1;NbE05067570.1;NbD003536.1	5;5;4;4	5;5;4;4	5;5;4;4	NbD000495.1 Partial, cytokinin dehydrogenase 7 (XP_019246425.1);NbE44074066.1 cytokinin dehydrogenase 7 (XP_019246425.1);NbE05067570.1 cytokinin dehydrogenase 7 (XP_019246425.1);NbD003536.1 cytokinin dehydrogenase 7 (XP_019246425.1)	4	5	5	5	0	1563700	0	0	1228300	0	0	0	0	#NUM!	20.5765	#NUM!	#NUM!	20.2282	#NUM!	#NUM!	#NUM!	#NUM!	0	4	1	0	3	0	1	1	0	0	4	1	0	3	0	1	1	0	4	1	0	3
NbD000498.1;NbD046340.1	NbD000498.1	14;6	14;6	14;6	NbD000498.1 uncharacterized protein LOC109237049 (XP_019258838.1)	2	14	14	14	2650000	5787600	0	6295400	7297900	963860	40950000	30275000	12385000	21.3376	22.4645	#NUM!	22.5859	22.799	19.8785	25.2874	24.8516	23.5621	4	4	1	8	4	3	11	10	8	4	4	1	8	4	3	11	10	8	4	1	8	4
NbE03053958.1;NbE44070222.1;NbD034170.1;NbD000514.1	NbE03053958.1;NbE44070222.1;NbD034170.1;NbD000514.1	4;4;4;4	4;4;4;4	4;4;4;4	NbE03053958.1 adenylyltransferase and sulfurtransferase MOCS3 (XP_009793032.1);NbE44070222.1 adenylyltransferase and sulfurtransferase MOCS3 (XP_009793032.1);NbD034170.1 adenylyltransferase and sulfurtransferase MOCS3 (XP_009793032.1);NbD000514.1 adenyl	4	4	4	4	0	0	0	0	0	0	0	0	219940	#NUM!	#NUM!	#NUM!	#NUM!	#NUM!	#NUM!	#NUM!	#NUM!	17.7468	0	0	0	0	0	1	0	1	1	0	0	0	0	0	1	0	1	1	0	0	0	0
NbE05065099.1;NbD003081.1;NbD000516.1;NbE05066997.1;NbE44069316.1	NbE05065099.1;NbD003081.1;NbD000516.1;NbE05066997.1;NbE44069316.1	2;2;2;1;1	2;2;2;1;1	2;2;2;1;1	NbE05065099.1 1,4-alpha-glucan-branching enzyme 3, chloroplastic/amyloplastic isoform X1 (XP_009793035.1);NbD003081.1 1,4-alpha-glucan-branching enzyme 3, chloroplastic/amyloplastic isoform X1 (XP_009793035.1);NbD000516.1 1,4-alpha-glucan-branching enzym	5	2	2	2	0	0	0	0	0	0	0	102700	0	#NUM!	#NUM!	#NUM!	#NUM!	#NUM!	#NUM!	#NUM!	16.6481	#NUM!	1	0	0	0	0	0	0	1	1	1	0	0	0	0	0	0	1	1	0	0	0	0
NbD003083.1;NbD000518.1;NbE44070669.1	NbD003083.1;NbD000518.1;NbE44070669.1	1;1;1	1;1;1	1;1;1	NbD003083.1 mitogen-activated protein kinase kinase kinase 2 (XP_009793037.1);NbD000518.1 mitogen-activated protein kinase kinase kinase 2-like (XP_016477589.1);NbE44070669.1 mitogen-activated protein kinase kinase kinase 2-like (XP_016477589.1)	3	1	1	1	0	0	0	0	0	0	0	0	1481700	#NUM!	#NUM!	#NUM!	#NUM!	#NUM!	#NUM!	#NUM!	#NUM!	20.4988	0	0	0	0	0	0	1	1	1	0	0	0	0	0	0	1	1	1	0	0	0	0
NbD000520.1	NbD000520.1	20	20	3	NbD000520.1 imidazole glycerol phosphate synthase hisHF, chloroplastic (XP_019260842.1)	1	20	20	3	904620	0	0	0	0	0	2496300	5039700	3280200	19.787	#NUM!	#NUM!	#NUM!	#NUM!	#NUM!	21.2514	22.2649	21.6454	1	0	0	0	0	0	2	2	2	2	0	0	1	0	0	9	14	11	0	0	1	0
NbD000524.1;NbE05068521.1;NbD047909.1	NbD000524.1;NbE05068521.1;NbD047909.1	3;2;2	2;1;1	2;1;1	NbD000524.1 5-formyltetrahydrofolate cyclo-ligase, mitochondrial-like isoform X1 (XP_016434392.1);NbE05068521.1 5-formyltetrahydrofolate cyclo-ligase, mitochondrial-like isoform X3 (XP_019243653.1);NbD047909.1 5-formyltetrahydrofolate cyclo-ligase, mitoc	3	3	2	2	117450	0	0	0	0	0	0	0	0	16.8417	#NUM!	#NUM!	#NUM!	#NUM!	#NUM!	#NUM!	#NUM!	#NUM!	1	0	0	0	0	0	1	0	0	1	0	0	0	0	0	2	0	0	0	0	0	0
NbD000525.1;NbD047907.1	NbD000525.1	3;1	3;1	3;1	NbD000525.1 germin-like protein subfamily T member 2 (XP_016499460.1)	2	3	3	3	530110	0	0	312410	0	0	0	0	0	19.0159	#NUM!	#NUM!	18.2531	#NUM!	#NUM!	#NUM!	#NUM!	#NUM!	2	0	0	2	0	0	1	1	1	2	0	0	2	0	0	1	1	1	0	0	2	0
NbD016870.1;NbE44071790.1;NbE03061529.1;NbD000537.1	NbD016870.1;NbE44071790.1;NbE03061529.1;NbD000537.1	2;2;2;2	2;2;2;2	2;2;2;2	NbD016870.1 la-related protein 6A isoform X2 (XP_009788466.1);NbE44071790.1 la-related protein 6A-like (XP_016457040.1);NbE03061529.1 la-related protein 6A-like (XP_016457040.1);NbD000537.1 la-related protein 6A-like (XP_016457040.1)	4	2	2	2	962360	0	0	0	0	0	0	0	0	19.8762	#NUM!	#NUM!	#NUM!	#NUM!	#NUM!	#NUM!	#NUM!	#NUM!	2	0	0	0	0	0	0	0	0	2	0	0	0	0	0	0	0	0	0	0	0	0
NbD000555.1	NbD000555.1	12	10	9	NbD000555.1 epidermis-specific secreted glycoprotein EP1-like (XP_016490200.1)	1	12	10	9	5411300	2041100	4150700	3031000	0	0	4387900	3362100	1661500	22.3675	20.9609	21.9849	21.5314	#NUM!	#NUM!	22.0651	21.6809	20.6641	5	3	3	1	0	0	6	6	3	7	5	5	4	0	1	8	7	4	4	4	2	0
NbD000556.1	NbD000556.1	13	13	10	NbD000556.1 epidermis-specific secreted glycoprotein EP1-like (XP_016497862.1)	1	13	13	10	11021000	1740400	2912800	5796800	2062200	0	14308000	18594000	16095000	23.3938	20.731	21.474	22.4668	20.9758	#NUM!	23.7703	24.1483	23.9401	4	2	2	4	3	1	6	7	5	5	3	3	6	3	2	8	9	7	3	3	6	3
NbD020285.1;NbD000560.1	NbD020285.1;NbD000560.1	30;30	30;30	10;10	NbD020285.1 ATP synthase subunit gamma, mitochondrial-like (XP_016442589.1);NbD000560.1 ATP synthase subunit gamma, mitochondrial-like (XP_016442589.1)	2	30	30	10	374500000	346200000	351430000	466660000	673320000	700740000	74904000	80176000	91598000	28.4804	28.367	28.3887	28.7978	29.3267	29.3843	26.1585	26.2567	26.4488	9	4	7	10	3	10	2	3	2	26	17	23	29	16	28	13	16	13	17	23	29	16
NbD001868.1;NbD000569.1;NbD035568.1;NbE03056610.1;NbD016577.1	NbD001868.1;NbD000569.1;NbD035568.1	3;3;2;1;1	3;3;2;1;1	3;3;2;1;1	NbD001868.1 uncharacterized protein LOC107774116 (XP_016449070.1);NbD000569.1 uncharacterized protein LOC107774116 (XP_016449070.1);NbD035568.1 Partial, uncharacterized protein LOC109227117 (XP_019247690.1)	5	3	3	3	6484300	0	0	2776100	0	12504000	0	0	3204100	22.6285	#NUM!	#NUM!	21.4046	#NUM!	23.5759	#NUM!	#NUM!	21.6115	3	0	0	3	1	2	0	1	2	3	0	0	3	1	2	0	1	2	0	0	3	1
NbD000582.1;NbE05068506.1;NbD052576.1	NbD000582.1	28;1;1	28;1;1	3;0;0	NbD000582.1 LETM1 and EF-hand domain-containing protein 1, mitochondrial (XP_019261501.1)	3	28	28	3	10303000	0	1780100	12969000	8523400	9224000	5813700	1982700	1669200	23.2966	#NUM!	20.7635	23.6286	23.023	23.137	22.471	20.919	20.6707	3	0	1	2	1	2	0	1	0	16	1	4	15	8	8	3	7	4	1	4	15	8
NbD041722.1;NbD000584.1	NbD041722.1;NbD000584.1	3;3	3;3	3;3	NbD041722.1 uncharacterized protein LOC109239400 (XP_019261503.1);NbD000584.1 uncharacterized protein LOC109239400 (XP_019261503.1)	2	3	3	3	0	0	0	0	0	0	0	0	2325100	#NUM!	#NUM!	#NUM!	#NUM!	#NUM!	#NUM!	#NUM!	#NUM!	21.1489	3	0	0	1	0	0	0	1	3	3	0	0	1	0	0	0	1	3	0	0	1	0
NbD000586.1	NbD000586.1	18	7	7	NbD000586.1 rhodanese-like domain-containing protein 9, chloroplastic (XP_016498374.1)	1	18	7	7	0	9085800	0	5666000	8325500	0	60396000	28212000	25238000	#NUM!	23.1152	#NUM!	22.4339	22.9891	#NUM!	25.8479	24.7498	24.5891	1	3	0	6	2	1	5	4	4	4	5	4	12	6	5	13	12	11	3	0	6	2
NbD000587.1;NbD024609.1	NbD000587.1	18;4	18;4	18;4	NbD000587.1 CDK5RAP3-like protein (XP_016498373.1)	2	18	18	18	37926000	17975000	82506000	51175000	47637000	200130000	0	9462700	0	25.1767	24.0995	26.298	25.6089	25.5056	27.5764	#NUM!	23.1738	#NUM!	7	7	12	9	9	16	0	6	0	7	7	12	9	9	16	0	6	0	7	12	9	9
NbD000606.1	NbD000606.1	26	2	2	NbD000606.1 6-phosphogluconate dehydrogenase, decarboxylating 3 (XP_019239473.1)	1	26	2	2	0	0	0	0	0	0	0	0	2074400	#NUM!	#NUM!	#NUM!	#NUM!	#NUM!	#NUM!	#NUM!	#NUM!	20.9843	1	0	0	1	0	0	1	1	2	8	6	6	14	6	4	18	17	24	0	0	1	0
NbD000616.1;NbE03058668.1	NbD000616.1;NbE03058668.1	6;6	6;6	4;4	NbD000616.1 altered inheritance of mitochondria protein 32-like (XP_019246075.1);NbE03058668.1 altered inheritance of mitochondria protein 32-like (XP_019246075.1)	2	6	6	4	2210000	0	1712500	5754800	0	0	0	0	1311900	21.0756	#NUM!	20.7077	22.4563	#NUM!	#NUM!	#NUM!	#NUM!	20.3232	2	1	3	3	0	1	2	0	3	2	1	3	5	0	1	2	0	3	1	3	5	0
NbD000630.1;NbE05065277.1;NbD032462.1	NbD000630.1;NbE05065277.1;NbD032462.1	3;3;2	3;3;2	3;3;2	NbD000630.1 pentatricopeptide repeat-containing protein At4g35850, mitochondrial (XP_019223637.1);NbE05065277.1 pentatricopeptide repeat-containing protein At4g35850, mitochondrial (XP_019223637.1);NbD032462.1 pentatricopeptide repeat-containing protein	3	3	3	3	0	0	0	0	0	0	0	0	0	#NUM!	#NUM!	#NUM!	#NUM!	#NUM!	#NUM!	#NUM!	#NUM!	#NUM!	1	0	0	0	0	0	0	0	1	1	0	0	0	0	0	0	0	1	0	0	0	0
NbD000641.1	NbD000641.1	22	5	5	NbD000641.1 very-long-chain 3-oxoacyl-CoA reductase 1 (XP_009590833.1)	1	22	5	5	2102100	1591400	0	0	1549800	0	0	1172100	0	21.0034	20.6019	#NUM!	#NUM!	20.5637	#NUM!	#NUM!	20.1607	#NUM!	2	2	1	3	2	1	1	3	1	11	8	4	16	10	8	6	9	7	2	1	3	2
NbD002708.1;NbD000662.1	NbD002708.1;NbD000662.1	3;3	3;3	3;3	NbD002708.1 MACPF domain-containing protein At4g24290-like (XP_019243733.1);NbD000662.1 MACPF domain-containing protein At4g24290-like (XP_019243733.1)	2	3	3	3	0	0	0	672250	0	0	0	0	0	#NUM!	#NUM!	#NUM!	19.3586	#NUM!	#NUM!	#NUM!	#NUM!	#NUM!	0	0	0	3	0	0	0	0	0	0	0	0	3	0	0	0	0	0	0	0	3	0
NbD000667.1	NbD000667.1	2	2	2	NbD000667.1 voltage-gated hydrogen channel 1 (XP_019240919.1)	1	2	2	2	0	0	0	0	0	0	0	0	285060	#NUM!	#NUM!	#NUM!	#NUM!	#NUM!	#NUM!	#NUM!	#NUM!	18.1209	0	0	0	0	0	0	1	0	1	0	0	0	0	0	0	1	0	1	0	0	0	0
NbD045417.1;NbD000675.1	NbD045417.1;NbD000675.1	2;2	2;2	2;2	NbD045417.1 carbon catabolite repressor protein 4 homolog 4-like isoform X1 (XP_016472466.1);NbD000675.1 carbon catabolite repressor protein 4 homolog 4-like isoform X1 (XP_016472466.1)	2	2	2	2	0	0	0	0	0	0	0	273420	0	#NUM!	#NUM!	#NUM!	#NUM!	#NUM!	#NUM!	#NUM!	18.0608	#NUM!	0	0	0	0	0	0	2	1	0	0	0	0	0	0	0	2	1	0	0	0	0	0
NbD031813.1;NbD000682.1;NbE05065286.1;NbE03054557.1;NbD041714.1;NbD018073.1;NbD025508.1;NbD022719.1	NbD031813.1;NbD000682.1;NbE05065286.1	6;6;5;1;1;1;1;1	1;1;0;0;0;0;0;0	1;1;0;0;0;0;0;0	NbD031813.1 rac-like GTP-binding protein RHO1 (XP_016512162.1);NbD000682.1 rac-like GTP-binding protein RHO1 (XP_016512162.1);NbE05065286.1 rac-like GTP-binding protein RHO1 (XP_019227752.1)	8	6	1	1	0	0	0	0	1032600	0	0	0	0	#NUM!	#NUM!	#NUM!	#NUM!	19.9779	#NUM!	#NUM!	#NUM!	#NUM!	0	0	0	1	1	0	0	1	1	2	0	1	4	1	2	1	2	1	0	0	1	1
NbD000685.1	NbD000685.1	20	20	6	NbD000685.1 vacuolar protein sorting-associated protein 35A-like (XP_019256057.1)	1	20	20	6	0	1134600	0	2142600	1177000	1481600	0	833260	560920	#NUM!	20.1138	#NUM!	21.0309	20.1667	20.4987	#NUM!	19.6684	19.0974	2	0	1	1	2	2	1	1	1	4	6	3	3	8	5	2	4	3	6	3	3	8
NbE44072868.1;NbD000691.1;NbE05063733.1;NbE03060275.1	NbE44072868.1;NbD000691.1;NbE05063733.1	6;6;5;1	6;6;5;1	3;3;2;0	NbE44072868.1 polyadenylate-binding protein RBP45-like (XP_019225660.1);NbD000691.1 polyadenylate-binding protein RBP45-like (XP_019225660.1);NbE05063733.1 polyadenylate-binding protein RBP45-like (XP_019225660.1)	4	6	6	3	2471100	0	0	3046600	0	0	3882100	3148700	4349300	21.2367	#NUM!	#NUM!	21.5388	#NUM!	#NUM!	21.8884	21.5863	22.0524	1	0	0	1	1	0	2	2	3	2	0	1	3	1	0	4	4	5	0	1	3	1
NbE03058384.1;NbD001010.1;NbD000692.1;NbD024673.1;NbD053203.1	NbE03058384.1;NbD001010.1;NbD000692.1;NbD024673.1;NbD053203.1	4;4;4;3;2	4;4;4;3;2	4;4;4;3;2	NbE03058384.1 UPF0051 protein ABCI8, chloroplastic-like (XP_016449521.1);NbD001010.1 UPF0051 protein ABCI8, chloroplastic-like (XP_019225661.1);NbD000692.1 UPF0051 protein ABCI8, chloroplastic-like (XP_016449521.1);NbD024673.1 UPF0051 protein ABCI8, chl	5	4	4	4	0	0	0	0	0	0	0	0	0	#NUM!	#NUM!	#NUM!	#NUM!	#NUM!	#NUM!	#NUM!	#NUM!	#NUM!	0	0	0	0	0	0	1	0	0	0	0	0	0	0	0	1	0	0	0	0	0	0
NbD000693.1;NbE05063734.1;NbE44073494.1	NbD000693.1;NbE05063734.1;NbE44073494.1	9;9;9	9;9;9	3;3;3	NbD000693.1 uncharacterized GPI-anchored protein At1g61900-like (XP_019253113.1);NbE05063734.1 uncharacterized GPI-anchored protein At1g61900-like (XP_016478289.1);NbE44073494.1 uncharacterized GPI-anchored protein At1g61900-like (XP_019253113.1)	3	9	9	3	6968600	8154100	3724100	6264900	19709000	14625000	0	1388600	0	22.7324	22.9591	21.8285	22.5789	24.2324	23.8019	#NUM!	20.4052	#NUM!	1	2	1	1	1	2	1	1	0	2	6	3	6	5	6	1	2	1	6	3	6	5
NbD000711.1;NbD017136.1;NbD040568.1	NbD000711.1;NbD017136.1;NbD040568.1	3;3;2	3;3;2	3;3;2	NbD000711.1 ubiquitin carboxyl-terminal hydrolase 3-like (XP_016451852.1);NbD017136.1 ubiquitin carboxyl-terminal hydrolase 3-like (XP_016451852.1);NbD040568.1 ubiquitin carboxyl-terminal hydrolase 3-like (XP_019261728.1)	3	3	3	3	0	0	0	0	0	0	0	0	104790	#NUM!	#NUM!	#NUM!	#NUM!	#NUM!	#NUM!	#NUM!	#NUM!	16.6771	0	0	0	1	1	2	0	1	1	0	0	0	1	1	2	0	1	1	0	0	1	1
NbD000717.1	NbD000717.1	54	7	5	NbD000717.1 5-methyltetrahydropteroyltriglutamate--homocysteine methyltransferase-like (XP_019232886.1)	1	54	7	5	0	0	0	3736200	0	0	9208500	7945300	9577000	#NUM!	#NUM!	#NUM!	21.8331	#NUM!	#NUM!	23.1345	22.9217	23.1911	2	1	0	2	1	0	3	4	4	24	14	12	26	14	13	42	39	37	1	0	2	1
NbD000719.1;NbE05064642.1	NbD000719.1;NbE05064642.1	18;17	5;5	3;3	NbD000719.1 V-type proton ATPase subunit d2-like (XP_019232887.1);NbE05064642.1 V-type proton ATPase subunit d2-like isoform X1 (XP_018634432.1)	2	18	5	3	953820	2071900	2167400	5611800	2218000	0	1250400	880470	1212200	19.8634	20.9825	21.0475	22.42	21.0808	#NUM!	20.254	19.7479	20.2092	1	2	2	3	3	1	3	3	2	10	12	9	11	13	7	14	12	8	3	3	4	4
NbD000736.1	NbD000736.1	6	2	2	NbD000736.1 plastocyanin (XP_016470474.1)	1	6	2	2	34393000	0	0	68783000	0	0	128530000	252060000	167230000	25.0356	#NUM!	#NUM!	26.0355	#NUM!	#NUM!	26.9375	27.9092	27.3173	1	1	0	2	0	1	2	2	2	3	2	0	4	2	2	5	5	5	1	0	2	0
NbD000738.1;NbD004766.1	NbD000738.1	8;2	8;2	8;2	NbD000738.1 uncharacterized protein LOC109242911 (XP_019265331.1)	2	8	8	8	0	0	0	0	0	0	0	2582500	0	#NUM!	#NUM!	#NUM!	#NUM!	#NUM!	#NUM!	#NUM!	21.3003	#NUM!	0	0	0	0	1	0	0	6	2	0	0	0	0	1	0	0	6	2	0	0	0	1
NbE44071076.1;NbD000742.1	NbE44071076.1;NbD000742.1	26;26	26;26	26;26	NbE44071076.1 protein TPLATE (XP_009757904.1);NbD000742.1 protein TPLATE (XP_009757904.1)	2	26	26	26	6331500	1860800	0	1544600	1329600	0	1301700	1373100	0	22.5941	20.8275	#NUM!	20.5588	20.3426	#NUM!	20.312	20.389	#NUM!	17	5	2	6	4	4	7	8	4	17	5	2	6	4	4	7	8	4	5	2	6	4
NbE03054155.1;NbD033261.1;NbD000754.1	NbE03054155.1;NbD033261.1;NbD000754.1	1;1;1	1;1;1	1;1;1	NbE03054155.1 photosystem II D1 precursor processing protein PSB27-H2, chloroplastic-like isoform X2 (XP_016495059.1);NbD033261.1 photosystem II D1 precursor processing protein PSB27-H2, chloroplastic-like isoform X1 (XP_016495058.1);NbD000754.1 photosys	3	1	1	1	0	0	0	0	0	0	0	0	0	#NUM!	#NUM!	#NUM!	#NUM!	#NUM!	#NUM!	#NUM!	#NUM!	#NUM!	0	0	0	0	0	0	0	0	1	0	0	0	0	0	0	0	0	1	0	0	0	0
NbD033262.1;NbD000755.1	NbD033262.1;NbD000755.1	6;6	6;6	6;6	NbD033262.1 imidazoleglycerol-phosphate dehydratase (XP_019228372.1);NbD000755.1 imidazoleglycerol-phosphate dehydratase (XP_019228372.1)	2	6	6	6	0	0	0	0	0	0	0	1599300	0	#NUM!	#NUM!	#NUM!	#NUM!	#NUM!	#NUM!	#NUM!	20.609	#NUM!	0	0	0	0	0	0	1	3	1	0	0	0	0	0	0	1	3	1	0	0	0	0
NbD000762.1	NbD000762.1	13	8	3	NbD000762.1 UDP-glucuronic acid decarboxylase 1-like (XP_016435227.1)	1	13	8	3	2193800	3890900	3717300	2756700	0	2274500	0	0	0	21.065	21.8917	21.8258	21.3945	#NUM!	21.1171	#NUM!	#NUM!	#NUM!	2	1	1	1	1	2	0	0	0	9	3	6	4	4	6	0	4	3	2	3	3	1
NbD000766.1	NbD000766.1	13	4	4	NbD000766.1 protein SLOW GREEN 1, chloroplastic-like (XP_016446236.1)	1	13	4	4	2465900	0	0	6468200	0	0	0	1726200	0	21.2337	#NUM!	#NUM!	22.6249	#NUM!	#NUM!	#NUM!	20.7192	#NUM!	2	2	1	2	1	0	0	2	1	9	5	6	8	4	4	7	8	7	2	1	2	1
NbD000767.1;NbD049618.1;NbD014855.1	NbD000767.1;NbD049618.1	20;20;1	9;9;1	0;0;0	NbD000767.1 60S ribosomal protein L23a (XP_019250574.1);NbD049618.1 60S ribosomal protein L23a-like (XP_019226632.1)	3	20	9	0	517430000	168050000	87478000	196190000	50882000	25151000	26489000	86204000	36273000	28.9468	27.3243	26.3824	27.5477	25.6007	24.5841	24.6589	26.3613	25.1124	0	0	0	0	0	0	0	0	0	18	13	11	17	11	11	12	11	10	6	5	7	5
NbD000769.1	NbD000769.1	16	16	7	NbD000769.1 diaminopimelate epimerase, chloroplastic-like (XP_009774540.1)	1	16	16	7	1911300	1434200	3996600	2349600	1156900	0	5229300	12152000	6462700	20.8661	20.4518	21.9303	21.164	20.1418	#NUM!	22.3182	23.5347	22.6237	0	0	1	0	0	0	4	3	1	4	3	2	4	2	0	8	10	7	3	2	4	2
NbD000771.1;NbE03058381.1	NbD000771.1	13;4	3;1	3;1	NbD000771.1 dynamin-related protein 3B-like (XP_019254225.1)	2	13	3	3	0	0	0	0	0	0	0	352810	0	#NUM!	#NUM!	#NUM!	#NUM!	#NUM!	#NUM!	#NUM!	18.4285	#NUM!	1	0	0	2	0	0	1	1	1	5	0	3	7	3	1	5	5	7	0	0	2	0
NbD000775.1;NbE05065963.1	NbD000775.1;NbE05065963.1	15;14	15;14	3;3	NbD000775.1 methylmalonate-semialdehyde dehydrogenase [acylating], mitochondrial (XP_009781820.1);NbE05065963.1 methylmalonate-semialdehyde dehydrogenase [acylating], mitochondrial (XP_009781820.1)	2	15	15	3	1697600	0	0	947200	0	0	3073400	2504700	3752200	20.6951	#NUM!	#NUM!	19.8533	#NUM!	#NUM!	21.5514	21.2562	21.8393	1	0	0	0	0	0	2	3	2	2	1	0	2	0	0	6	11	7	1	0	2	0
NbD000793.1	NbD000793.1	18	5	2	NbD000793.1 eukaryotic translation initiation factor 5A-1 (XP_016502573.1)	1	18	5	2	881470	0	0	0	881750	0	4662900	5071100	3525000	19.7496	#NUM!	#NUM!	#NUM!	19.75	#NUM!	22.1528	22.2739	21.7492	2	1	0	1	2	0	2	2	2	11	6	7	13	9	5	14	13	12	1	0	2	2
NbD000808.1	NbD000808.1	15	15	1	NbD000808.1 ribulose-phosphate 3-epimerase, chloroplastic (XP_019243047.1)	1	15	15	1	26809000	157030000	79085000	94639000	363340000	356150000	202820000	215930000	192380000	24.6762	27.2265	26.2369	26.4959	28.4367	28.4079	27.5956	27.686	27.5194	1	1	1	1	1	1	1	1	1	9	7	5	9	7	9	8	8	7	7	5	9	7
NbD000817.1	NbD000817.1	15	10	10	NbD000817.1 chlorophyll a-b binding protein P4, chloroplastic (XP_019233274.1)	1	15	10	10	25061000	130020000	0	50428000	175710000	44914000	372220000	370310000	77309000	24.5789	26.9542	#NUM!	25.5877	27.3886	25.4207	28.4716	28.4642	26.2041	5	4	1	3	6	2	10	9	6	9	8	5	7	9	6	15	13	10	4	1	3	6
NbD000821.1	NbD000821.1	28	28	2	NbD000821.1 geranylgeranyl reductase (CAE47826.1)	1	28	28	2	16068000	30107000	19223000	13934000	19289000	17030000	58930000	56104000	47187000	23.9377	24.8436	24.1963	23.7321	24.2013	24.0216	25.8125	25.7416	25.4919	2	2	2	1	1	1	2	2	2	9	12	12	6	8	10	24	22	18	12	12	6	8
NbD000822.1	NbD000822.1	24	23	3	NbD000822.1 malate dehydrogenase, chloroplastic isoform X1 (XP_019230288.1)	1	24	23	3	76922000	74709000	65309000	107560000	81332000	50738000	70323000	101210000	72229000	26.1969	26.1548	25.9608	26.6806	26.2773	25.5966	26.0675	26.5928	26.1061	2	1	1	2	2	1	1	2	2	16	16	14	20	19	16	15	19	18	15	13	19	18
NbE44069521.1;NbD000842.1;NbD030936.1	NbE44069521.1;NbD000842.1;NbD030936.1	3;3;3	3;3;3	3;3;3	NbE44069521.1 scarecrow-like protein 14 (XP_009764837.1);NbD000842.1 scarecrow-like protein 14 (XP_009764837.1);NbD030936.1 scarecrow-like protein 14 (XP_009606498.1)	3	3	3	3	0	0	0	0	0	0	0	0	59531	#NUM!	#NUM!	#NUM!	#NUM!	#NUM!	#NUM!	#NUM!	#NUM!	15.8614	1	0	0	0	0	0	0	0	1	1	0	0	0	0	0	0	0	1	0	0	0	0
NbD000846.1;NbE05066452.1	NbD000846.1;NbE05066452.1	1;1	1;1	1;1	NbD000846.1 uncharacterized protein C20orf24 homolog (XP_019247596.1);NbE05066452.1 uncharacterized protein C20orf24 homolog (XP_019247596.1)	2	1	1	1	0	0	0	0	0	0	0	0	0	#NUM!	#NUM!	#NUM!	#NUM!	#NUM!	#NUM!	#NUM!	#NUM!	#NUM!	1	0	0	1	1	1	0	1	1	1	0	0	1	1	1	0	1	1	0	0	1	1
NbD000855.1	NbD000855.1	14	6	6	NbD000855.1 diaminopimelate epimerase, chloroplastic (XP_019234081.1)	1	14	6	6	0	0	0	0	0	0	1995900	2902300	2099300	#NUM!	#NUM!	#NUM!	#NUM!	#NUM!	#NUM!	20.9286	21.4688	21.0015	1	0	0	1	0	0	5	4	2	4	2	1	4	1	0	8	10	7	0	0	1	0
NbD000867.1;NbD046805.1	NbD000867.1	4;1	4;1	4;1	NbD000867.1 uncharacterized protein OsI_027940 (XP_009799463.1)	2	4	4	4	0	0	0	0	0	0	0	0	1079500	#NUM!	#NUM!	#NUM!	#NUM!	#NUM!	#NUM!	#NUM!	#NUM!	20.0419	1	0	0	0	0	0	1	2	2	1	0	0	0	0	0	1	2	2	0	0	0	0
NbD000868.1	NbD000868.1	16	16	9	NbD000868.1 glutathione S-transferase (XP_009789274.1)	1	16	16	9	2632000	0	1307400	8283600	0	0	5579300	11066000	19102000	21.3277	#NUM!	20.3183	22.9818	#NUM!	#NUM!	22.4117	23.3996	24.1872	1	0	1	2	0	0	6	7	6	4	0	2	6	0	1	9	10	9	0	2	6	0
NbD000885.1	NbD000885.1	45	45	45	NbD000885.1 probable cytosolic oligopeptidase A (XP_019228215.1)	1	45	45	45	18575000	4523300	1256000	20302000	4754700	2793400	45974000	55444000	51432000	24.1469	22.1089	20.2604	24.2751	22.1809	21.4136	25.4543	25.7245	25.6162	22	9	5	22	9	6	35	36	39	22	9	5	22	9	6	35	36	39	9	5	22	9
NbD000886.1	NbD000886.1	35	14	13	NbD000886.1 serine hydroxymethyltransferase, mitochondrial-like (XP_016443054.1)	1	35	14	13	3693800	1976900	0	5192300	1862500	1768200	6608800	21119000	15573000	21.8167	20.9148	#NUM!	22.3079	20.8288	20.7539	22.656	24.332	23.8925	4	2	1	4	2	2	8	10	8	20	16	7	18	15	12	27	29	26	2	1	4	2
NbD000890.1	NbD000890.1	4	4	4	NbD000890.1 protein PTST, chloroplastic isoform X1 (XP_009586818.1)	1	4	4	4	0	0	0	0	0	0	0	0	361750	#NUM!	#NUM!	#NUM!	#NUM!	#NUM!	#NUM!	#NUM!	#NUM!	18.4646	0	0	0	0	0	0	0	0	2	0	0	0	0	0	0	0	0	2	0	0	0	0
NbD000914.1;NbD000913.1;NbD000110.1;NbD052155.1	NbD000914.1;NbD000913.1;NbD000110.1	14;14;8;1	2;2;1;0	1;1;1;0	NbD000914.1 LOW QUALITY PROTEIN: 5-epiaristolochene 1,3-dihydroxylase-like (XP_009801864.1);NbD000913.1 LOW QUALITY PROTEIN: 5-epiaristolochene 1,3-dihydroxylase-like (XP_009801864.1);NbD000110.1 Partial, epi-aristolochene dihydroxylase (AIZ01224.2)	4	14	2	1	0	0	0	0	257230	0	0	0	0	#NUM!	#NUM!	#NUM!	#NUM!	17.9727	#NUM!	#NUM!	#NUM!	#NUM!	0	1	0	0	1	0	0	0	0	7	3	3	10	4	4	2	2	3	1	0	0	1
NbD000915.1;NbD008082.1	NbD000915.1	11;1	11;1	11;1	NbD000915.1 protein TRIGALACTOSYLDIACYLGLYCEROL 3, chloroplastic isoform X2 (XP_009759750.1)	2	11	11	11	2300700	2566100	0	3738000	2532100	0	0	1526400	0	21.1336	21.2911	#NUM!	21.8338	21.2719	#NUM!	#NUM!	20.5417	#NUM!	6	4	1	10	4	1	2	4	2	6	4	1	10	4	1	2	4	2	4	1	10	4
NbD000919.1;NbE03057040.1;NbD008084.1	NbD000919.1;NbE03057040.1;NbD008084.1	9;9;7	9;9;7	9;9;7	NbD000919.1 CBS domain-containing protein CBSX6-like (XP_016480510.1);NbE03057040.1 CBS domain-containing protein CBSX6-like (XP_016480510.1);NbD008084.1 CBS domain-containing protein CBSX6-like (XP_016480510.1)	3	9	9	9	3545700	0	0	8651300	0	2515900	0	0	0	21.7576	#NUM!	#NUM!	23.0445	#NUM!	21.2626	#NUM!	#NUM!	#NUM!	4	1	0	8	2	3	1	2	1	4	1	0	8	2	3	1	2	1	1	0	8	2
NbE44071279.1;NbD000923.1;NbE05064585.1;NbE03058283.1;NbD008085.1	NbE44071279.1;NbD000923.1;NbE05064585.1;NbE03058283.1;NbD008085.1	8;8;6;6;6	8;8;6;6;6	8;8;6;6;6	NbE44071279.1 uncharacterized protein LOC107776877 (XP_016452308.1);NbD000923.1 uncharacterized protein LOC107776877 (XP_016452308.1);NbE05064585.1 uncharacterized protein LOC107776877 (XP_016452308.1);NbE03058283.1 uncharacterized protein LOC107776877	5	8	8	8	3987000	0	0	4483600	0	0	0	2636100	2234300	21.9269	#NUM!	#NUM!	22.0962	#NUM!	#NUM!	#NUM!	21.33	21.0914	2	3	1	5	1	1	0	3	2	2	3	1	5	1	1	0	3	2	3	1	5	1
NbD000945.1	NbD000945.1	13	13	3	NbD000945.1 serine/threonine-protein kinase STN8, chloroplastic (XP_019254703.1)	1	13	13	3	0	0	0	0	0	0	1809700	2676600	5167300	#NUM!	#NUM!	#NUM!	#NUM!	#NUM!	#NUM!	20.7873	21.352	22.301	0	0	0	0	0	0	1	3	2	0	0	0	0	0	0	4	7	6	0	0	0	0
NbD000946.1	NbD000946.1	1	1	1	NbD000946.1 Partial, uncharacterized protein LOC109212591 (XP_019231786.1)	1	1	1	1	0	0	0	0	0	0	0	0	0	#NUM!	#NUM!	#NUM!	#NUM!	#NUM!	#NUM!	#NUM!	#NUM!	#NUM!	0	0	0	0	0	0	0	0	0	0	0	0	0	0	0	0	0	0	0	0	0	0
NbD000955.1	NbD000955.1	10	5	1	NbD000955.1 nascent polypeptide-associated complex subunit alpha-like protein 1 isoform X1 (XP_019251510.1)	1	10	5	1	8899600	17198000	5413700	3231200	4557600	5566000	3288400	4983100	5577100	23.0853	24.0357	22.3682	21.6236	22.1198	22.4082	21.649	22.2486	22.4111	1	0	0	0	0	0	0	0	0	9	7	6	8	6	3	8	6	8	3	2	3	2
NbD000959.1	NbD000959.1	6	4	4	NbD000959.1 cytochrome P450 98A3-like (XP_019261853.1)	1	6	4	4	0	955750	0	869340	0	0	0	0	0	#NUM!	19.8663	#NUM!	19.7296	#NUM!	#NUM!	#NUM!	#NUM!	#NUM!	3	2	0	2	2	1	0	1	1	4	3	2	2	3	3	1	2	2	2	0	2	2
NbD000962.1;NbE44074139.1;NbE05063800.1;NbD014070.1;NbD025276.1;NbD001633.1;NbD023698.1;NbD013519.1;NbE44074578.1	NbD000962.1;NbE44074139.1;NbE05063800.1;NbD014070.1;NbD025276.1	9;9;9;6;5;4;4;3;2	9;9;9;6;5;4;4;3;2	9;9;9;6;5;4;4;3;2	NbD000962.1 ribosomal protein 132 (plastid) (NP_054555.1);NbE44074139.1 ribosomal protein 132 (plastid) (NP_054555.1);NbE05063800.1 ribosomal protein 132 (plastid) (NP_054555.1);NbD014070.1 Partial, ribosomal protein 132 (plastid) (NP_054555.1);NbD0252	9	9	9	9	326490000	0	0	55200000	0	0	0	79927000	70926000	28.2825	#NUM!	#NUM!	25.7182	#NUM!	#NUM!	#NUM!	26.2522	26.0798	7	1	1	6	1	1	1	5	5	7	1	1	6	1	1	1	5	5	1	1	6	1
NbD000964.1;NbD007119.1	NbD000964.1;NbD007119.1	12;12	12;12	8;8	NbD000964.1 cytochrome P450 98A2-like (XP_019261854.1);NbD007119.1 cytochrome P450 98A2-like (XP_016506467.1)	2	12	12	8	11099000	2213200	1131200	4644000	1845500	3548300	332740	0	629870	23.4039	21.0777	20.1094	22.1469	20.8156	21.7587	18.344	#NUM!	19.2647	4	1	0	6	2	1	3	1	2	6	3	4	7	5	5	4	3	4	3	4	7	5
NbD000971.1;NbD022454.1;NbD009944.1	NbD000971.1;NbD022454.1	37;37;12	37;37;12	2;2;0	NbD000971.1 60S ribosomal protein L9-1 (XP_019235076.1);NbD022454.1 60S ribosomal protein L9-1 (XP_019235076.1)	3	37	37	2	1089500000	783620000	612690000	357860000	262290000	548020000	183430000	144120000	176370000	30.021	29.5456	29.1906	28.4148	27.9666	29.0297	27.4507	27.1027	27.394	2	0	0	1	0	0	0	0	1	33	18	18	29	15	20	13	15	16	18	18	29	15
NbD000973.1;NbE03056671.1	NbD000973.1;NbE03056671.1	4;4	4;4	3;3	NbD000973.1 tetrapyrrole-binding protein, chloroplastic (XP_009619210.2);NbE03056671.1 tetrapyrrole-binding protein, chloroplastic (XP_009619210.2)	2	4	4	3	0	0	0	0	0	0	0	457260	0	#NUM!	#NUM!	#NUM!	#NUM!	#NUM!	#NUM!	#NUM!	18.8027	#NUM!	0	0	0	0	0	0	2	2	0	0	0	0	0	0	0	2	2	0	0	0	0	0
NbD000988.1	NbD000988.1	9	8	8	NbD000988.1 peroxisomal adenine nucleotide carrier 1-like (XP_016466893.1)	1	9	8	8	426280	701830	0	1288900	2472700	0	0	0	0	18.7014	19.4208	#NUM!	20.2977	21.2377	#NUM!	#NUM!	#NUM!	#NUM!	4	2	1	7	3	1	1	2	1	4	2	1	7	4	1	1	3	1	2	1	7	3
NbD020314.1;NbD000997.1	NbD020314.1;NbD000997.1	1;1	1;1	1;1	NbD020314.1 monothiol glutaredoxin-S2-like (XP_009763279.1);NbD000997.1 monothiol glutaredoxin-S2-like (XP_009763279.1)	2	1	1	1	0	0	0	0	0	0	0	1893600	0	#NUM!	#NUM!	#NUM!	#NUM!	#NUM!	#NUM!	#NUM!	20.8527	#NUM!	0	1	0	0	0	0	0	1	0	0	1	0	0	0	0	0	1	0	1	0	0	0
NbE03060692.1;NbD001003.1;NbE44072561.1;NbD010464.1;NbE03062229.1;NbE05063774.1	NbE03060692.1;NbD001003.1;NbE44072561.1;NbD010464.1;NbE03062229.1;NbE05063774.1	5;5;5;5;4;4	5;5;5;5;4;4	5;5;5;5;4;4	NbE03060692.1 GTP-binding protein OBGC, chloroplastic (XP_009770676.1);NbD001003.1 GTP-binding protein OBGC, chloroplastic (XP_009770676.1);NbE44072561.1 GTP-binding protein OBGC, chloroplastic isoform X2 (XP_018622691.1);NbD010464.1 GTP-binding protein	6	5	5	5	0	0	0	0	0	0	0	0	317380	#NUM!	#NUM!	#NUM!	#NUM!	#NUM!	#NUM!	#NUM!	#NUM!	18.2759	2	1	0	0	0	0	2	1	4	2	1	0	0	0	0	2	1	4	1	0	0	0
NbE05064327.1;NbD001004.1	NbE05064327.1;NbD001004.1	6;6	5;5	2;2	NbE05064327.1 calcium-dependent protein kinase 21-like (XP_016432781.1);NbD001004.1 calcium-dependent protein kinase 21-like (XP_009770081.1)	2	6	5	2	0	0	0	816510	0	0	0	0	0	#NUM!	#NUM!	#NUM!	19.6391	#NUM!	#NUM!	#NUM!	#NUM!	#NUM!	0	0	0	0	0	2	0	0	0	0	0	0	3	0	4	1	0	1	0	0	2	0
NbD001012.1;NbE05064329.1;NbD043787.1;NbD040627.1;NbD051532.1	NbD001012.1;NbE05064329.1;NbD043787.1;NbD040627.1;NbD051532.1	4;4;3;2;2	4;4;3;2;2	4;4;3;2;2	NbD001012.1 vacuolar protein sorting-associated protein 28 homolog 2-like (XP_019249651.1);NbE05064329.1 vacuolar protein sorting-associated protein 28 homolog 2-like (XP_019249651.1);NbD043787.1 vacuolar protein sorting-associated protein 28 homolog 2-l	5	4	4	4	1696400	0	0	0	0	0	0	0	0	20.694	#NUM!	#NUM!	#NUM!	#NUM!	#NUM!	#NUM!	#NUM!	#NUM!	2	1	1	1	0	0	0	1	1	2	1	1	1	0	0	0	1	1	1	1	1	0
NbD001018.1;NbD001019.1	NbD001018.1;NbD001019.1	11;7	11;7	4;2	NbD001018.1 probable prolyl 4-hydroxylase 10 (XP_009801759.1);NbD001019.1 Partial, probable prolyl 4-hydroxylase 10 (XP_016444638.1)	2	11	11	4	6828600	3459600	9888400	13531000	3178600	9464700	2123200	2194300	2443900	22.7032	21.7222	23.2373	23.6898	21.6	23.1741	21.0178	21.0653	21.2208	3	1	1	3	0	1	0	1	0	8	5	5	8	4	5	3	3	3	5	5	8	4
NbE03054923.1;NbD035479.1;NbD001024.1	NbE03054923.1;NbD035479.1;NbD001024.1	5;5;5	5;5;5	5;5;5	NbE03054923.1 mitochondrial inner membrane protease ATP23 (XP_019224071.1);NbD035479.1 mitochondrial inner membrane protease ATP23 (XP_019224071.1);NbD001024.1 mitochondrial inner membrane protease ATP23 (XP_019224071.1)	3	5	5	5	0	0	0	4918000	0	0	0	0	0	#NUM!	#NUM!	#NUM!	22.2296	#NUM!	#NUM!	#NUM!	#NUM!	#NUM!	0	1	0	5	0	0	0	0	0	0	1	0	5	0	0	0	0	0	1	0	5	0
NbD001025.1;NbD023208.1;NbD016933.1;NbD002864.1;NbD035953.1	NbD001025.1	11;2;2;1;1	4;0;0;0;0	4;0;0;0;0	NbD001025.1 60S acidic ribosomal protein P2A-like (XP_016477264.1)	5	11	4	4	8859800	4361600	0	0	0	0	7876700	2490100	1383600	23.0788	22.0564	#NUM!	#NUM!	#NUM!	#NUM!	22.9092	21.2478	20.4	2	1	0	1	0	1	2	2	2	8	5	5	7	4	6	7	7	7	1	0	1	0
NbD035474.1;NbD001029.1	NbD035474.1;NbD001029.1	22;22	6;6	2;2	NbD035474.1 60S ribosomal protein L10a-1-like (XP_019231991.1);NbD001029.1 60S ribosomal protein L10a-1-like (XP_019231991.1)	2	22	6	2	71479000	12365000	9409900	14212000	3084800	4133700	4580900	5812300	8000800	26.091	23.5598	23.1657	23.7606	21.5567	21.979	22.1272	22.4707	22.9317	1	0	0	1	0	0	0	1	0	17	9	8	13	8	9	10	11	10	3	2	5	2
NbE05068357.1;NbE44070631.1;NbD044497.1;NbE05066228.1;NbD001031.1;NbE44074647.1;NbD030176.1;NbE03058653.1;NbD048598.1	NbE05068357.1;NbE44070631.1;NbD044497.1;NbE05066228.1;NbD001031.1;NbE44074647.1;NbD030176.1;NbE03058653.1;NbD048598.1	2;2;2;2;2;2;2;2;2	2;2;2;2;2;2;2;2;2	2;2;2;2;2;2;2;2;2	NbE05068357.1 clathrin interactor EPSIN 1-like, partial (XP_016515151.1);NbE44070631.1 clathrin interactor EPSIN 1 (XP_019253249.1);NbD044497.1 clathrin interactor EPSIN 1 (XP_019253249.1);NbE05066228.1 clathrin interactor EPSIN 1-like isoform X1 (XP_0	9	2	2	2	0	0	0	495910	0	0	0	0	0	#NUM!	#NUM!	#NUM!	18.9197	#NUM!	#NUM!	#NUM!	#NUM!	#NUM!	0	0	0	1	0	0	0	2	0	0	0	0	1	0	0	0	2	0	0	0	1	0
NbD001032.1	NbD001032.1	6	6	6	NbD001032.1 profilin-like (XP_019253280.1)	1	6	6	6	3566100	0	0	4056900	0	0	11490000	3630900	5445800	21.7659	#NUM!	#NUM!	21.9519	#NUM!	#NUM!	23.4539	21.7919	22.3767	2	1	1	2	1	0	5	4	5	2	1	1	2	1	0	5	4	5	1	1	2	1
NbE05063799.1;NbD001035.1;NbE03057686.1;NbE44074633.1;NbE05068726.1;NbD052017.1	NbE05063799.1;NbD001035.1;NbE03057686.1;NbE44074633.1;NbE05068726.1;NbD052017.1	3;3;3;2;2;2	3;3;3;2;2;2	3;3;3;2;2;2	NbE05063799.1 probable galacturonosyltransferase 7 isoform X3 (XP_016515818.1);NbD001035.1 probable galacturonosyltransferase 7 isoform X3 (XP_016515818.1);NbE03057686.1 probable galacturonosyltransferase 7 isoform X1 (XP_019262659.1);NbE44074633.1 prob	6	3	3	3	584370	0	0	0	0	0	0	0	0	19.1565	#NUM!	#NUM!	#NUM!	#NUM!	#NUM!	#NUM!	#NUM!	#NUM!	2	0	0	0	0	0	0	0	0	2	0	0	0	0	0	0	0	0	0	0	0	0
NbD001036.1	NbD001036.1	13	13	2	NbD001036.1 ADP-ribosylation factor-related protein 1-like (XP_016511923.1)	1	13	13	2	3397300	10352000	6722900	4121800	14460000	9097600	0	1016200	0	21.696	23.3034	22.6807	21.9748	23.7856	23.1171	#NUM!	19.9548	#NUM!	2	0	0	2	0	1	0	0	0	8	5	2	8	6	7	1	2	0	5	2	8	6
NbD001037.1	NbD001037.1	3	1	1	NbD001037.1 probable protein phosphatase 2C 60 (XP_019232129.1)	1	3	1	1	0	0	0	0	0	0	0	0	0	#NUM!	#NUM!	#NUM!	#NUM!	#NUM!	#NUM!	#NUM!	#NUM!	#NUM!	1	0	0	0	0	0	0	0	0	2	0	0	0	1	1	0	1	0	0	0	0	0
NbD001038.1;NbE44069433.1;NbE05062894.1;NbD024784.1;NbD019016.1	NbD001038.1	19;3;3;3;2	3;0;0;0;0	3;0;0;0;0	NbD001038.1 L-arabinokinase (XP_019240465.1)	5	19	3	3	0	0	0	0	0	0	0	0	0	#NUM!	#NUM!	#NUM!	#NUM!	#NUM!	#NUM!	#NUM!	#NUM!	#NUM!	0	0	0	0	0	0	0	0	1	4	0	1	3	0	3	3	5	8	0	0	0	0
NbD001039.1;NbD003529.1	NbD001039.1;NbD003529.1	2;1	2;1	2;1	NbD001039.1 uncharacterized protein LOC107799188 (XP_016477760.1);NbD003529.1 uncharacterized protein LOC107805982 (XP_016485586.1)	2	2	2	2	0	0	0	0	0	0	0	3547400	0	#NUM!	#NUM!	#NUM!	#NUM!	#NUM!	#NUM!	#NUM!	21.7583	#NUM!	0	1	0	0	0	0	1	1	0	0	1	0	0	0	0	1	1	0	1	0	0	0
NbD028652.1;NbD022971.1;NbD001068.1;NbE03061671.1	NbD028652.1;NbD022971.1;NbD001068.1;NbE03061671.1	26;26;26;16	26;26;26;16	17;17;17;7	NbD028652.1 40S ribosomal protein S25 (XP_019252409.1);NbD022971.1 40S ribosomal protein S25 (XP_019252409.1);NbD001068.1 40S ribosomal protein S25 (XP_019252409.1);NbE03061671.1 40S ribosomal protein S25-like (XP_019241494.1)	4	26	26	17	2244200000	275770000	173540000	535000000	209080000	186520000	165620000	155660000	224590000	31.0636	28.0389	27.3707	28.995	27.6395	27.4748	27.3033	27.2138	27.7427	16	5	6	11	3	6	6	3	4	25	10	10	20	6	8	9	7	8	10	10	20	6
NbD028653.1;NbD001069.1	NbD028653.1;NbD001069.1	4;4	4;4	4;4	NbD028653.1 50S ribosomal protein L20-like (XP_016487793.1);NbD001069.1 50S ribosomal protein L20-like (XP_016487793.1)	2	4	4	4	4596800	0	4434000	1511300	3038500	4966600	1654700	0	1534400	22.1322	#NUM!	22.0802	20.5274	21.5349	22.2438	20.6581	#NUM!	20.5492	3	1	2	2	2	3	3	1	2	3	1	2	2	2	3	3	1	2	1	2	2	2
NbD001070.1;NbD049671.1;NbD028654.1;NbD009325.1	NbD001070.1;NbD049671.1;NbD028654.1	4;3;2;1	4;3;2;1	4;3;2;1	NbD001070.1 kxDL motif-containing protein 1-like (XP_016487794.1);NbD049671.1 Partial, kxDL motif-containing protein 1-like (XP_016487794.1);NbD028654.1 Partial, kxDL motif-containing protein 1 (XP_019227531.1)	4	4	4	4	0	0	0	0	0	0	0	0	149710	#NUM!	#NUM!	#NUM!	#NUM!	#NUM!	#NUM!	#NUM!	#NUM!	17.1918	0	0	1	1	1	1	0	0	2	0	0	1	1	1	1	0	0	2	0	1	1	1
NbE05064452.1;NbD028099.1;NbD001072.1	NbE05064452.1;NbD028099.1;NbD001072.1	6;6;6	6;6;6	6;6;6	NbE05064452.1 tetraspanin-3-like (XP_016453307.1);NbD028099.1 tetraspanin-3-like (XP_016453307.1);NbD001072.1 tetraspanin-3-like (XP_016453307.1)	3	6	6	6	3723100	0	0	4960600	0	0	0	1608300	0	21.8281	#NUM!	#NUM!	22.2421	#NUM!	#NUM!	#NUM!	20.6171	#NUM!	4	1	0	5	0	1	1	2	1	4	1	0	5	0	1	1	2	1	1	0	5	0
NbD001085.1	NbD001085.1	22	18	7	NbD001085.1 annexin D5-like (XP_016508258.1)	1	22	18	7	21832000	7811800	4743600	14487000	5681500	4312900	2563400	2918100	3927600	24.3799	22.8972	22.1776	23.7883	22.4378	22.0402	21.2896	21.4766	21.9052	4	5	1	4	3	2	1	3	3	14	13	7	15	10	6	6	12	11	9	4	11	6
NbD001088.1	NbD001088.1	6	6	1	NbD001088.1 protein DCL, chloroplastic (XP_019245119.1)	1	6	6	1	898650	0	0	991460	2919600	0	1804900	2104700	1899200	19.7774	#NUM!	#NUM!	19.9192	21.4773	#NUM!	20.7835	21.0052	20.857	1	0	0	0	1	0	1	1	1	3	0	0	3	2	1	4	4	3	0	0	3	2
NbD001093.1	NbD001093.1	3	3	2	NbD001093.1 coenzyme Q-binding protein COQ10 homolog, mitochondrial-like (XP_016514445.1)	1	3	3	2	0	0	0	0	0	0	0	0	0	#NUM!	#NUM!	#NUM!	#NUM!	#NUM!	#NUM!	#NUM!	#NUM!	#NUM!	0	0	0	1	0	0	0	0	1	0	0	0	1	0	0	0	1	1	0	0	1	0
NbE03054337.1;NbD001095.1	NbE03054337.1;NbD001095.1	6;6	1;1	1;1	NbE03054337.1 thioredoxin-like 4, chloroplastic (XP_016460435.1);NbD001095.1 thioredoxin-like 4, chloroplastic (XP_016460435.1)	2	6	1	1	0	0	0	0	0	0	0	0	221140	#NUM!	#NUM!	#NUM!	#NUM!	#NUM!	#NUM!	#NUM!	#NUM!	17.7546	0	0	0	0	0	0	1	0	1	2	0	0	3	0	0	5	3	5	0	0	0	0
NbD039182.1;NbD001120.1	NbD039182.1;NbD001120.1	19;19	19;19	2;2	NbD039182.1 NADH dehydrogenase [ubiquinone] iron-sulfur protein 8, mitochondrial (XP_016452428.1);NbD001120.1 NADH dehydrogenase [ubiquinone] iron-sulfur protein 8, mitochondrial (XP_016452428.1)	2	19	19	2	42943000	40909000	38039000	53134000	34634000	37442000	11258000	13000000	15691000	25.3559	25.2859	25.181	25.6631	25.0457	25.1582	23.4244	23.632	23.9034	2	2	2	1	2	1	1	1	2	12	9	12	14	13	12	9	10	12	9	12	14	13
NbD001126.1;NbD016103.1	NbD001126.1	17;1	17;1	17;1	NbD001126.1 major allergen Pru ar 1-like (XP_019263557.1)	2	17	17	17	12133000	0	4745400	29482000	5914400	7271100	90198000	61162000	72559000	23.5324	#NUM!	22.1781	24.8133	22.4958	22.7937	26.4266	25.8661	26.1127	8	1	3	9	3	4	15	13	12	8	1	3	9	3	4	15	13	12	1	3	9	3
NbD001147.1;NbE03056661.1	NbD001147.1;NbE03056661.1	1;1	1;1	1;1	NbD001147.1 myb family transcription factor PHL5-like isoform X1 (XP_019254230.1);NbE03056661.1 uncharacterized protein LOC107760416 isoform X1 (XP_016433946.1)	2	1	1	1	0	0	0	0	0	0	0	0	0	#NUM!	#NUM!	#NUM!	#NUM!	#NUM!	#NUM!	#NUM!	#NUM!	#NUM!	0	0	0	0	0	0	0	0	0	0	0	0	0	0	0	0	0	0	0	0	0	0
NbD001150.1	NbD001150.1	6	1	1	NbD001150.1 zinc finger CCCH domain-containing protein 14-like (XP_009767111.1)	1	6	1	1	0	0	0	0	0	0	0	307760	0	#NUM!	#NUM!	#NUM!	#NUM!	#NUM!	#NUM!	#NUM!	18.2314	#NUM!	0	0	0	0	0	0	0	1	0	1	2	0	0	0	0	1	3	2	0	0	0	0
NbD001153.1	NbD001153.1	5	5	5	NbD001153.1 probable plastid-lipid-associated protein 13, chloroplastic (XP_019245838.1)	1	5	5	5	0	0	0	0	0	0	0	0	0	#NUM!	#NUM!	#NUM!	#NUM!	#NUM!	#NUM!	#NUM!	#NUM!	#NUM!	0	0	0	1	1	0	1	1	1	0	0	0	1	1	0	1	1	1	0	0	1	1
NbD001170.1	NbD001170.1	5	5	4	NbD001170.1 non-specific lipid-transfer protein 1-like (XP_016510583.1)	1	5	5	4	2867600	0	0	0	6191000	0	12023000	40272000	29260000	21.4514	#NUM!	#NUM!	#NUM!	22.5617	#NUM!	23.5193	25.2633	24.8024	2	0	0	1	2	0	4	2	4	2	0	0	1	2	0	4	3	4	0	0	1	2
NbD001180.1;NbD020143.1	NbD001180.1	10;1	2;0	2;0	NbD001180.1 abscisic acid receptor PYR1-like (XP_019258442.1)	2	10	2	2	0	0	0	0	0	0	970390	0	1590100	#NUM!	#NUM!	#NUM!	#NUM!	#NUM!	#NUM!	19.8882	#NUM!	20.6007	0	0	0	1	0	0	2	2	2	3	1	1	8	2	1	8	6	8	0	0	1	0
NbD001203.1;NbE44069046.1;NbD023903.1;NbE03053791.1;NbD049561.1	NbD001203.1;NbE44069046.1	5;4;1;1;1	5;4;1;1;1	4;3;0;0;0	NbD001203.1 pathogenesis-related protein 1B (XP_016487756.1);NbE44069046.1 pathogenesis-related protein 1B-like (XP_016487757.1)	5	5	5	4	0	0	0	1916700	0	0	6403200	5130500	14141000	#NUM!	#NUM!	#NUM!	20.8702	#NUM!	#NUM!	22.6104	22.2907	23.7534	0	0	0	2	0	0	3	2	3	0	0	0	3	1	1	4	3	4	0	0	3	1
NbD001204.1;NbE05064626.1;NbD052242.1;NbE03060895.1;NbD044245.1	NbD001204.1;NbE05064626.1;NbD052242.1;NbE03060895.1	12;11;7;7;3	12;11;7;7;3	12;11;7;7;3	NbD001204.1 uncharacterized protein LOC104244694 (XP_009798467.1);NbE05064626.1 kynurenine formamidase-like (XP_016512253.1);NbD052242.1 uncharacterized protein LOC109222746 (XP_019242609.1);NbE03060895.1 uncharacterized protein LOC109222746 (XP_019242	5	12	12	12	3064600	0	0	1633900	0	0	10085000	10525000	16734000	21.5473	#NUM!	#NUM!	20.6399	#NUM!	#NUM!	23.2657	23.3273	23.9963	6	0	1	4	0	1	7	8	9	6	0	1	4	0	1	7	8	9	0	1	4	0
NbD001205.1;NbE03057859.1;NbD004030.1	NbD001205.1;NbE03057859.1;NbD004030.1	18;18;13	17;17;12	16;16;11	NbD001205.1 beta-galactosidase-like (XP_016493241.1);NbE03057859.1 beta-galactosidase-like (XP_016493241.1);NbD004030.1 beta-galactosidase-like (XP_016493241.1)	3	18	17	16	4023200	0	0	0	0	0	7001300	7603800	8404400	21.9399	#NUM!	#NUM!	#NUM!	#NUM!	#NUM!	22.7392	22.8583	23.0027	4	1	0	0	0	0	11	10	9	4	1	0	0	0	0	12	11	9	1	0	0	0
NbD001220.1;NbE44071252.1	NbD001220.1;NbE44071252.1	29;29	6;6	6;6	NbD001220.1 mitochondrial phosphate carrier protein 3, mitochondrial-like (XP_016455550.1);NbE44071252.1 mitochondrial phosphate carrier protein 3, mitochondrial-like (XP_016455550.1)	2	29	6	6	11375000	33395000	19369000	14437000	36105000	17811000	9322200	3754500	12110000	23.4394	24.9931	24.2072	23.7833	25.1057	24.0863	23.1522	21.8402	23.5297	4	3	3	5	3	4	3	4	3	22	17	20	25	15	22	21	20	19	3	3	5	3
NbD001227.1;NbD052573.1	NbD001227.1	7;2	7;2	3;0	NbD001227.1 uncharacterized protein LOC107808814 (XP_016488865.1)	2	7	7	3	34467000	73965000	13604000	63831000	102750000	41688000	31325000	19181000	17745000	25.0387	26.1403	23.6975	25.9278	26.6146	25.3131	24.9008	24.1932	24.0809	2	1	1	3	1	1	2	1	2	6	5	4	7	5	4	6	4	5	5	4	7	5
NbE03058025.1;NbD001230.1	NbE03058025.1;NbD001230.1	18;18	18;18	9;9	NbE03058025.1 probable inactive shikimate kinase like 1, chloroplastic (XP_019225994.1);NbD001230.1 probable inactive shikimate kinase like 1, chloroplastic (XP_019225994.1)	2	18	18	9	3919500	4201000	0	1461800	11630000	12045000	2784800	3637800	2334100	21.9022	22.0023	#NUM!	20.4793	23.4713	23.5219	21.4091	21.7946	21.1544	1	2	1	3	3	4	4	5	3	3	6	1	4	6	10	6	8	5	6	1	4	6
NbD001231.1	NbD001231.1	8	1	1	NbD001231.1 uncharacterized protein At2g33490-like (XP_016488863.1)	1	8	1	1	0	0	0	0	2356200	0	0	0	0	#NUM!	#NUM!	#NUM!	#NUM!	21.168	#NUM!	#NUM!	#NUM!	#NUM!	1	0	0	1	1	1	0	1	0	2	0	0	4	5	7	0	1	0	0	0	1	1
NbD001233.1;NbD008607.1	NbD001233.1;NbD008607.1	12;6	12;6	12;6	NbD001233.1 glycerophosphodiester phosphodiesterase GDPD1, chloroplastic-like (XP_019232700.1);NbD008607.1 glycerophosphodiester phosphodiesterase GDPD1, chloroplastic-like (XP_019232700.1)	2	12	12	12	0	0	0	0	0	0	0	2489500	0	#NUM!	#NUM!	#NUM!	#NUM!	#NUM!	#NUM!	#NUM!	21.2474	#NUM!	0	1	0	0	2	1	5	9	4	0	1	0	0	2	1	5	9	4	1	0	0	2
NbD001240.1	NbD001240.1	3	3	3	NbD001240.1 uncharacterized protein LOC104243507 isoform X2 (XP_009797004.1)	1	3	3	3	0	0	0	0	0	0	0	0	0	#NUM!	#NUM!	#NUM!	#NUM!	#NUM!	#NUM!	#NUM!	#NUM!	#NUM!	0	0	0	0	0	0	0	1	1	0	0	0	0	0	0	0	1	1	0	0	0	0
NbD001253.1	NbD001253.1	20	20	4	NbD001253.1 mitochondrial import receptor subunit TOM20-like (XP_019226716.1)	1	20	20	4	26178000	18498000	8753400	28709000	29685000	12406000	3302500	11845000	6561400	24.6419	24.1409	23.0614	24.775	24.8232	23.5645	21.6551	23.4978	22.6456	1	1	2	4	1	1	1	1	2	8	6	6	18	7	6	4	7	7	6	6	18	7
NbD001254.1	NbD001254.1	8	8	8	NbD001254.1 uncharacterized protein YciO-like (XP_016487015.1)	1	8	8	8	0	0	0	0	0	0	0	1535100	0	#NUM!	#NUM!	#NUM!	#NUM!	#NUM!	#NUM!	#NUM!	20.5499	#NUM!	2	1	2	2	1	4	2	3	0	2	1	2	2	1	4	2	3	0	1	2	2	1
NbE44069061.1;NbE05064027.1;NbD001258.1;NbD025767.1;NbD039976.1;NbD001873.1;NbE05068321.1	NbE44069061.1;NbE05064027.1;NbD001258.1	8;8;8;2;2;2;1	8;8;8;2;2;2;1	1;1;1;0;0;0;0	NbE44069061.1 uncharacterized protein LOC104248396 (XP_009802951.1);NbE05064027.1 uncharacterized protein LOC104248396 (XP_009802951.1);NbD001258.1 uncharacterized protein LOC104248396 (XP_009802951.1)	7	8	8	1	12112000	5115700	6262300	9369500	4583400	0	3529700	1424500	2879600	23.5299	22.2865	22.5783	23.1595	22.128	#NUM!	21.7511	20.442	21.4574	1	1	1	1	1	0	0	0	0	5	4	4	5	3	1	2	2	2	4	4	5	3
NbD001259.1;NbE03060437.1;NbD001872.1;NbE05068105.1	NbD001259.1;NbE03060437.1	6;5;1;1	1;1;0;0	1;1;0;0	NbD001259.1 nuclear transport factor 2-like (XP_019236968.1);NbE03060437.1 nuclear transport factor 2-like (XP_009759023.1)	4	6	1	1	0	0	0	0	0	0	1206800	21993000	2876600	#NUM!	#NUM!	#NUM!	#NUM!	#NUM!	#NUM!	20.2028	24.3905	21.4559	1	0	0	1	1	0	1	1	1	3	3	1	3	3	2	4	5	4	0	0	1	1
NbD001265.1;NbD035108.1;NbE05066961.1	NbD001265.1;NbD035108.1;NbE05066961.1	5;3;3	5;3;3	5;3;3	NbD001265.1 intron-binding protein aquarius isoform X1 (XP_009760847.1);NbD035108.1 intron-binding protein aquarius (XP_009626447.1);NbE05066961.1 intron-binding protein aquarius (XP_009626447.1)	3	5	5	5	0	0	0	0	0	0	0	0	1220200	#NUM!	#NUM!	#NUM!	#NUM!	#NUM!	#NUM!	#NUM!	#NUM!	20.2187	0	0	1	1	0	0	1	1	3	0	0	1	1	0	0	1	1	3	0	1	1	0
NbD001268.1	NbD001268.1	27	27	2	NbD001268.1 40S ribosomal protein S16-like (XP_019230859.1)	1	27	27	2	536980000	285160000	344030000	455600000	282220000	361920000	255650000	155220000	236950000	29.0003	28.0872	28.358	28.7632	28.0722	28.4311	27.9296	27.2097	27.82	1	1	1	2	1	1	1	1	1	22	11	11	23	11	12	15	11	15	11	11	23	11
NbE44073596.1;NbD035117.1;NbD001272.1;NbE05066963.1;NbE03059346.1	NbE44073596.1;NbD035117.1;NbD001272.1;NbE05066963.1;NbE03059346.1	16;16;16;15;8	16;16;16;15;8	16;16;16;15;8	NbE44073596.1 paladin (XP_019232041.1);NbD035117.1 paladin (XP_019232041.1);NbD001272.1 paladin (XP_019232041.1);NbE05066963.1 Partial, uncharacterized protein LOC107810619 (XP_016490903.1);NbE03059346.1 Partial, paladin (XP_009625448.1)	5	16	16	16	755910	0	0	0	0	0	767230	0	868210	19.5279	#NUM!	#NUM!	#NUM!	#NUM!	#NUM!	19.5493	#NUM!	19.7277	3	1	0	0	2	2	4	6	5	3	1	0	0	2	2	4	6	5	1	0	0	2
NbD001273.1;NbE03061488.1	NbD001273.1;NbE03061488.1	4;4	4;4	4;4	NbD001273.1 uncharacterized protein LOC104212208 isoform X2 (XP_009759727.1);NbE03061488.1 uncharacterized protein LOC109212800 (XP_019232029.1)	2	4	4	4	717410	506180	0	582570	999540	0	1118200	256370	0	19.4524	18.9493	#NUM!	19.1521	19.9309	#NUM!	20.0927	17.9679	#NUM!	2	2	0	3	3	1	2	3	1	2	2	0	3	3	1	2	3	1	2	0	3	3
NbD001275.1;NbD013812.1	NbD001275.1;NbD013812.1	1;1	1;1	1;1	NbD001275.1 Partial, protein transport protein SEC23 (XP_018630765.1);NbD013812.1 protein transport protein SEC23 (XP_018630765.1)	2	1	1	1	0	0	0	0	0	0	0	95784	0	#NUM!	#NUM!	#NUM!	#NUM!	#NUM!	#NUM!	#NUM!	16.5475	#NUM!	0	0	0	0	0	0	0	1	0	0	0	0	0	0	0	0	1	0	0	0	0	0
NbE05066062.1;NbD001276.1	NbE05066062.1;NbD001276.1	50;50	50;50	21;21	NbE05066062.1 protein translocase subunit SECA1, chloroplastic (XP_019244306.1);NbD001276.1 protein translocase subunit SECA1, chloroplastic (XP_019244306.1)	2	50	50	21	14317000	4525200	4669200	7491800	8940200	11517000	21164000	20081000	15603000	23.7712	22.1096	22.1547	22.8369	23.0919	23.4573	24.3351	24.2593	23.8953	7	2	2	3	5	6	13	10	6	18	10	8	9	16	16	35	25	21	10	8	9	16
NbD001279.1;NbE05066063.1;NbE05066966.1;NbE44072876.1	NbD001279.1;NbE05066063.1;NbE05066966.1;NbE44072876.1	24;23;14;14	24;23;14;14	2;2;0;0	NbD001279.1 protoporphyrinogen oxidase, chloroplastic isoform X1 (XP_009763738.1);NbE05066063.1 protoporphyrinogen oxidase, chloroplastic isoform X1 (XP_009763738.1);NbE05066966.1 protoporphyrinogen oxidase, chloroplastic isoform X2 (XP_009763745.1);NbE	4	24	24	2	9020800	28099000	17300000	9722500	24687000	19032000	21951000	21073000	12593000	23.1048	24.744	24.0443	23.2129	24.5572	24.1819	24.3878	24.3289	23.5861	1	1	1	0	0	0	1	1	1	13	11	14	9	12	13	18	14	16	11	14	9	12
NbD014363.1;NbD020313.1;NbD001284.1;NbD044612.1;NbD025627.1;NbD018795.1;NbD039520.1;NbE05065758.1;NbD049002.1	NbD014363.1;NbD020313.1;NbD001284.1;NbD044612.1;NbD025627.1;NbD018795.1;NbD039520.1;NbE05065758.1	20;20;20;19;19;19;17;17;8	20;20;20;19;19;19;17;17;8	20;20;20;19;19;19;17;17;8	NbD014363.1 60S ribosomal protein L24-like (XP_019224405.1);NbD020313.1 60S ribosomal protein L24-like (XP_019224405.1);NbD001284.1 60S ribosomal protein L24-like (XP_019224405.1);NbD044612.1 60S ribosomal protein L24 (XP_019250786.1);NbD025627.1 60S r	9	20	20	20	782650000	249090000	219030000	175530000	134760000	95497000	54505000	41260000	75053000	29.5438	27.8921	27.7066	27.3871	27.0058	26.509	25.6999	25.2982	26.1614	19	10	11	15	9	10	11	8	8	19	10	11	15	9	10	11	8	8	10	11	15	9
NbE03054998.1;NbD001285.1;NbD025628.1;NbE05068439.1	NbE03054998.1;NbD001285.1	3;3;1;1	3;3;1;1	1;1;0;0	NbE03054998.1 F-box protein PP2-A15-like (XP_019224406.1);NbD001285.1 F-box protein PP2-A15-like (XP_019224406.1)	4	3	3	1	0	0	0	0	0	0	0	0	358120	#NUM!	#NUM!	#NUM!	#NUM!	#NUM!	#NUM!	#NUM!	#NUM!	18.4501	0	0	0	0	0	0	0	0	1	0	0	1	1	0	0	0	1	2	0	1	1	0
NbD043336.1;NbD040412.1;NbD001294.1	NbD043336.1;NbD040412.1;NbD001294.1	1;1;1	1;1;1	1;1;1	NbD043336.1 wound-induced basic protein-like (XP_019231200.1);NbD040412.1 wound-induced basic protein-like (XP_019231200.1);NbD001294.1 wound-induced basic protein (XP_019262746.1)	3	1	1	1	0	0	0	0	0	0	0	0	751730	#NUM!	#NUM!	#NUM!	#NUM!	#NUM!	#NUM!	#NUM!	#NUM!	19.5199	1	0	0	1	0	0	0	1	1	1	0	0	1	0	0	0	1	1	0	0	1	0
NbD001324.1	NbD001324.1	11	7	5	NbD001324.1 uncharacterized protein LOC107823766 (XP_016505957.1)	1	11	7	5	1037100	2644500	2117500	1595300	3557600	2635900	2036500	2849100	2334900	19.9841	21.3346	21.0139	20.6054	21.7625	21.3299	20.9577	21.4421	21.1549	0	1	0	1	1	0	2	2	3	4	5	2	7	3	3	6	8	6	3	1	3	2
NbD001326.1	NbD001326.1	2	1	0	NbD001326.1 tetrahydrocannabinolic acid synthase-like (XP_016437669.1)	1	2	1	0	0	0	0	0	0	0	0	338740	0	#NUM!	#NUM!	#NUM!	#NUM!	#NUM!	#NUM!	#NUM!	18.3698	#NUM!	0	0	0	0	0	0	0	0	0	0	0	0	0	0	0	0	2	0	0	0	0	0
NbD001331.1	NbD001331.1	33	16	6	NbD001331.1 60S ribosomal protein L3-2-like (XP_016443425.1)	1	33	16	6	57504000	15705000	8534700	7891900	1618400	0	2979100	4593700	5555200	25.7772	23.9047	23.0249	22.9119	20.6261	#NUM!	21.5064	22.1312	22.4054	6	4	3	2	2	0	0	2	1	29	22	19	18	11	9	17	17	16	10	8	5	3
NbD001336.1;NbE03060176.1;NbD041922.1	NbD001336.1;NbE03060176.1	21;15;3	2;2;0	2;2;0	NbD001336.1 coatomer subunit delta-like (XP_009782297.1);NbE03060176.1 coatomer subunit delta-like (XP_016498340.1)	3	21	2	2	0	0	0	0	0	0	0	0	0	#NUM!	#NUM!	#NUM!	#NUM!	#NUM!	#NUM!	#NUM!	#NUM!	#NUM!	0	0	0	1	0	0	1	1	1	11	7	8	13	11	10	13	16	12	0	0	1	0
NbD001339.1	NbD001339.1	6	2	2	NbD001339.1 osmotin-like protein (XP_019237711.1)	1	6	2	2	0	0	0	0	0	0	0	261970	0	#NUM!	#NUM!	#NUM!	#NUM!	#NUM!	#NUM!	#NUM!	17.999	#NUM!	0	0	0	0	0	0	0	1	1	1	3	1	2	0	0	3	2	3	0	0	0	0
NbD001341.1	NbD001341.1	6	6	5	NbD001341.1 inner membrane protein PPF-1, chloroplastic-like (XP_016506331.1)	1	6	6	5	0	0	0	0	0	0	1726200	2414200	0	#NUM!	#NUM!	#NUM!	#NUM!	#NUM!	#NUM!	20.7192	21.2031	#NUM!	0	1	0	0	0	0	4	2	2	0	1	0	1	0	1	5	3	2	1	0	1	0
NbD001355.1;NbD036561.1;NbD032296.1	NbD001355.1;NbD036561.1;NbD032296.1	5;5;5	5;5;5	5;5;5	NbD001355.1 uncharacterized protein At4g14342-like (XP_016498548.1);NbD036561.1 uncharacterized protein At4g14342 (XP_019225260.1);NbD032296.1 uncharacterized protein At4g14342 (XP_019225260.1)	3	5	5	5	0	0	0	1215500	0	0	0	3852300	9070200	#NUM!	#NUM!	#NUM!	20.2131	#NUM!	#NUM!	#NUM!	21.8773	23.1127	1	1	0	2	0	1	1	2	4	1	1	0	2	0	1	1	2	4	1	0	2	0
NbD001358.1;NbE05067511.1	NbD001358.1;NbE05067511.1	16;15	16;15	7;6	NbD001358.1 probable acyl-CoA dehydrogenase IBR3 (XP_019237138.1);NbE05067511.1 probable acyl-CoA dehydrogenase IBR3 (XP_019237138.1)	2	16	16	7	2635000	1912900	2386500	1673400	0	0	1691900	1514800	3194100	21.3294	20.8673	21.1865	20.6744	#NUM!	#NUM!	20.6902	20.5307	21.607	3	3	0	1	0	0	2	1	0	6	6	2	3	1	1	4	5	3	6	2	3	1
NbD001362.1;NbD017605.1	NbD001362.1;NbD017605.1	3;2	3;2	3;2	NbD001362.1 putative serine/threonine-protein kinase isoform X1 (XP_018628059.1);NbD017605.1 putative serine/threonine-protein kinase isoform X1 (XP_018628059.1)	2	3	3	3	0	0	0	0	0	0	0	0	0	#NUM!	#NUM!	#NUM!	#NUM!	#NUM!	#NUM!	#NUM!	#NUM!	#NUM!	0	1	0	1	0	2	0	1	1	0	1	0	1	0	2	0	1	1	1	0	1	0
NbD001367.1	NbD001367.1	20	7	6	NbD001367.1 guanine nucleotide-binding protein subunit beta-like protein (XP_009780116.1)	1	20	7	6	9725200	5680200	3612500	4909000	2201900	6202300	5006500	9757600	5764800	23.2133	22.4375	21.7846	22.227	21.0703	22.5644	22.2554	23.2181	22.4588	1	1	1	3	2	1	5	5	3	11	11	9	13	11	11	17	16	13	2	2	4	3
NbE05068164.1;NbD001375.1	NbE05068164.1;NbD001375.1	15;15	2;2	2;2	NbE05068164.1 cytochrome c1-1, heme protein, mitochondrial (XP_009590496.1);NbD001375.1 cytochrome c1-1, heme protein, mitochondrial (XP_009590496.1)	2	15	2	2	1612500	0	0	1167900	0	0	0	809790	0	20.6209	#NUM!	#NUM!	20.1555	#NUM!	#NUM!	#NUM!	19.6272	#NUM!	1	0	0	2	1	0	0	2	0	13	8	9	13	9	8	11	11	10	0	0	2	1
NbD001379.1;NbE05063463.1	NbD001379.1	5;1	2;0	2;0	NbD001379.1 putative cytochrome c oxidase subunit 5b-like (XP_009789311.1)	2	5	2	2	2213200	0	0	3374500	0	0	0	0	0	21.0777	#NUM!	#NUM!	21.6862	#NUM!	#NUM!	#NUM!	#NUM!	#NUM!	1	0	0	2	0	0	0	1	1	3	1	1	5	2	2	2	2	2	0	0	2	0
NbD003293.1;NbE03058906.1;NbD014176.1;NbD001380.1	NbD003293.1;NbE03058906.1;NbD014176.1;NbD001380.1	2;2;2;2	2;2;2;2	2;2;2;2	NbD003293.1 iron-sulfur assembly protein IscA-like 2, mitochondrial (XP_016503625.1);NbE03058906.1 iron-sulfur assembly protein IscA-like 2, mitochondrial (XP_016503625.1);NbD014176.1 iron-sulfur assembly protein IscA-like 2, mitochondrial (XP_016457278	4	2	2	2	0	0	0	0	0	0	0	0	0	#NUM!	#NUM!	#NUM!	#NUM!	#NUM!	#NUM!	#NUM!	#NUM!	#NUM!	0	0	0	0	0	0	0	0	1	0	0	0	0	0	0	0	0	1	0	0	0	0
NbD001382.1;NbD024526.1	NbD001382.1;NbD024526.1	6;3	6;3	6;3	NbD001382.1 monothiol glutaredoxin-S15, mitochondrial-like (XP_016457282.1);NbD024526.1 Partial, monothiol glutaredoxin-S15, mitochondrial-like (XP_016451636.1)	2	6	6	6	0	0	0	0	0	0	0	0	2459600	#NUM!	#NUM!	#NUM!	#NUM!	#NUM!	#NUM!	#NUM!	#NUM!	21.23	2	0	0	2	0	0	1	3	3	2	0	0	2	0	0	1	3	3	0	0	2	0
NbD001388.1;NbE44072687.1	NbD001388.1;NbE44072687.1	15;14	9;8	2;1	NbD001388.1 serine/threonine-protein phosphatase 2A 65 kDa regulatory subunit A beta isoform-like isoform X1 (XP_009621929.2);NbE44072687.1 serine/threonine-protein phosphatase 2A 65 kDa regulatory subunit A beta isoform-like isoform X1 (XP_009621929.2)	2	15	9	2	2391700	0	880390	1590500	0	1346800	2028300	2065300	2361000	21.1896	#NUM!	19.7478	20.601	#NUM!	20.3611	20.9518	20.9779	21.171	0	0	0	0	0	0	1	0	1	6	4	7	6	5	6	10	8	9	1	3	3	1
NbD050983.1;NbD001389.1	NbD050983.1;NbD001389.1	2;2	2;2	2;2	NbD050983.1 uncharacterized protein LOC107787440 (XP_016464497.1);NbD001389.1 uncharacterized protein LOC109228108 (XP_019248829.1)	2	2	2	2	0	0	0	1404800	0	0	9353000	3268400	5271900	#NUM!	#NUM!	#NUM!	20.4219	#NUM!	#NUM!	23.157	21.6402	22.3299	2	1	1	2	1	1	1	1	1	2	1	1	2	1	1	1	1	1	1	1	2	1
NbE05065674.1;NbD001405.1	NbE05065674.1;NbD001405.1	1;1	1;1	1;1	NbE05065674.1 biotin--protein ligase 2-like (XP_019262878.1);NbD001405.1 biotin--protein ligase 2-like isoform X1 (XP_016464936.1)	2	1	1	1	0	0	0	0	0	0	0	165840	0	#NUM!	#NUM!	#NUM!	#NUM!	#NUM!	#NUM!	#NUM!	17.3394	#NUM!	0	0	0	0	0	0	0	1	0	0	0	0	0	0	0	0	1	0	0	0	0	0
NbD001415.1;NbE05065485.1	NbD001415.1;NbE05065485.1	28;28	12;12	4;4	NbD001415.1 coatomer subunit beta-2-like (XP_018628416.1);NbE05065485.1 coatomer subunit beta-2-like (XP_018628416.1)	2	28	12	4	2996500	7845800	4643100	4245700	7846400	4296300	1860200	0	1712700	21.5148	22.9035	22.1467	22.0176	22.9036	22.0347	20.827	#NUM!	20.7078	1	2	1	0	2	2	1	0	0	14	20	13	14	13	13	9	6	9	7	4	3	5
NbD001421.1	NbD001421.1	43	1	0	NbD001421.1 heat shock 70 kDa protein 15-like (XP_019237219.1)	1	43	1	0	0	0	0	0	0	0	0	150630	0	#NUM!	#NUM!	#NUM!	#NUM!	#NUM!	#NUM!	#NUM!	17.2006	#NUM!	0	0	0	0	0	0	0	0	0	11	8	10	15	11	9	25	24	22	0	0	0	0
NbD001429.1;NbE05068025.1	NbD001429.1;NbE05068025.1	13;11	2;2	2;2	NbD001429.1 inactive LRR receptor-like serine/threonine-protein kinase BIR2 (XP_019236530.1);NbE05068025.1 inactive LRR receptor-like serine/threonine-protein kinase BIR2 (XP_019236530.1)	2	13	2	2	0	0	0	1159700	0	0	0	0	0	#NUM!	#NUM!	#NUM!	20.1453	#NUM!	#NUM!	#NUM!	#NUM!	#NUM!	0	0	0	2	0	0	1	0	0	5	4	3	11	4	1	3	3	3	0	0	2	0
NbD001450.1;NbE05065933.1;REV__NbD027480.1;REV__NbD048728.1;REV__NbE44071634.1	NbD001450.1;NbE05065933.1	25;22;1;1;1	1;1;0;0;0	1;1;0;0;0	NbD001450.1 T-complex protein 1 subunit eta (XP_016479946.1);NbE05065933.1 T-complex protein 1 subunit eta (XP_016479946.1)	5	25	1	1	0	0	0	0	207500	0	0	0	0	#NUM!	#NUM!	#NUM!	#NUM!	17.6628	#NUM!	#NUM!	#NUM!	#NUM!	0	1	0	1	1	0	0	0	0	9	12	8	9	13	10	11	12	13	1	0	1	1
NbD001460.1;NbE05065222.1	NbD001460.1;NbE05065222.1	16;15	1;0	1;0	NbD001460.1 probable inactive ATP-dependent zinc metalloprotease FTSHI 1, chloroplastic (XP_009592878.1);NbE05065222.1 probable inactive ATP-dependent zinc metalloprotease FTSHI 1, chloroplastic (XP_019235303.1)	2	16	1	1	0	0	0	0	0	0	0	0	0	#NUM!	#NUM!	#NUM!	#NUM!	#NUM!	#NUM!	#NUM!	#NUM!	#NUM!	0	0	0	0	0	0	1	0	0	8	0	0	9	1	0	3	7	6	0	0	0	0
NbD001463.1	NbD001463.1	9	4	4	NbD001463.1 uncharacterized protein At3g28850 (XP_019229031.1)	1	9	4	4	0	0	0	0	0	0	0	0	0	#NUM!	#NUM!	#NUM!	#NUM!	#NUM!	#NUM!	#NUM!	#NUM!	#NUM!	0	0	0	0	0	1	0	0	0	1	0	0	1	2	1	0	1	0	0	0	0	0
NbD001466.1	NbD001466.1	4	1	1	NbD001466.1 30S ribosomal protein S6 alpha, chloroplastic-like (XP_016509008.1)	1	4	1	1	0	0	0	0	0	0	0	0	450350	#NUM!	#NUM!	#NUM!	#NUM!	#NUM!	#NUM!	#NUM!	#NUM!	18.7807	0	0	0	0	0	0	0	0	1	1	0	1	0	1	1	3	1	4	0	0	0	0
NbD001468.1	NbD001468.1	14	2	2	NbD001468.1 26S proteasome non-ATPase regulatory subunit 8 homolog A-like (XP_009629167.1)	1	14	2	2	0	0	0	0	0	0	0	0	0	#NUM!	#NUM!	#NUM!	#NUM!	#NUM!	#NUM!	#NUM!	#NUM!	#NUM!	0	0	0	0	0	0	1	0	1	3	7	5	7	9	2	6	7	9	0	0	0	0
NbD041885.1;NbD001470.1;NbE44071331.1	NbD041885.1;NbD001470.1;NbE44071331.1	7;7;5	7;7;5	7;7;5	NbD041885.1 uncharacterized protein LOC104231428 (XP_009782729.1);NbD001470.1 uncharacterized protein LOC104231428 (XP_009782729.1);NbE44071331.1 uncharacterized protein LOC104231428 (XP_009782729.1)	3	7	7	7	1067200	366100	0	0	0	0	0	0	0	20.0254	18.4819	#NUM!	#NUM!	#NUM!	#NUM!	#NUM!	#NUM!	#NUM!	3	2	0	0	0	0	0	0	0	3	2	0	0	0	0	0	0	0	2	0	0	0
NbD001471.1	NbD001471.1	20	20	9	NbD001471.1 ferritin-1, chloroplastic (XP_019231012.1)	1	20	20	9	38816000	32277000	49313000	19639000	6619000	13509000	17859000	22576000	17117000	25.2101	24.944	25.5555	24.2272	22.6582	23.6874	24.0901	24.4283	24.0289	5	1	3	6	1	3	4	3	4	15	8	9	16	6	5	10	9	10	8	9	16	6
NbD001473.1;NbD024072.1;NbD010040.1	NbD001473.1;NbD024072.1	8;4;2	8;4;2	6;2;0	NbD001473.1 multiple inositol polyphosphate phosphatase 1-like isoform X1 (XP_009591931.1);NbD024072.1 multiple inositol polyphosphate phosphatase 1-like isoform X1 (XP_009591931.1)	3	8	8	6	0	0	0	0	1742400	2317500	0	0	0	#NUM!	#NUM!	#NUM!	#NUM!	20.7326	21.1441	#NUM!	#NUM!	#NUM!	0	0	0	0	2	2	0	0	0	0	0	0	0	3	4	0	0	0	0	0	0	3
NbD001476.1;NbD016488.1	NbD001476.1	6;1	3;0	3;0	NbD001476.1 peptide-N4-(N-acetyl-beta-glucosaminyl)asparagine amidase A-like (XP_016463185.1)	2	6	3	3	0	0	0	0	0	0	0	461770	0	#NUM!	#NUM!	#NUM!	#NUM!	#NUM!	#NUM!	#NUM!	18.8168	#NUM!	0	1	0	0	0	0	0	2	1	2	3	1	2	1	0	1	3	2	1	0	0	0
NbD001486.1	NbD001486.1	12	12	3	NbD001486.1 5-methylthioadenosine/S-adenosylhomocysteine nucleosidase 2 (XP_009799362.1)	1	12	12	3	1705500	3127500	2203500	3710900	4274600	6865500	12391000	13016000	20266000	20.7018	21.5766	21.0714	21.8233	22.0274	22.7109	23.5628	23.6338	24.2726	0	0	0	2	0	0	1	3	1	6	4	3	7	4	4	9	10	10	4	3	7	4
NbD001491.1	NbD001491.1	10	2	2	NbD001491.1 pentatricopeptide repeat-containing protein MRL1, chloroplastic isoform X1 (XP_009799357.1)	1	10	2	2	0	0	0	0	0	0	0	0	0	#NUM!	#NUM!	#NUM!	#NUM!	#NUM!	#NUM!	#NUM!	#NUM!	#NUM!	0	0	0	0	0	0	0	0	0	3	2	2	1	1	0	3	2	5	0	0	0	0
NbD049769.1;NbD001509.1	NbD049769.1;NbD001509.1	3;3	3;3	3;3	NbD049769.1 uncharacterized protein LOC109213278 (XP_019232605.1);NbD001509.1 uncharacterized protein LOC109213278 (XP_019232605.1)	2	3	3	3	61935000	32036000	0	40690000	65734000	46160000	36761000	59753000	52513000	25.8843	24.9332	#NUM!	25.2782	25.9701	25.4601	25.1317	25.8325	25.6462	2	2	1	3	2	2	2	3	3	2	2	1	3	2	2	2	3	3	2	1	3	2
NbD001515.1;NbE05062828.1	NbD001515.1;NbE05062828.1	23;18	23;18	1;1	NbD001515.1 brefeldin A-inhibited guanine nucleotide-exchange protein 5 (XP_019230739.1);NbE05062828.1 brefeldin A-inhibited guanine nucleotide-exchange protein 5 (XP_019230739.1)	2	23	23	1	0	0	0	0	0	0	0	638420	2254500	#NUM!	#NUM!	#NUM!	#NUM!	#NUM!	#NUM!	#NUM!	19.2841	21.1044	0	0	0	0	0	0	0	0	0	4	1	1	2	2	2	6	8	10	1	1	2	2
NbE44071154.1;NbE05065139.1;NbD001525.1;NbE03061403.1;NbE03060241.1;NbD006944.1;NbD014810.1;NbE44070551.1	NbE44071154.1;NbE05065139.1;NbD001525.1;NbE03061403.1;NbE03060241.1;NbD006944.1;NbD014810.1;NbE44070551.1	2;2;2;2;2;2;1;1	2;2;2;2;2;2;1;1	2;2;2;2;2;2;1;1	NbE44071154.1 uncharacterized protein LOC107772291 (XP_016447275.1);NbE05065139.1 uncharacterized protein LOC107782307 (XP_016458670.1);NbD001525.1 uncharacterized protein LOC107782307 (XP_016458670.1);NbE03061403.1 uncharacterized protein LOC104116377	8	2	2	2	444550	0	0	0	0	0	0	0	0	18.762	#NUM!	#NUM!	#NUM!	#NUM!	#NUM!	#NUM!	#NUM!	#NUM!	2	0	0	0	0	0	0	0	0	2	0	0	0	0	0	0	0	0	0	0	0	0
NbD030318.1;NbD001534.1;NbD006903.1	NbD030318.1;NbD001534.1;NbD006903.1	5;5;4	5;5;4	5;5;4	NbD030318.1 probable LRR receptor-like serine/threonine-protein kinase At5g10290 isoform X1 (XP_019241124.1);NbD001534.1 probable LRR receptor-like serine/threonine-protein kinase At5g10290 (XP_019231396.1);NbD006903.1 probable LRR receptor-like serine/t	3	5	5	5	0	0	0	0	0	0	0	82830	0	#NUM!	#NUM!	#NUM!	#NUM!	#NUM!	#NUM!	#NUM!	16.3379	#NUM!	1	1	0	3	2	0	0	1	1	1	1	0	3	2	0	0	1	1	1	0	3	2
NbD001542.1	NbD001542.1	16	6	5	NbD001542.1 ras-related protein RABD1-like (XP_016461491.1)	1	16	6	5	4794000	31929000	15992000	8695700	48012000	21754000	3841800	4472000	3379700	22.1928	24.9284	23.9308	23.0519	25.5169	24.3748	21.8734	22.0925	21.6885	2	3	1	3	3	1	2	2	1	6	6	5	13	9	8	4	7	4	3	1	4	3
NbD001547.1;NbD040827.1	NbD001547.1;NbD040827.1	2;1	2;1	2;1	NbD001547.1 vacuolar protein sorting-associated protein 55 homolog (XP_019259650.1);NbD040827.1 vacuolar protein sorting-associated protein 55 homolog (XP_019259650.1)	2	2	2	2	0	0	0	0	0	0	429570	1025200	0	#NUM!	#NUM!	#NUM!	#NUM!	#NUM!	#NUM!	18.7125	19.9675	#NUM!	0	0	0	1	1	0	1	1	0	0	0	0	1	1	0	1	1	0	0	0	1	1
NbD001550.1;NbE05065460.1;NbE05065461.1;NbE44069099.1;NbE44069098.1	NbD001550.1;NbE05065460.1	22;20;4;3;2	22;20;4;3;2	6;5;1;0;0	NbD001550.1 uncharacterized protein LOC109237751 (XP_019259653.1);NbE05065460.1 uncharacterized protein LOC104247378 isoform X3 (XP_009801679.1)	5	22	22	6	3214200	3815200	3306900	2565500	4055100	6653500	0	0	2397200	21.616	21.8633	21.657	21.2908	21.9513	22.6657	#NUM!	#NUM!	21.1929	0	0	0	1	0	3	1	1	0	7	2	7	7	4	10	4	3	2	2	7	7	4
NbD001553.1;NbD040817.1	NbD001553.1;NbD040817.1	6;5	1;0	1;0	NbD001553.1 peptidyl-prolyl cis-trans isomerase CYP18-2 (XP_019263842.1);NbD040817.1 peptidyl-prolyl cis-trans isomerase CYP18-2 isoform X1 (XP_018629241.1)	2	6	1	1	0	0	0	0	0	0	1259900	0	0	#NUM!	#NUM!	#NUM!	#NUM!	#NUM!	#NUM!	20.2649	#NUM!	#NUM!	0	0	0	0	0	0	1	0	1	0	1	1	1	0	0	4	1	5	0	0	0	0
NbD001568.1;NbE03059362.1	NbD001568.1;NbE03059362.1	8;7	8;7	7;6	NbD001568.1 PME inhibitor (CBA10126.1);NbE03059362.1 PME inhibitor (CBA10126.1)	2	8	8	7	4565900	6357900	10517000	12219000	20558000	16530000	6249800	4536800	2955100	22.1225	22.6001	23.3262	23.5426	24.2932	23.9786	22.5754	22.1132	21.4948	3	2	2	5	4	3	3	3	3	4	3	3	6	4	4	4	4	4	3	3	6	4
NbD001569.1;NbE03056748.1	NbD001569.1;NbE03056748.1	6;5	5;4	5;4	NbD001569.1 21 kDa protein-like (XP_016511972.1);NbE03056748.1 21 kDa protein-like (XP_016511972.1)	2	6	5	5	0	0	0	5363300	0	0	0	0	0	#NUM!	#NUM!	#NUM!	22.3547	#NUM!	#NUM!	#NUM!	#NUM!	#NUM!	0	0	0	3	2	1	2	0	1	1	1	1	4	2	2	3	1	2	0	0	3	2
NbD001572.1;NbD030375.1;NbE03053636.1	NbD001572.1;NbD030375.1;NbE03053636.1	5;5;5	5;5;5	5;5;5	NbD001572.1 LIMR family protein At5g01460 (XP_019250342.1);NbD030375.1 LIMR family protein At5g01460 (XP_019250342.1);NbE03053636.1 LIMR family protein At5g01460 (XP_019250342.1)	3	5	5	5	1406800	1793200	0	7715200	0	0	0	0	0	20.424	20.7741	#NUM!	22.8793	#NUM!	#NUM!	#NUM!	#NUM!	#NUM!	3	2	2	2	1	0	1	1	0	3	2	2	2	1	0	1	1	0	2	2	2	1
NbD030371.1;NbD001576.1	NbD030371.1;NbD001576.1	2;2	1;1	1;1	NbD030371.1 dnaJ homolog subfamily B member 4-like (XP_016457794.1);NbD001576.1 dnaJ homolog subfamily B member 4-like (XP_016457794.1)	2	2	1	1	0	0	0	167800	0	0	0	0	0	#NUM!	#NUM!	#NUM!	17.3564	#NUM!	#NUM!	#NUM!	#NUM!	#NUM!	0	0	0	1	0	0	0	0	0	0	0	0	2	0	0	0	0	0	0	0	1	0
NbE05063518.1;NbD001577.1;NbD032744.1;NbD017141.1;NbD030370.1	NbE05063518.1;NbD001577.1;NbD032744.1;NbD017141.1;NbD030370.1	1;1;1;1;1	1;1;1;1;1	1;1;1;1;1	NbE05063518.1 PHD finger protein ALFIN-LIKE 1-like isoform X1 (XP_019225609.1);NbD001577.1 PHD finger protein ALFIN-LIKE 1-like (XP_016471480.1);NbD032744.1 PHD finger protein ALFIN-LIKE 2-like (XP_009612251.1);NbD017141.1 PHD finger protein ALFIN-LIKE	5	1	1	1	0	0	0	0	0	0	0	277460	0	#NUM!	#NUM!	#NUM!	#NUM!	#NUM!	#NUM!	#NUM!	18.0819	#NUM!	0	0	0	0	0	0	0	1	1	0	0	0	0	0	0	0	1	1	0	0	0	0
NbD001579.1;NbD006432.1;NbD023283.1;NbE44069649.1;NbD014824.1;NbE44072312.1	NbD001579.1;NbD006432.1;NbD023283.1	10;5;5;4;3;1	10;5;5;4;3;1	9;5;5;4;3;1	NbD001579.1 NADH dehydrogenase subunit 9 (mitochondrion) (YP_173479.1);NbD006432.1 Partial, NADH dehydrogenase subunit 9 (mitochondrion) (YP_173479.1);NbD023283.1 Partial, NADH dehydrogenase subunit 9 (mitochondrion) (YP_173479.1)	6	10	10	9	33941000	30380000	23078000	16652000	49007000	17412000	7085900	9778000	8679900	25.0165	24.8566	24.46	23.9892	25.5465	24.0536	22.7565	23.2211	23.0492	8	5	7	7	6	6	5	7	5	9	5	7	8	6	7	5	7	5	5	7	8	6
NbD001580.1;NbD030365.1;NbE03056565.1	NbD001580.1;NbD030365.1;NbE03056565.1	4;4;3	3;3;2	3;3;2	NbD001580.1 calcium-dependent protein kinase 13 (XP_019239867.1);NbD030365.1 calcium-dependent protein kinase 13 (XP_016459806.1);NbE03056565.1 calcium-dependent protein kinase 13 (XP_016459806.1)	3	4	3	3	0	0	0	624980	0	0	0	0	0	#NUM!	#NUM!	#NUM!	19.2535	#NUM!	#NUM!	#NUM!	#NUM!	#NUM!	1	0	0	2	0	0	0	0	1	1	0	0	3	0	0	0	0	1	0	0	2	0
NbD001586.1	NbD001586.1	10	10	7	NbD001586.1 protein SCO1 homolog 1, mitochondrial-like isoform X1 (XP_016467062.1)	1	10	10	7	3891400	4305700	5132000	6108600	5399200	4520700	2170400	0	2582900	21.8919	22.0378	22.2911	22.5424	22.3643	22.1081	21.0495	#NUM!	21.3006	3	2	2	7	2	3	3	1	2	5	3	2	8	2	3	3	1	2	3	2	8	2
NbD001589.1	NbD001589.1	8	8	2	NbD001589.1 chlorophyll synthase, chloroplastic (XP_019256929.1)	1	8	8	2	3447600	5606100	0	2399300	0	0	9570800	17431000	8789600	21.7172	22.4186	#NUM!	21.1942	#NUM!	#NUM!	23.1902	24.0552	23.0674	1	1	1	1	0	0	1	2	1	3	2	1	3	1	0	5	7	4	2	1	3	1
NbD001597.1;NbE44071017.1;NbD001596.1;NbE03054861.1;NbE44071018.1;NbD001599.1;NbD001598.1;NbD022870.1	NbD001597.1;NbE44071017.1	13;12;6;5;5;3;2;1	13;12;6;5;5;3;2;1	8;7;2;0;1;1;0;0	NbD001597.1 wall-associated receptor kinase 2-like (XP_009588825.1);NbE44071017.1 wall-associated receptor kinase 2-like (XP_009588825.1)	8	13	13	8	6453400	0	1045700	7413400	0	0	641380	857120	1103200	22.6216	#NUM!	19.996	22.8217	#NUM!	#NUM!	19.2908	19.7091	20.0733	3	0	1	5	0	0	1	2	3	6	1	3	8	0	1	2	3	4	1	3	8	0
NbD001607.1	NbD001607.1	27	10	9	NbD001607.1 tubulin alpha-3 chain (XP_009766182.1)	1	27	10	9	1084700	7771100	8054900	3430800	9263000	13403000	4935500	5763600	6676100	20.0489	22.8897	22.9414	21.7101	23.143	23.6761	22.2348	22.4585	22.6706	4	5	3	6	6	7	5	6	7	12	16	12	14	16	17	16	17	17	5	3	6	6
NbD001614.1	NbD001614.1	3	3	3	NbD001614.1 serine/arginine-rich SC35-like splicing factor SCL30A (XP_009791363.1)	1	3	3	3	8938300	0	0	0	0	0	0	0	0	23.0916	#NUM!	#NUM!	#NUM!	#NUM!	#NUM!	#NUM!	#NUM!	#NUM!	2	0	0	0	0	0	1	1	0	2	0	0	0	0	0	1	1	0	0	0	0	0
NbD001620.1	NbD001620.1	13	13	12	NbD001620.1 NADH dehydrogenase [ubiquinone] 1 alpha subcomplex subunit 6-like (XP_009804879.1)	1	13	13	12	18904000	10315000	23869000	72294000	19837000	26942000	18654000	9336200	15925000	24.1722	23.2982	24.5086	26.1074	24.2417	24.6834	24.153	23.1544	23.9248	6	5	5	8	6	5	6	4	5	7	6	6	9	7	6	7	5	6	6	6	9	7
NbD001625.1;NbE03060528.1;NbD048283.1;NbD025658.1	NbD001625.1;NbE03060528.1;NbD048283.1	3;2;2;1	3;2;2;1	3;2;2;1	NbD001625.1 methyl-CpG-binding domain-containing protein 11-like (XP_016515480.1);NbE03060528.1 methyl-CpG-binding domain-containing protein 11-like (XP_019248126.1);NbD048283.1 methyl-CpG-binding domain-containing protein 11-like (XP_009602061.1)	4	3	3	3	0	0	0	0	0	0	0	0	0	#NUM!	#NUM!	#NUM!	#NUM!	#NUM!	#NUM!	#NUM!	#NUM!	#NUM!	0	0	0	0	0	0	0	1	0	0	0	0	0	0	0	0	1	0	0	0	0	0
NbD001635.1;NbE44071034.1;NbD050521.1;NbD049141.1;NbD033830.1;NbD007106.1;NbD001634.1;NbD023156.1	NbD001635.1;NbE44071034.1;NbD050521.1;NbD049141.1	14;12;9;9;5;3;2;2	13;11;9;8;4;3;2;2	10;8;6;5;1;1;0;1	NbD001635.1 lysosomal beta glucosidase-like (XP_009786312.1);NbE44071034.1 lysosomal beta glucosidase-like (XP_009786312.1);NbD050521.1 Partial, lysosomal beta glucosidase-like (XP_009786312.1);NbD049141.1 lysosomal beta glucosidase-like (XP_009786312.	8	14	13	10	3103400	3661000	3303100	2229100	1775700	0	2741000	2846200	4028200	21.5654	21.8038	21.6554	21.088	20.76	#NUM!	21.3863	21.4406	21.9417	5	6	4	1	2	0	6	3	8	6	8	4	3	4	1	8	5	11	8	4	3	4
NbD001637.1	NbD001637.1	4	4	4	NbD001637.1 abscisic-aldehyde oxidase-like (XP_019230057.1)	1	4	4	4	0	0	0	0	0	0	0	0	0	#NUM!	#NUM!	#NUM!	#NUM!	#NUM!	#NUM!	#NUM!	#NUM!	#NUM!	1	0	0	0	1	0	0	0	0	1	0	0	0	1	0	0	0	0	0	0	0	1
NbD001649.1	NbD001649.1	24	24	9	NbD001649.1 protein ACCUMULATION AND REPLICATION OF CHLOROPLASTS 6, chloroplastic (XP_019265134.1)	1	24	24	9	13224000	5407400	0	13200000	9760000	5987800	4040700	3586900	3539700	23.6567	22.3665	#NUM!	23.654	23.2184	22.5136	21.9462	21.7743	21.7552	3	1	0	5	2	1	0	1	0	11	4	2	12	6	5	6	6	7	4	2	12	6
NbD045712.1;NbD046684.1;NbD029922.1;NbD025645.1;NbD019462.1;NbD009775.1;NbD004401.1;NbD001653.1;NbD050425.1;NbD021106.1	NbD045712.1;NbD046684.1;NbD029922.1;NbD025645.1;NbD019462.1;NbD009775.1;NbD004401.1;NbD001653.1	3;3;3;3;3;3;3;3;1;1	3;3;3;3;3;3;3;3;1;1	3;3;3;3;3;3;3;3;1;1	NbD045712.1 V-type proton ATPase 16 kDa proteolipid subunit (XP_019240332.1);NbD046684.1 V-type proton ATPase 16 kDa proteolipid subunit (XP_019240760.1);NbD029922.1 V-type proton ATPase 16 kDa proteolipid subunit (XP_019240760.1);NbD025645.1 V-type pro	10	3	3	3	20686000	0	0	48514000	22339000	0	134360000	113410000	39258000	24.3022	#NUM!	#NUM!	25.5319	24.4131	#NUM!	27.0015	26.757	25.2265	1	1	1	1	2	1	1	2	2	1	1	1	1	2	1	1	2	2	1	1	1	2
NbD001665.1;NbE44074322.1;NbD012816.1;NbE03060498.1	NbD001665.1;NbE44074322.1;NbD012816.1;NbE03060498.1	2;2;2;2	2;2;2;2	2;2;2;2	NbD001665.1 filament-like plant protein 4 isoform X2 (XP_018626589.1);NbE44074322.1 filament-like plant protein 4 isoform X2 (XP_018626589.1);NbD012816.1 filament-like plant protein 4 (XP_019263964.1);NbE03060498.1 filament-like plant protein 4 (XP_019	4	2	2	2	0	0	0	2575700	0	0	0	0	0	#NUM!	#NUM!	#NUM!	21.2965	#NUM!	#NUM!	#NUM!	#NUM!	#NUM!	0	0	0	1	0	0	0	0	0	0	0	0	1	0	0	0	0	0	0	0	1	0
NbD047754.1;NbD001670.1	NbD047754.1;NbD001670.1	4;4	4;4	4;4	NbD047754.1 endoglucanase 2-like (XP_019263958.1);NbD001670.1 endoglucanase 2-like (XP_019263958.1)	2	4	4	4	966920	1045600	0	2447300	0	0	0	0	0	19.883	19.9959	#NUM!	21.2228	#NUM!	#NUM!	#NUM!	#NUM!	#NUM!	2	3	0	4	1	0	1	0	0	2	3	0	4	1	0	1	0	0	3	0	4	1
NbD001673.1	NbD001673.1	4	2	2	NbD001673.1 protein SPA, chloroplastic-like (XP_016472391.1)	1	4	2	2	0	0	0	0	5020600	7963700	4600000	17130000	8996200	#NUM!	#NUM!	#NUM!	#NUM!	22.2594	22.925	22.1332	24.03	23.1009	0	0	0	0	2	2	2	2	2	1	0	0	1	4	4	4	4	4	0	0	0	2
NbD001677.1;NbE03054031.1;NbD039162.1	NbD001677.1	29;1;1	29;1;1	29;1;1	NbD001677.1 lysosomal alpha-mannosidase-like (XP_009775244.1)	3	29	29	29	865880	0	0	796790	0	0	7844100	9237700	11484000	19.7238	#NUM!	#NUM!	19.6038	#NUM!	#NUM!	22.9032	23.1391	23.4531	4	0	0	4	0	0	20	15	18	4	0	0	4	0	0	20	15	18	0	0	4	0
NbD001678.1;NbD041681.1	NbD001678.1	11;2	1;0	1;0	NbD001678.1 spermidine synthase (XP_009777991.1)	2	11	1	1	0	0	0	0	0	0	0	881760	0	#NUM!	#NUM!	#NUM!	#NUM!	#NUM!	#NUM!	#NUM!	19.75	#NUM!	1	0	0	1	0	0	1	1	1	7	3	3	8	1	2	7	11	6	0	0	1	0
NbD001689.1;NbD044121.1	NbD001689.1;NbD044121.1	12;10	12;10	12;10	NbD001689.1 2-oxoisovalerate dehydrogenase subunit beta 1, mitochondrial-like (XP_016508492.1);NbD044121.1 2-oxoisovalerate dehydrogenase subunit beta 1, mitochondrial-like (XP_016508492.1)	2	12	12	12	868780	0	0	1364900	0	2369100	3049200	3607400	1539200	19.7286	#NUM!	#NUM!	20.3804	#NUM!	21.1759	21.54	21.7825	20.5537	3	1	1	2	2	2	6	7	3	3	1	1	2	2	2	6	7	3	1	1	2	2
NbD001694.1	NbD001694.1	14	9	3	NbD001694.1 syntaxin-71-like (XP_009767578.1)	1	14	9	3	3693500	2874400	0	13493000	2658900	0	0	0	1100000	21.8166	21.4548	#NUM!	23.6857	21.3424	#NUM!	#NUM!	#NUM!	20.0691	1	1	0	2	1	0	0	0	1	9	6	2	12	6	1	5	4	5	2	0	8	3
NbE03059019.1;NbD001696.1;NbD028530.1;NbE03056535.1	NbE03059019.1;NbD001696.1;NbD028530.1	16;16;15;3	15;15;14;3	15;15;14;3	NbE03059019.1 pyruvate kinase, cytosolic isozyme (XP_009757909.1);NbD001696.1 pyruvate kinase, cytosolic isozyme (XP_009757909.1);NbD028530.1 pyruvate kinase, cytosolic isozyme (XP_009757909.1)	4	16	15	15	1541900	0	0	1747500	1704000	0	3746300	3280800	2921300	20.5563	#NUM!	#NUM!	20.7369	20.7005	#NUM!	21.837	21.6456	21.4782	2	1	0	6	2	3	8	8	6	3	2	1	7	3	4	9	9	7	1	0	6	2
NbD001699.1	NbD001699.1	7	7	2	NbD001699.1 uncharacterized protein LOC107809544 (XP_016489687.1)	1	7	7	2	1567800	0	0	18376000	3849700	6883500	0	0	0	20.5803	#NUM!	#NUM!	24.1313	21.8763	22.7147	#NUM!	#NUM!	#NUM!	1	0	0	2	1	2	0	0	0	4	1	0	7	3	5	1	1	1	1	0	7	3
NbD001710.1	NbD001710.1	5	1	1	NbD001710.1 protein LHCP TRANSLOCATION DEFECT-like (XP_016433605.1)	1	5	1	1	0	0	0	0	0	0	0	0	11210000	#NUM!	#NUM!	#NUM!	#NUM!	#NUM!	#NUM!	#NUM!	#NUM!	23.4183	1	1	0	0	0	0	1	1	1	2	1	0	2	0	0	4	5	4	1	0	0	0
NbD001727.1;NbE03058438.1;NbD011451.1	NbD001727.1	6;1;1	2;0;0	2;0;0	NbD001727.1 cytochrome P450 84A1-like (XP_019239417.1)	3	6	2	2	0	0	0	848490	0	0	0	0	0	#NUM!	#NUM!	#NUM!	19.6945	#NUM!	#NUM!	#NUM!	#NUM!	#NUM!	1	1	0	2	0	0	0	0	0	3	2	1	4	0	2	0	0	0	1	0	2	0
NbD040396.1;NbD001743.1	NbD040396.1;NbD001743.1	2;2	2;2	2;2	NbD040396.1 heterogeneous nuclear ribonucleoprotein 1-like (XP_019231326.1);NbD001743.1 heterogeneous nuclear ribonucleoprotein 1-like (XP_019231326.1)	2	2	2	2	0	0	0	0	0	0	0	159260	0	#NUM!	#NUM!	#NUM!	#NUM!	#NUM!	#NUM!	#NUM!	17.281	#NUM!	0	0	0	1	0	0	1	1	0	0	0	0	1	0	0	1	1	0	0	0	1	0
NbD001748.1	NbD001748.1	6	2	2	NbD001748.1 SEC12-like protein 2 (XP_019250090.1)	1	6	2	2	0	0	0	0	0	519390	0	0	0	#NUM!	#NUM!	#NUM!	#NUM!	#NUM!	18.9865	#NUM!	#NUM!	#NUM!	0	0	0	1	0	1	0	0	0	3	1	1	2	1	3	0	1	0	0	0	1	0
NbD001761.1	NbD001761.1	21	2	2	NbD001761.1 trifunctional UDP-glucose 4,6-dehydratase/UDP-4-keto-6-deoxy-D-glucose 3,5-epimerase/UDP-4-keto-L-rhamnose-reductase RHM1 (XP_019251660.1)	1	21	2	2	0	0	0	332170	0	0	0	0	0	#NUM!	#NUM!	#NUM!	18.3416	#NUM!	#NUM!	#NUM!	#NUM!	#NUM!	0	0	0	2	0	0	0	0	1	5	12	7	8	7	8	13	13	11	0	0	2	0
NbD001764.1;NbD048766.1;NbE05065528.1	NbD001764.1	11;1;1	11;1;1	11;1;1	NbD001764.1 gamma-glutamyl hydrolase 2-like (XP_009630845.1)	3	11	11	11	1384800	1205200	0	0	0	0	3800400	5758900	6380700	20.4012	20.2008	#NUM!	#NUM!	#NUM!	#NUM!	21.8577	22.4574	22.6053	4	3	0	2	1	0	7	9	5	4	3	0	2	1	0	7	9	5	3	0	2	1
NbD001765.1	NbD001765.1	8	3	3	NbD001765.1 protein transport protein Sec61 subunit alpha-like (XP_016470203.1)	1	8	3	3	0	0	0	1430800	0	0	0	0	0	#NUM!	#NUM!	#NUM!	20.4484	#NUM!	#NUM!	#NUM!	#NUM!	#NUM!	2	0	0	2	0	1	1	0	0	7	2	3	4	2	4	3	1	2	0	0	2	0
NbD001767.1	NbD001767.1	11	1	1	NbD001767.1 pyruvate dehydrogenase E1 component subunit beta-1, mitochondrial-like (XP_019236330.1)	1	11	1	1	0	0	0	0	0	0	808720	0	0	#NUM!	#NUM!	#NUM!	#NUM!	#NUM!	#NUM!	19.6253	#NUM!	#NUM!	1	0	0	0	0	0	1	1	0	9	4	2	3	2	1	9	8	6	0	0	0	0
NbD001786.1	NbD001786.1	19	5	3	NbD001786.1 cinnamoyl-CoA reductase 2-like (XP_016493616.1)	1	19	5	3	0	0	0	0	0	0	0	1313100	0	#NUM!	#NUM!	#NUM!	#NUM!	#NUM!	#NUM!	#NUM!	20.3245	#NUM!	1	0	0	0	0	0	1	2	1	6	2	0	5	3	1	11	17	7	0	0	0	0
NbD001788.1	NbD001788.1	5	5	2	NbD001788.1 uncharacterized protein LOC109212160 (XP_019231324.1)	1	5	5	2	34858000	7353700	0	18633000	12080000	13604000	4375000	12583000	12819000	25.055	22.81	#NUM!	24.1514	23.5261	23.6975	22.0609	23.585	23.6118	2	1	1	2	1	1	1	1	1	5	3	1	5	3	3	2	4	4	3	1	5	3
NbD001798.1	NbD001798.1	23	23	4	NbD001798.1 translocase of chloroplast 34-like (XP_016457516.1)	1	23	23	4	36197000	53359000	25654000	52087000	43762000	28018000	20265000	24456000	15763000	25.1094	25.6692	24.6127	25.6344	25.3832	24.7399	24.2725	24.5437	23.91	2	1	1	3	1	1	1	1	0	14	8	9	17	11	8	11	9	8	8	9	17	11
NbD001801.1	NbD001801.1	10	4	4	NbD001801.1 superoxide dismutase [Fe], chloroplastic-like isoform X1 (XP_016516205.1)	1	10	4	4	0	0	0	0	0	0	0	1998700	0	#NUM!	#NUM!	#NUM!	#NUM!	#NUM!	#NUM!	#NUM!	20.9306	#NUM!	0	1	0	1	0	0	1	3	1	3	6	4	4	5	4	7	8	6	1	0	1	0
NbE03058311.1;NbD001803.1	NbE03058311.1;NbD001803.1	10;10	10;10	2;2	NbE03058311.1 putative pterin-4-alpha-carbinolamine dehydratase (XP_016501179.1);NbD001803.1 putative pterin-4-alpha-carbinolamine dehydratase (XP_016501179.1)	2	10	10	2	6530300	15666000	10869000	12027000	20663000	17072000	54317000	86809000	42363000	22.6387	23.9011	23.3737	23.5198	24.3005	24.0251	25.6949	26.3713	25.3363	2	2	1	2	2	1	2	2	1	4	6	4	7	7	4	8	8	7	6	4	7	7
NbD001815.1	NbD001815.1	11	2	2	NbD001815.1 peptide methionine sulfoxide reductase A1-like (XP_016485295.1)	1	11	2	2	0	0	0	360680	0	0	0	0	0	#NUM!	#NUM!	#NUM!	18.4604	#NUM!	#NUM!	#NUM!	#NUM!	#NUM!	1	0	0	1	0	0	1	1	1	8	5	4	8	4	6	8	7	7	0	0	1	0
NbD001816.1;NbD041814.1	NbD001816.1;NbD041814.1	11;8	11;8	4;2	NbD001816.1 protein mago nashi homolog (XP_019223353.1);NbD041814.1 protein mago nashi homolog (XP_016499315.1)	2	11	11	4	870300	0	0	1822400	0	0	9696000	7013700	7160100	19.7312	#NUM!	#NUM!	20.7974	#NUM!	#NUM!	23.209	22.7417	22.7715	1	0	1	2	0	1	3	3	4	2	0	1	5	0	1	7	6	8	0	1	5	0
NbD001842.1	NbD001842.1	6	6	5	NbD001842.1 aspartic proteinase nepenthesin-2-like (XP_016440108.1)	1	6	6	5	0	0	0	0	0	0	0	0	0	#NUM!	#NUM!	#NUM!	#NUM!	#NUM!	#NUM!	#NUM!	#NUM!	#NUM!	1	1	1	0	0	0	3	0	1	2	1	1	0	0	0	3	0	1	1	1	0	0
NbD001846.1;NbD052854.1;NbD046601.1;NbD052855.1	NbD001846.1	3;1;1;1	1;0;0;0	1;0;0;0	NbD001846.1 protein YLS9-like (XP_016472643.1)	4	3	1	1	0	0	0	1103500	0	0	0	0	0	#NUM!	#NUM!	#NUM!	20.0737	#NUM!	#NUM!	#NUM!	#NUM!	#NUM!	1	0	0	1	0	0	0	0	0	1	1	0	1	1	1	0	0	1	0	0	1	0
NbD001875.1	NbD001875.1	10	10	10	NbD001875.1 uncharacterized protein LOC107789946 (XP_016467312.1)	1	10	10	10	0	0	0	4294700	0	0	3059700	2190100	0	#NUM!	#NUM!	#NUM!	22.0341	#NUM!	#NUM!	21.545	21.0626	#NUM!	1	0	0	6	1	1	3	2	1	1	0	0	6	1	1	3	2	1	0	0	6	1
NbD029576.1;NbD001883.1;NbE03059186.1;NbD051996.1	NbD029576.1;NbD001883.1;NbE03059186.1	6;6;4;1	6;6;4;1	6;6;4;1	NbD029576.1 ATP synthase CF0 A subunit (plastid) (NP_054484.1);NbD001883.1 ATP synthase CF0 A subunit (plastid) (NP_054484.1);NbE03059186.1 ATP synthase CF0 A subunit (plastid) (NP_054484.1)	4	6	6	6	0	0	0	0	0	5026400	10109000	13986000	0	#NUM!	#NUM!	#NUM!	#NUM!	#NUM!	22.2611	23.2691	23.7375	#NUM!	1	0	0	0	0	2	3	5	1	1	0	0	0	0	2	3	5	1	0	0	0	0
NbD001884.1;NbE03062619.1;NbD018838.1;NbD051868.1;NbD016893.1	NbD001884.1;NbE03062619.1;NbD018838.1;NbD051868.1;NbD016893.1	2;2;1;1;1	1;1;0;0;0	1;1;0;0;0	NbD001884.1 ATP synthase CF0 C subunit (plastid) (NP_054483.1);NbE03062619.1 ATP synthase CF0 C subunit (plastid) (NP_054483.1);NbD018838.1 Partial, ATP synthase CF0 C subunit (plastid) (NP_054483.1);NbD051868.1 ATP synthase CF0 C subunit (plastid) (NP	5	2	1	1	0	0	0	0	0	0	0	0	2529700	#NUM!	#NUM!	#NUM!	#NUM!	#NUM!	#NUM!	#NUM!	#NUM!	21.2705	0	0	0	0	0	0	1	0	1	1	0	1	1	1	1	2	1	2	0	0	0	0
NbD001885.1;NbD021566.1	NbD001885.1	37;10	1;1	1;1	NbD001885.1 ATP synthase CF1 alpha subunit (plastid) (NP_054481.2)	2	37	1	1	802710	0	0	612680	0	0	3131700	0	0	19.6145	#NUM!	#NUM!	19.2248	#NUM!	#NUM!	21.5785	#NUM!	#NUM!	1	0	1	1	1	1	1	1	1	21	21	21	22	23	21	28	31	24	0	1	1	1
NbD001888.1;NbE03057944.1	NbD001888.1	3;1	1;1	1;1	NbD001888.1 6,7-dimethyl-8-ribityllumazine synthase, chloroplastic-like (XP_016478266.1)	2	3	1	1	0	0	0	0	0	0	1106000	1318500	0	#NUM!	#NUM!	#NUM!	#NUM!	#NUM!	#NUM!	20.0769	20.3305	#NUM!	0	0	0	0	0	0	1	1	1	1	1	0	0	0	0	3	3	3	0	0	0	0
NbD001896.1;NbD013397.1;NbE03058917.1	NbD001896.1	12;5;5	3;0;0	3;0;0	NbD001896.1 vacuolar protein sorting-associated protein 20 homolog 2-like (XP_019258239.1)	3	12	3	3	523800	3397900	0	1364600	3426700	1833000	0	0	1089100	18.9987	21.6962	#NUM!	20.38	21.7084	20.8058	#NUM!	#NUM!	20.0547	1	2	1	2	2	2	1	0	2	4	5	3	7	5	6	2	2	2	2	1	2	2
NbD023574.1;NbD001897.1	NbD023574.1;NbD001897.1	1;1	1;1	1;1	NbD023574.1 probable thiol methyltransferase 2 isoform X1 (XP_009781475.1);NbD001897.1 probable thiol methyltransferase 2 isoform X1 (XP_009781475.1)	2	1	1	1	0	0	0	0	0	0	0	0	0	#NUM!	#NUM!	#NUM!	#NUM!	#NUM!	#NUM!	#NUM!	#NUM!	#NUM!	0	0	0	0	0	0	0	0	0	0	0	0	0	0	0	0	0	0	0	0	0	0
NbE03054025.1;NbD001899.1	NbE03054025.1;NbD001899.1	1;1	1;1	1;1	NbE03054025.1 ankyrin repeat-containing protein At5g02620-like isoform X1 (XP_009781472.1);NbD001899.1 ankyrin repeat-containing protein At5g02620-like isoform X1 (XP_009781472.1)	2	1	1	1	0	0	0	0	0	0	0	0	464310	#NUM!	#NUM!	#NUM!	#NUM!	#NUM!	#NUM!	#NUM!	#NUM!	18.8247	0	1	0	0	0	0	0	1	1	0	1	0	0	0	0	0	1	1	1	0	0	0
NbD021955.1;NbD021954.1;NbE03057175.1;NbE03054385.1;NbD048399.1;NbD047716.1;NbD046984.1;NbD042482.1;NbD039949.1;NbD038180.1;NbD014918.1;NbD008370.1;NbD003591.1;NbD001901.1	NbD021955.1;NbD021954.1;NbE03057175.1;NbE03054385.1;NbD048399.1;NbD047716.1;NbD046984.1;NbD042482.1;NbD039949.1;NbD038180.1;NbD014918.1;NbD008370.1;NbD003591.1;NbD001901.1	1;1;1;1;1;1;1;1;1;1;1;1;1;1	1;1;1;1;1;1;1;1;1;1;1;1;1;1	1;1;1;1;1;1;1;1;1;1;1;1;1;1	NbD021955.1 Partial, photosystem II protein L (plastid) (NP_054515.2);NbD021954.1 Partial, photosystem II protein L (plastid) (NP_054515.2);NbE03057175.1 photosystem II protein L (plastid) (NP_054515.2);NbE03054385.1 photosystem II protein L (plastid)	14	1	1	1	0	13826000	0	19695000	9570300	0	99139000	1385500000	121820000	#NUM!	23.7209	#NUM!	24.2313	23.1901	#NUM!	26.5629	30.3678	26.8602	1	1	0	1	1	0	1	1	1	1	1	0	1	1	0	1	1	1	1	0	1	1
NbD001902.1	NbD001902.1	35	4	4	NbD001902.1 60S ribosomal protein L9-1-like (XP_019258244.1)	1	35	4	4	34170000	19835000	20614000	11082000	9632900	19761000	9640200	11169000	9145100	25.0262	24.2415	24.2971	23.4017	23.1995	24.2362	23.2006	23.413	23.1246	3	3	3	3	2	2	2	2	2	30	19	18	27	15	19	13	15	15	3	3	3	2
NbD001905.1	NbD001905.1	15	15	2	NbD001905.1 uncharacterized protein LOC109236510 (XP_019258249.1)	1	15	15	2	0	0	0	0	0	0	780680	1035600	1668900	#NUM!	#NUM!	#NUM!	#NUM!	#NUM!	#NUM!	19.5744	19.982	20.6705	0	0	0	0	0	0	1	1	1	1	0	0	1	0	0	5	8	9	0	0	1	0
NbD001909.1	NbD001909.1	3	3	3	NbD001909.1 Partial, formin-like protein 1 (XP_009759791.1)	1	3	3	3	0	0	0	0	45443000	0	0	0	0	#NUM!	#NUM!	#NUM!	#NUM!	25.4376	#NUM!	#NUM!	#NUM!	#NUM!	0	0	1	0	1	0	0	1	0	0	0	1	0	1	0	0	1	0	0	1	0	1
NbE44069704.1;NbD001919.1	NbE44069704.1;NbD001919.1	15;15	2;2	2;2	NbE44069704.1 phototropin-1-like (XP_016436377.1);NbD001919.1 phototropin-1-like (XP_016436377.1)	2	15	2	2	0	0	0	0	389840	0	0	0	0	#NUM!	#NUM!	#NUM!	#NUM!	18.5725	#NUM!	#NUM!	#NUM!	#NUM!	0	1	0	1	1	0	0	0	0	5	2	1	10	2	2	4	3	0	1	0	1	1
NbE05063659.1;NbD001922.1	NbE05063659.1;NbD001922.1	15;15	2;2	2;2	NbE05063659.1 2-dehydro-3-deoxyphosphooctonate aldolase 1 (XP_019223387.1);NbD001922.1 2-dehydro-3-deoxyphosphooctonate aldolase 1 (XP_019223387.1)	2	15	2	2	0	0	0	0	0	0	0	1255600	0	#NUM!	#NUM!	#NUM!	#NUM!	#NUM!	#NUM!	#NUM!	20.2599	#NUM!	0	0	0	0	0	0	1	2	1	6	2	2	5	3	1	6	10	11	0	0	0	0
NbD001925.1;NbE03057990.1;NbD034555.1	NbD001925.1;NbE03057990.1;NbD034555.1	5;5;5	5;5;5	5;5;5	NbD001925.1 probable pectate lyase 8 (XP_019261531.1);NbE03057990.1 probable pectate lyase 8 (XP_016510897.1);NbD034555.1 probable pectate lyase 8 (XP_016510897.1)	3	5	5	5	0	0	0	0	0	0	0	0	0	#NUM!	#NUM!	#NUM!	#NUM!	#NUM!	#NUM!	#NUM!	#NUM!	#NUM!	1	1	2	0	0	0	1	0	1	1	1	2	0	0	0	1	0	1	1	2	0	0
NbD001930.1;NbE03055036.1;NbD013779.1;NbD049258.1	NbD001930.1;NbE03055036.1;NbD013779.1	4;2;2;1	4;2;2;1	1;1;1;0	NbD001930.1 nifU-like protein 4, mitochondrial (XP_016504742.1);NbE03055036.1 nifU-like protein 4, mitochondrial (XP_016504742.1);NbD013779.1 nifU-like protein 4, mitochondrial (XP_016504742.1)	4	4	4	1	0	0	0	0	0	0	0	1065800	0	#NUM!	#NUM!	#NUM!	#NUM!	#NUM!	#NUM!	#NUM!	20.0235	#NUM!	0	0	0	0	0	0	0	0	1	0	0	0	0	0	1	1	2	2	0	0	0	0
NbE05068430.1;NbD001935.1	NbE05068430.1;NbD001935.1	10;10	1;1	1;1	NbE05068430.1 probable aspartyl aminopeptidase isoform X2 (XP_019232554.1);NbD001935.1 probable aspartyl aminopeptidase (XP_016482321.1)	2	10	1	1	0	0	0	0	0	0	0	0	0	#NUM!	#NUM!	#NUM!	#NUM!	#NUM!	#NUM!	#NUM!	#NUM!	#NUM!	0	0	0	0	0	0	0	0	0	2	0	0	0	0	0	5	4	6	0	0	0	0
NbD024075.1;NbD001936.1	NbD024075.1;NbD001936.1	6;6	6;6	6;6	NbD024075.1 protein YIPF5 homolog (XP_019237918.1);NbD001936.1 protein YIPF5 homolog (XP_019237918.1)	2	6	6	6	1011900	4548800	2089400	2718100	2712000	2640200	0	0	1716500	19.9486	22.1171	20.9947	21.3742	21.3709	21.3322	#NUM!	#NUM!	20.711	3	3	2	3	2	2	0	1	2	3	3	2	3	2	2	0	1	2	3	2	3	2
NbD001938.1	NbD001938.1	12	3	3	NbD001938.1 diphosphomevalonate decarboxylase MVD2-like (XP_019230823.1)	1	12	3	3	1509100	0	0	0	0	0	2454800	2051400	3538500	20.5253	#NUM!	#NUM!	#NUM!	#NUM!	#NUM!	21.2272	20.9682	21.7547	3	0	0	1	1	0	2	3	3	7	0	1	4	1	0	7	7	9	0	0	1	1
NbD001948.1;NbE05064537.1;NbE03059261.1;NbD017155.1;NbE44069755.1	NbD001948.1;NbE05064537.1;NbE03059261.1;NbD017155.1;NbE44069755.1	3;3;3;3;3	3;3;3;3;3	3;3;3;3;3	NbD001948.1 Partial, uncharacterized protein LOC109210994 (XP_019230026.1);NbE05064537.1 uncharacterized protein LOC109210994 (XP_019230026.1);NbE03059261.1 uncharacterized protein LOC109210994 (XP_019230026.1);NbD017155.1 uncharacterized protein LOC109	5	3	3	3	0	59794	0	0	0	0	0	0	0	#NUM!	15.8677	#NUM!	#NUM!	#NUM!	#NUM!	#NUM!	#NUM!	#NUM!	0	1	0	0	0	0	0	1	0	0	1	0	0	0	0	0	1	0	1	0	0	0
NbD001957.1	NbD001957.1	1	1	1	NbD001957.1 anthocyanidin 3-O-glucosyltransferase 2-like (XP_009766439.1)	1	1	1	1	0	0	0	0	0	0	0	0	906700	#NUM!	#NUM!	#NUM!	#NUM!	#NUM!	#NUM!	#NUM!	#NUM!	19.7903	0	0	0	0	0	0	0	0	1	0	0	0	0	0	0	0	0	1	0	0	0	0
NbD001960.1;NbD022120.1	NbD001960.1;NbD022120.1	13;11	13;11	13;11	NbD001960.1 DAG protein, chloroplastic-like (XP_016499857.1);NbD022120.1 DAG protein, chloroplastic (XP_019224259.1)	2	13	13	13	0	4546500	0	3010800	3480900	0	6074800	18775000	5166800	#NUM!	22.1163	#NUM!	21.5217	21.731	#NUM!	22.5344	24.1623	22.3008	1	6	0	2	4	0	7	10	6	1	6	0	2	4	0	7	10	6	6	0	2	4
NbD035639.1;NbD001974.1	NbD035639.1;NbD001974.1	42;42	42;42	42;42	NbD035639.1 chloroplast PsbQ1 precursor (AFH58005.1);NbD001974.1 chloroplast PsbQ2 precursor (AFH58006.1)	2	42	42	42	811750000	895080000	330970000	2014600000	1039800000	673670000	2719600000	1974400000	2865500000	29.5965	29.7374	28.3021	30.9078	29.9537	29.3275	31.3407	30.8788	31.4161	31	16	14	36	19	17	29	31	31	31	16	14	36	19	17	29	31	31	16	14	36	19
NbE05068752.1;NbE03058148.1;NbD001997.1;NbD007366.1;NbD007366.2;NbD014112.1;NbE05063763.1	NbE05068752.1;NbE03058148.1;NbD001997.1;NbD007366.1;NbD007366.2;NbD014112.1;NbE05063763.1	2;2;2;2;1;1;1	2;2;2;2;1;1;1	1;1;1;1;1;0;0	NbE05068752.1 CDP-diacylglycerol--glycerol-3-phosphate 3-phosphatidyltransferase 2-like isoform X2 (XP_019259805.1);NbE03058148.1 CDP-diacylglycerol--glycerol-3-phosphate 3-phosphatidyltransferase 2-like isoform X2 (XP_019259805.1);NbD001997.1 CDP-diacyl	7	2	2	1	0	0	0	2946700	0	0	0	0	0	#NUM!	#NUM!	#NUM!	21.4907	#NUM!	#NUM!	#NUM!	#NUM!	#NUM!	0	0	0	1	0	0	0	0	0	1	0	1	2	1	1	1	1	1	0	1	2	1
NbD002009.1;NbE05062869.1	NbD002009.1;NbE05062869.1	14;12	14;12	1;0	NbD002009.1 violaxanthin de-epoxidase, chloroplastic-like (XP_016456554.1);NbE05062869.1 violaxanthin de-epoxidase, chloroplastic-like (XP_016456554.1)	2	14	14	1	0	0	0	0	0	0	3531000	3117500	3436700	#NUM!	#NUM!	#NUM!	#NUM!	#NUM!	#NUM!	21.7516	21.572	21.7126	0	0	0	0	0	0	1	1	1	0	0	0	1	0	0	10	8	10	0	0	1	0
NbE05062868.1;NbE03061894.1;NbD002010.1	NbE05062868.1;NbE03061894.1;NbD002010.1	1;1;1	1;1;1	1;1;1	NbE05062868.1 inactive protein kinase SELMODRAFT_444075-like (XP_019231505.1);NbE03061894.1 putative cysteine-rich receptor-like protein kinase 35 (XP_016463924.1);NbD002010.1 putative cysteine-rich receptor-like protein kinase 35 (XP_016463924.1)	3	1	1	1	0	0	0	3199000	0	0	0	0	0	#NUM!	#NUM!	#NUM!	21.6092	#NUM!	#NUM!	#NUM!	#NUM!	#NUM!	1	0	0	1	0	0	0	0	0	1	0	0	1	0	0	0	0	0	0	0	1	0
NbD002018.1	NbD002018.1	14	13	3	NbD002018.1 probable UDP-arabinopyranose mutase 5 isoform X2 (XP_019259503.1)	1	14	13	3	659980	0	0	882140	0	0	3342800	4566600	0	19.3321	#NUM!	#NUM!	19.7506	#NUM!	#NUM!	21.6726	22.1227	#NUM!	0	0	0	0	0	0	1	2	1	2	1	1	2	1	0	6	9	2	1	1	2	1
NbD002019.1	NbD002019.1	9	9	9	NbD002019.1 endonuclease 1 (XP_019234897.1)	1	9	9	9	0	3185400	2291500	1494600	11801000	6824400	2974500	1808000	0	#NUM!	21.603	21.1279	20.5113	23.4924	22.7023	21.5042	20.786	#NUM!	1	4	3	2	8	4	4	4	1	1	4	3	2	8	4	4	4	1	4	3	2	8
NbD002024.1;NbE05067510.1;NbD009714.1	NbD002024.1;NbE05067510.1	10;7;1	10;7;1	7;5;0	NbD002024.1 secretory carrier-associated membrane protein 2-like (XP_016493456.1);NbE05067510.1 secretory carrier-associated membrane protein 2-like (XP_016493456.1)	3	10	10	7	2030100	7159800	10821000	3056700	11951000	5949300	0	0	0	20.9531	22.7715	23.3673	21.5435	23.5106	22.5043	#NUM!	#NUM!	#NUM!	4	5	4	3	3	4	0	0	0	5	7	6	4	5	6	0	0	0	7	6	4	5
NbD002037.1;NbE03057286.1	NbD002037.1;NbE03057286.1	9;9	1;1	1;1	NbD002037.1 polyphenol oxidase, chloroplastic-like (XP_019232464.1);NbE03057286.1 polyphenol oxidase, chloroplastic-like (XP_016490775.1)	2	9	1	1	0	0	0	0	0	0	0	121090	0	#NUM!	#NUM!	#NUM!	#NUM!	#NUM!	#NUM!	#NUM!	16.8857	#NUM!	0	0	0	0	0	0	0	1	1	5	1	0	1	1	1	3	4	5	0	0	0	0
NbD028919.1;NbD002042.1	NbD028919.1;NbD002042.1	1;1	1;1	1;1	NbD028919.1 splicing factor 3B subunit 2 (XP_019254211.1);NbD002042.1 splicing factor 3B subunit 2-like (XP_016445860.1)	2	1	1	1	0	0	0	0	0	0	0	349820	0	#NUM!	#NUM!	#NUM!	#NUM!	#NUM!	#NUM!	#NUM!	18.4163	#NUM!	1	0	0	0	0	0	0	1	0	1	0	0	0	0	0	0	1	0	0	0	0	0
NbD002047.1;NbE05063289.1	NbD002047.1;NbE05063289.1	19;18	19;18	6;5	NbD002047.1 eukaryotic translation initiation factor 5B-like (XP_019231755.1);NbE05063289.1 eukaryotic translation initiation factor 5B-like (XP_019231755.1)	2	19	19	6	3383400	0	0	1295100	0	0	1734600	1615800	1515500	21.69	#NUM!	#NUM!	20.3046	#NUM!	#NUM!	20.7262	20.6238	20.5314	2	0	0	1	0	0	1	3	1	6	2	2	2	0	1	5	9	4	2	2	2	0
NbD002057.1;NbE44072520.1;NbD041700.1;NbE44072058.1	NbD002057.1;NbE44072520.1;NbD041700.1;NbE44072058.1	5;5;3;3	5;5;3;3	5;5;3;3	NbD002057.1 26S proteasome regulatory subunit RPN13 isoform X1 (XP_019226725.1);NbE44072520.1 26S proteasome regulatory subunit RPN13-like (XP_016479268.1);NbD041700.1 Partial, 26S proteasome regulatory subunit RPN13-like isoform X1 (XP_016485646.1);NbE	4	5	5	5	0	0	0	0	0	0	0	668630	0	#NUM!	#NUM!	#NUM!	#NUM!	#NUM!	#NUM!	#NUM!	19.3508	#NUM!	0	0	0	1	0	0	0	4	2	0	0	0	1	0	0	0	4	2	0	0	1	0
NbD002065.1;NbD013005.1	NbD002065.1;NbD013005.1	10;9	4;4	2;2	NbD002065.1 proteasome subunit beta type-6-like (XP_016482394.1);NbD013005.1 proteasome subunit beta type-6-like (XP_016482394.1)	2	10	4	2	0	0	0	4699000	3152000	0	5455600	6328500	8261400	#NUM!	#NUM!	#NUM!	22.1639	21.5878	#NUM!	22.3793	22.5934	22.978	1	1	0	2	2	0	1	2	1	4	1	0	8	5	1	7	9	8	1	0	4	4
NbD002068.1;NbE05066099.1	NbD002068.1;NbE05066099.1	13;10	13;10	13;10	NbD002068.1 stress protein DDR48-like (XP_016433695.1);NbE05066099.1 stress protein DDR48-like (XP_016433695.1)	2	13	13	13	3464600	0	0	5435800	0	0	4005000	2306800	2028700	21.7243	#NUM!	#NUM!	22.3741	#NUM!	#NUM!	21.9334	21.1375	20.9521	5	1	0	8	1	1	6	5	7	5	1	0	8	1	1	6	5	7	1	0	8	1
NbE05068129.1;NbD002069.1	NbE05068129.1;NbD002069.1	5;5	2;2	2;2	NbE05068129.1 uncharacterized protein LOC109244411 isoform X2 (XP_019267040.1);NbD002069.1 uncharacterized protein LOC109244411 isoform X2 (XP_019267040.1)	2	5	2	2	0	0	0	0	0	0	1314700	0	0	#NUM!	#NUM!	#NUM!	#NUM!	#NUM!	#NUM!	20.3263	#NUM!	#NUM!	0	0	0	0	0	0	1	1	1	2	0	1	1	0	1	3	3	3	0	0	0	0
NbD002075.1	NbD002075.1	5	5	4	NbD002075.1 uncharacterized protein LOC109230867 (XP_019251875.1)	1	5	5	4	3197300	0	0	6345900	0	0	2314100	1196200	0	21.6084	#NUM!	#NUM!	22.5974	#NUM!	#NUM!	21.142	20.19	#NUM!	4	0	0	4	0	0	3	1	2	4	0	0	5	0	0	4	2	2	0	0	5	0
NbD002077.1	NbD002077.1	35	5	5	NbD002077.1 vacuolar-sorting receptor 3-like (XP_019251853.1)	1	35	5	5	0	2648200	2450300	0	0	1028900	0	0	0	#NUM!	21.3366	21.2245	#NUM!	#NUM!	19.9727	#NUM!	#NUM!	#NUM!	0	2	2	0	1	2	0	0	0	8	21	19	6	11	10	3	5	7	2	2	0	1
NbD002081.1	NbD002081.1	2	2	1	NbD002081.1 V-type proton ATPase subunit c1 (XP_019248077.1)	1	2	2	1	0	0	0	8863700	4738800	0	0	0	0	#NUM!	#NUM!	#NUM!	23.0795	22.1761	#NUM!	#NUM!	#NUM!	#NUM!	1	0	0	1	1	0	1	0	1	1	0	0	2	2	0	1	0	1	0	0	2	2
NbD002094.1	NbD002094.1	7	6	6	NbD002094.1 bifunctional riboflavin biosynthesis protein RIBA 1, chloroplastic-like (XP_016467131.1)	1	7	6	6	0	0	0	0	0	0	561490	0	0	#NUM!	#NUM!	#NUM!	#NUM!	#NUM!	#NUM!	19.0989	#NUM!	#NUM!	0	0	0	0	0	0	5	1	2	0	0	0	0	0	1	6	2	2	0	0	0	0
NbD002095.1;NbD045824.1;NbD027343.1;NbE03053592.1;NbD027341.1;NbE44070333.1;NbE03061470.1;NbD045823.1;NbD045822.1;NbD027344.1;NbD027342.1;NbD027339.1;NbD018884.1	NbD002095.1;NbD045824.1;NbD027343.1;NbE03053592.1;NbD027341.1;NbE44070333.1;NbE03061470.1;NbD045823.1;NbD045822.1;NbD027344.1;NbD027342.1;NbD027339.1;NbD018884.1	1;1;1;1;1;1;1;1;1;1;1;1;1	1;1;1;1;1;1;1;1;1;1;1;1;1	1;1;1;1;1;1;1;1;1;1;1;1;1	NbD002095.1 Partial, 17.3 kDa class II heat shock protein-like (XP_019257984.1);NbD045824.1 Partial, 17.3 kDa class II heat shock protein-like (XP_019257984.1);NbD027343.1 17.3 kDa class II heat shock protein-like (XP_019237100.1);NbE03053592.1 17.3 kDa	13	1	1	1	0	0	0	0	0	0	0	611650	0	#NUM!	#NUM!	#NUM!	#NUM!	#NUM!	#NUM!	#NUM!	19.2223	#NUM!	0	0	0	0	0	0	0	1	0	0	0	0	0	0	0	0	1	0	0	0	0	0
NbE03059190.1;NbD002102.1;NbD033100.1;NbD021932.1	NbE03059190.1;NbD002102.1	15;15;5;5	6;6;0;0	3;3;0;0	NbE03059190.1 ras-related protein RABA1f (XP_019249444.1);NbD002102.1 ras-related protein RABA1f (XP_019249444.1)	4	15	6	3	4612000	2780300	4731200	5809300	3538600	0	0	0	0	22.137	21.4068	22.1738	22.4699	21.7547	#NUM!	#NUM!	#NUM!	#NUM!	2	3	2	2	3	1	0	0	0	12	10	11	12	10	10	6	8	7	3	3	4	3
NbD002107.1;NbE05062792.1	NbD002107.1;NbE05062792.1	4;3	4;3	4;3	NbD002107.1 uncharacterized protein LOC107793526 isoform X1 (XP_016471386.1);NbE05062792.1 uncharacterized protein LOC107793526 isoform X2 (XP_016471387.1)	2	4	4	4	653440	0	0	0	0	0	539160	600930	0	19.3177	#NUM!	#NUM!	#NUM!	#NUM!	#NUM!	19.0404	19.1968	#NUM!	2	0	0	0	0	0	2	4	0	2	0	0	0	0	0	2	4	0	0	0	0	0
NbD002115.1	NbD002115.1	10	10	10	NbD002115.1 peroxisomal nicotinamide adenine dinucleotide carrier-like (XP_016471290.1)	1	10	10	10	1966100	2262500	2100000	4281600	4375900	3321100	1681200	2261200	1434200	20.9069	21.1095	21.002	22.0297	22.0611	21.6632	20.6811	21.1087	20.4518	5	7	4	6	5	4	3	3	2	5	7	4	6	5	4	3	3	2	7	4	6	5
NbD028455.1;NbD002121.1	NbD028455.1;NbD002121.1	7;7	5;5	5;5	NbD028455.1 mitochondrial Rho GTPase 1-like (XP_016492376.1);NbD002121.1 mitochondrial Rho GTPase 1-like (XP_016492376.1)	2	7	5	5	222340	0	0	0	0	0	0	0	0	17.7624	#NUM!	#NUM!	#NUM!	#NUM!	#NUM!	#NUM!	#NUM!	#NUM!	2	0	0	4	0	0	1	0	1	4	0	0	6	0	0	2	0	3	0	0	4	0
NbD002127.1;NbE03057694.1;NbD002128.1	NbD002127.1;NbE03057694.1;NbD002128.1	69;67;50	69;67;50	7;7;7	NbD002127.1 coatomer subunit alpha-1-like (XP_009794496.1);NbE03057694.1 coatomer subunit alpha-1-like (XP_009794496.1);NbD002128.1 Partial, coatomer subunit alpha-1-like (XP_009794496.1)	3	69	69	7	28012000	23292000	31486000	24367000	21051000	26943000	10098000	9447500	13782000	24.7395	24.4733	24.9082	24.5384	24.3274	24.6834	23.2676	23.1715	23.7163	1	3	2	1	0	1	2	3	3	24	23	24	30	21	22	26	30	31	23	24	30	21
NbD002134.1	NbD002134.1	2	2	2	NbD002134.1 serine carboxypeptidase-like 40 (XP_016436335.1)	1	2	2	2	0	0	0	0	0	0	0	312940	0	#NUM!	#NUM!	#NUM!	#NUM!	#NUM!	#NUM!	#NUM!	18.2555	#NUM!	1	0	0	0	0	0	0	2	0	1	0	0	0	0	0	0	2	0	0	0	0	0
NbD002142.1	NbD002142.1	32	32	10	NbD002142.1 protein transport protein SEC31 homolog B isoform X1 (XP_019229903.1)	1	32	32	10	4314300	3637600	3085100	11261000	7423000	8281800	6282200	4544200	4584700	22.0407	21.7946	21.5569	23.4248	22.8236	22.9815	22.5828	22.1156	22.1284	2	1	0	1	1	1	2	2	4	10	7	4	14	12	10	12	8	12	7	4	14	12
NbD002148.1	NbD002148.1	12	12	4	NbD002148.1 uncharacterized protein LOC104249949 (XP_009804785.1)	1	12	12	4	368730	1110400	0	0	1609000	1664200	0	831860	0	18.4922	20.0826	#NUM!	#NUM!	20.6177	20.6664	#NUM!	19.666	#NUM!	0	0	0	0	0	2	0	1	0	4	2	1	1	2	4	1	4	2	2	1	1	2
NbD043366.1;NbD002149.1;NbD000356.1;NbE03059323.1;NbE03060706.1;NbD007557.1	NbD043366.1;NbD002149.1	14;14;3;3;3;3	14;14;3;3;3;3	14;14;3;3;3;3	NbD043366.1 ethanolamine-phosphate cytidylyltransferase (XP_019254847.1);NbD002149.1 ethanolamine-phosphate cytidylyltransferase (XP_019254847.1)	6	14	14	14	0	0	0	0	0	0	0	0	0	#NUM!	#NUM!	#NUM!	#NUM!	#NUM!	#NUM!	#NUM!	#NUM!	#NUM!	2	1	0	3	2	0	2	2	2	2	1	0	3	2	0	2	2	2	1	0	3	2
NbE03055351.1;NbD002163.1;NbD028849.1;NbD050175.1;NbE44070759.1	NbE03055351.1;NbD002163.1	5;5;1;1;1	5;5;1;1;1	2;2;1;1;1	NbE03055351.1 protein RER1A-like (XP_019247344.1);NbD002163.1 protein RER1A-like (XP_019247344.1)	5	5	5	2	7924700	11049000	10818000	5660700	3190600	4601100	2238100	2023700	1983200	22.9179	23.3974	23.3669	22.4325	21.6054	22.1335	21.0938	20.9486	20.9194	0	1	1	1	1	2	0	1	0	3	3	3	4	4	5	2	3	2	3	3	4	4
NbD002165.1;NbE03059874.1;NbE05068264.1	NbD002165.1;NbE03059874.1;NbE05068264.1	10;10;8	9;9;7	1;1;1	NbD002165.1 glucose-1-phosphate adenylyltransferase large subunit 1 isoform X1 (XP_019247702.1);NbE03059874.1 glucose-1-phosphate adenylyltransferase large subunit 1 (XP_009621409.1);NbE05068264.1 glucose-1-phosphate adenylyltransferase large subunit 1 i	3	10	9	1	0	0	0	0	0	0	0	0	0	#NUM!	#NUM!	#NUM!	#NUM!	#NUM!	#NUM!	#NUM!	#NUM!	#NUM!	0	0	0	0	0	0	0	1	0	1	1	0	2	1	1	4	5	1	0	0	1	0
NbD002169.1	NbD002169.1	22	1	1	NbD002169.1 diaminopimelate decarboxylase 1, chloroplastic-like (XP_016470536.1)	1	22	1	1	0	0	0	0	0	0	0	0	1560000	#NUM!	#NUM!	#NUM!	#NUM!	#NUM!	#NUM!	#NUM!	#NUM!	20.5731	1	0	0	1	0	0	1	1	1	6	5	3	9	7	3	20	18	17	0	0	1	0
NbD002170.1	NbD002170.1	26	26	1	NbD002170.1 diaminopimelate decarboxylase 1, chloroplastic-like (XP_016470536.1)	1	26	26	1	2990400	886500	325480	3107700	3081500	602680	40153000	51369000	25154000	21.5119	19.7578	18.3122	21.5674	21.5552	19.201	25.259	25.6144	24.5843	0	0	0	0	0	0	1	0	1	7	5	3	9	9	3	22	20	19	5	3	9	9
NbE05065529.1;NbD049487.1;NbD002186.1	NbE05065529.1;NbD049487.1;NbD002186.1	4;4;4	4;4;4	4;4;4	NbE05065529.1 protein transport protein SEC24-like (XP_016442297.1);NbD049487.1 protein transport protein SEC24-like (XP_016442297.1);NbD002186.1 protein transport protein SEC24 (XP_009783888.1)	3	4	4	4	0	0	0	0	0	0	0	0	0	#NUM!	#NUM!	#NUM!	#NUM!	#NUM!	#NUM!	#NUM!	#NUM!	#NUM!	0	0	0	0	0	0	0	1	2	0	0	0	0	0	0	0	1	2	0	0	0	0
NbD002187.1;NbD051925.1	NbD002187.1;NbD051925.1	6;6	6;6	6;6	NbD002187.1 IAA-amino acid hydrolase ILR1-like 4 (XP_019233578.1);NbD051925.1 IAA-amino acid hydrolase ILR1-like 4 (XP_019233578.1)	2	6	6	6	0	0	0	0	0	1223600	0	0	0	#NUM!	#NUM!	#NUM!	#NUM!	#NUM!	20.2227	#NUM!	#NUM!	#NUM!	2	1	0	3	4	3	1	2	2	2	1	0	3	4	3	1	2	2	1	0	3	4
NbD002188.1	NbD002188.1	7	1	1	NbD002188.1 RWD domain-containing protein 1-like (XP_016437076.1)	1	7	1	1	0	0	0	0	0	0	0	475150	0	#NUM!	#NUM!	#NUM!	#NUM!	#NUM!	#NUM!	#NUM!	18.858	#NUM!	0	0	0	1	0	0	1	1	0	3	1	0	4	1	1	4	7	2	0	0	1	0
NbD002190.1;NbD013740.1;NbE03056937.1	NbD002190.1;NbD013740.1;NbE03056937.1	27;27;24	27;27;24	18;18;18	NbD002190.1 60S ribosomal protein L28-1-like (XP_016507293.1);NbD013740.1 60S ribosomal protein L28-1-like (XP_016507293.1);NbE03056937.1 60S ribosomal protein L28-1-like (XP_019233583.1)	3	27	27	18	1636200000	705610000	883120000	1191800000	519860000	968490000	311520000	324040000	248900000	30.6077	29.3943	29.718	30.1505	28.9535	29.8512	28.2147	28.2716	27.891	18	12	11	14	10	14	10	11	11	25	17	16	21	15	20	14	16	16	17	16	21	15
NbD041676.1;NbD002193.1	NbD041676.1;NbD002193.1	6;6	2;2	2;2	NbD041676.1 putative developmental protein (AAO59435.1);NbD002193.1 putative developmental protein (AAO59435.1)	2	6	2	2	0	0	0	2731600	0	0	0	0	0	#NUM!	#NUM!	#NUM!	21.3813	#NUM!	#NUM!	#NUM!	#NUM!	#NUM!	1	1	1	2	1	0	0	1	1	4	2	2	6	2	1	2	2	3	1	1	2	1
NbD002194.1;NbD041675.1	NbD002194.1;NbD041675.1	5;4	5;4	5;4	NbD002194.1 40S ribosomal protein S15a-2-like (XP_019252361.1);NbD041675.1 40S ribosomal protein S15a-2-like (XP_019252361.1)	2	5	5	5	2096000	0	4408100	0	0	2367800	0	0	2168900	20.9992	#NUM!	22.0717	#NUM!	#NUM!	21.1751	#NUM!	#NUM!	21.0485	4	0	2	1	0	3	1	2	3	4	0	2	1	0	3	1	2	3	0	2	1	0
NbD002203.1;NbE03053734.1	NbD002203.1;NbE03053734.1	15;11	4;2	3;1	NbD002203.1 syntaxin-132-like (XP_009797379.1);NbE03053734.1 Partial, syntaxin-132-like (XP_009797379.1)	2	15	4	3	2741100	0	0	5162800	1682800	0	0	0	0	21.3863	#NUM!	#NUM!	22.2997	20.6824	#NUM!	#NUM!	#NUM!	#NUM!	2	1	0	3	1	0	0	0	0	10	5	2	12	6	4	2	2	3	1	0	4	2
NbD002205.1;NbD045872.1	NbD002205.1;NbD045872.1	5;5	5;5	5;5	NbD002205.1 50S ribosomal protein L34, chloroplastic (XP_019249801.1);NbD045872.1 50S ribosomal protein L34, chloroplastic-like (XP_016483857.1)	2	5	5	5	104640000	38029000	0	15282000	0	0	15579000	35208000	19308000	26.6409	25.1806	#NUM!	23.8653	#NUM!	#NUM!	23.8931	25.0694	24.2027	4	2	2	3	1	0	2	2	2	4	2	2	3	1	0	2	2	2	2	2	3	1
NbD002217.1;NbD000150.1;NbE05065545.1;NbD036167.1	NbD002217.1;NbD000150.1	22;13;1;1	21;13;0;0	6;4;0;0	NbD002217.1 peptidyl-prolyl cis-trans isomerase-like (XP_016470413.1);NbD000150.1 Partial, peptidyl-prolyl cis-trans isomerase-like (XP_016470413.1)	4	22	21	6	36107000	31850000	28347000	131150000	58097000	44521000	461460000	498790000	305960000	25.1058	24.9248	24.7567	26.9666	25.792	25.408	28.7816	28.8939	28.1888	4	2	3	6	3	3	5	3	4	11	7	9	18	8	8	19	15	15	7	9	17	8
NbD041143.1;NbD002230.1	NbD041143.1;NbD002230.1	10;10	10;10	5;5	NbD041143.1 multiprotein-bridging factor 1b-like (XP_019249483.1);NbD002230.1 multiprotein-bridging factor 1b-like (XP_019249483.1)	2	10	10	5	3746900	0	0	2931500	6113300	0	4677000	7787700	5831300	21.8373	#NUM!	#NUM!	21.4832	22.5435	#NUM!	22.1572	22.8928	22.4754	0	0	0	0	0	0	2	1	3	3	1	0	4	2	0	6	3	6	1	0	4	2
NbD002233.1	NbD002233.1	3	3	3	NbD002233.1 uncharacterized protein LOC109228751 (XP_019249489.1)	1	3	3	3	0	0	0	0	0	0	0	0	0	#NUM!	#NUM!	#NUM!	#NUM!	#NUM!	#NUM!	#NUM!	#NUM!	#NUM!	1	0	0	0	0	0	0	0	1	1	0	0	0	0	0	0	0	1	0	0	0	0
NbD002242.1	NbD002242.1	15	3	3	NbD002242.1 acetylglutamate kinase, chloroplastic-like (XP_016482712.1)	1	15	3	3	0	2770400	1677400	223570	2725700	2262900	953310	1121900	972840	#NUM!	21.4017	20.6778	17.7704	21.3782	21.1097	19.8626	20.0975	19.8918	1	1	2	1	1	2	1	2	1	8	8	11	9	9	9	8	12	9	1	2	1	1
NbD002246.1	NbD002246.1	8	8	8	NbD002246.1 G-type lectin S-receptor-like serine/threonine-protein kinase LECRK3 (XP_018624763.1)	1	8	8	8	334910	0	0	597660	0	0	0	0	0	18.3534	#NUM!	#NUM!	19.189	#NUM!	#NUM!	#NUM!	#NUM!	#NUM!	2	1	1	3	0	0	0	0	0	2	1	1	3	0	0	0	0	0	1	1	3	0
NbD002261.1	NbD002261.1	20	20	12	NbD002261.1 protein GrpE-like isoform X1 (XP_016493024.1)	1	20	20	12	23151000	10346000	20629000	16877000	26826000	33239000	43204000	62246000	58081000	24.4646	23.3026	24.2982	24.0086	24.6771	24.9864	25.3647	25.8915	25.7916	6	4	3	3	3	4	5	9	7	12	10	9	10	10	11	13	16	15	10	9	10	10
NbD002264.1	NbD002264.1	7	7	7	NbD002264.1 replication protein A 14 kDa subunit B-like, partial (XP_009764522.1)	1	7	7	7	0	2140600	0	0	4270600	0	6534500	16798000	6803700	#NUM!	21.0296	#NUM!	#NUM!	22.026	#NUM!	22.6396	24.0018	22.6979	1	2	1	1	2	2	2	5	6	1	2	1	1	2	2	2	5	6	2	1	1	2
NbD002268.1	NbD002268.1	4	4	2	NbD002268.1 glycine-rich RNA-binding protein 2, mitochondrial-like (XP_009776389.1)	1	4	4	2	0	0	0	0	0	0	1338300	1464500	3455700	#NUM!	#NUM!	#NUM!	#NUM!	#NUM!	#NUM!	20.352	20.482	21.7205	0	0	0	0	0	0	1	1	2	0	1	1	0	0	1	3	3	4	1	1	0	0
NbD002277.1	NbD002277.1	29	12	2	NbD002277.1 V-type proton ATPase subunit D-like (XP_019267063.1)	1	29	12	2	55473000	19947000	31952000	82534000	19328000	23280000	11112000	5617900	13659000	25.7253	24.2497	24.9294	26.2985	24.2042	24.4726	23.4056	22.4216	23.7033	1	1	1	2	1	0	0	0	0	22	14	15	28	18	16	14	14	15	4	4	12	6
NbD002278.1;NbE05067490.1	NbD002278.1;NbE05067490.1	13;12	2;2	2;2	NbD002278.1 protein RETICULATA, chloroplastic (XP_019250614.1);NbE05067490.1 protein RETICULATA, chloroplastic (XP_009609394.1)	2	13	2	2	0	0	2441400	2936300	2358200	2035500	0	1050400	0	#NUM!	#NUM!	21.2193	21.4856	21.1693	20.957	#NUM!	20.0025	#NUM!	1	1	2	2	2	2	1	2	0	6	7	6	9	10	11	4	8	3	1	2	2	2
NbD002281.1;NbE44071408.1;NbD042495.1	NbD002281.1;NbE44071408.1	17;17;1	16;16;0	16;16;0	NbD002281.1 fructokinase-2 (XP_019253150.1);NbE44071408.1 fructokinase-2 (XP_019253150.1)	3	17	16	16	4247100	3917600	0	7894700	4246300	0	9065000	10835000	16179000	22.018	21.9015	#NUM!	22.9125	22.0178	#NUM!	23.1119	23.3692	23.9476	8	6	2	12	6	0	10	6	13	9	7	3	13	7	0	11	6	14	6	2	12	6
NbD002298.1	NbD002298.1	1	1	1	NbD002298.1 expansin-like B1 (XP_019252536.1)	1	1	1	1	0	0	0	0	0	0	0	338910	0	#NUM!	#NUM!	#NUM!	#NUM!	#NUM!	#NUM!	#NUM!	18.3705	#NUM!	0	0	0	0	0	0	0	1	0	0	0	0	0	0	0	0	1	0	0	0	0	0
NbD002314.1;NbE05065467.1;NbD046017.1	NbD002314.1;NbE05065467.1;NbD046017.1	2;2;2	2;2;2	2;2;2	NbD002314.1 transmembrane protein 147 (XP_016515574.1);NbE05065467.1 transmembrane protein 147 (XP_016515574.1);NbD046017.1 transmembrane protein 147 (XP_016515574.1)	3	2	2	2	0	0	0	2034900	0	0	2462100	0	1582800	#NUM!	#NUM!	#NUM!	20.9565	#NUM!	#NUM!	21.2315	#NUM!	20.594	0	1	0	2	1	1	2	1	2	0	1	0	2	1	1	2	1	2	1	0	2	1
NbD002321.1;NbE03062377.1;NbE44070365.1	NbD002321.1	10;4;4	8;3;3	8;3;3	NbD002321.1 outer envelope pore protein 24B, chloroplastic-like (XP_016475957.1)	3	10	8	8	1936100	0	2920800	9088800	0	0	410070	0	1630600	20.8847	#NUM!	21.4779	23.1157	#NUM!	#NUM!	18.6455	#NUM!	20.637	4	2	2	4	3	0	3	1	4	6	3	3	6	4	1	5	2	6	2	2	4	3
NbD002327.1;NbE05065423.1;NbD009304.1	NbD002327.1;NbE05065423.1;NbD009304.1	5;3;3	5;3;3	5;3;3	NbD002327.1 protein PLANT CADMIUM RESISTANCE 8-like (XP_019247272.1);NbE05065423.1 protein PLANT CADMIUM RESISTANCE 8-like (XP_016432947.1);NbD009304.1 protein PLANT CADMIUM RESISTANCE 8-like (XP_016432947.1)	3	5	5	5	18765000	14757000	13259000	38234000	10745000	15902000	3267100	4650000	5819400	24.1615	23.8149	23.6605	25.1884	23.3572	23.9227	21.6396	22.1488	22.4724	3	2	2	5	3	2	4	3	2	3	2	2	5	3	2	4	3	2	2	2	5	3
NbD029435.1;NbD023426.1;NbD010952.1;NbD009299.1;NbD002333.1	NbD029435.1;NbD023426.1;NbD010952.1;NbD009299.1;NbD002333.1	12;12;12;12;12	12;12;12;12;12	5;5;5;5;5	NbD029435.1 photosystem I reaction center subunit VI-1, chloroplastic-like (XP_016460053.1);NbD023426.1 photosystem I reaction center subunit VI-2, chloroplastic-like (XP_016450309.1);NbD010952.1 photosystem I reaction center subunit VI-1, chloroplastic-	5	12	12	5	288730000	102360000	82224000	177520000	76247000	70106000	679580000	1496700000	1456400000	28.1051	26.6091	26.2931	27.4034	26.1842	26.063	29.3401	30.4791	30.4398	0	4	0	0	3	2	3	4	2	6	8	4	6	7	6	8	9	7	8	4	6	7
NbD002339.1;NbD016827.1;NbD043516.1	NbD002339.1;NbD016827.1	5;5;2	5;5;2	5;5;2	NbD002339.1 COP9 signalosome complex subunit 2 (XP_019230105.1);NbD016827.1 COP9 signalosome complex subunit 2 (XP_019230105.1)	3	5	5	5	0	0	0	0	0	0	0	0	485390	#NUM!	#NUM!	#NUM!	#NUM!	#NUM!	#NUM!	#NUM!	#NUM!	18.8888	0	0	0	0	0	0	1	0	3	0	0	0	0	0	0	1	0	3	0	0	0	0
NbD002350.1;NbD034105.1;NbE03061602.1	NbD002350.1;NbD034105.1;NbE03061602.1	12;12;10	12;12;10	7;7;5	NbD002350.1 actin-depolymerizing factor 2-like (XP_016503290.1);NbD034105.1 actin-depolymerizing factor 2-like (XP_016503290.1);NbE03061602.1 actin-depolymerizing factor 2-like (XP_016503290.1)	3	12	12	7	4852200	15066000	12079000	40528000	49348000	31270000	64078000	52529000	68273000	22.2102	23.8448	23.526	25.2724	25.5565	24.8983	25.9333	25.6466	26.0248	2	2	4	5	4	3	5	4	5	5	5	5	10	7	5	7	6	7	5	5	10	7
NbD002351.1	NbD002351.1	24	3	3	NbD002351.1 caffeic acid 3-O-methyltransferase (XP_016465165.1)	1	24	3	3	535460	0	0	510180	0	0	12104000	5119700	6933500	19.0304	#NUM!	#NUM!	18.9606	#NUM!	#NUM!	23.529	22.2876	22.7252	3	1	1	2	1	0	3	3	3	15	11	8	18	10	7	22	21	19	1	1	2	1
NbD002352.1;NbD010073.1	NbD002352.1;NbD010073.1	12;6	12;6	12;6	NbD002352.1 protein DOWNY MILDEW RESISTANCE 6 (XP_019245638.1);NbD010073.1 protein DOWNY MILDEW RESISTANCE 6-like (XP_016512012.1)	2	12	12	12	247460	0	0	0	0	0	1369700	1033000	446840	17.9168	#NUM!	#NUM!	#NUM!	#NUM!	#NUM!	20.3854	19.9784	18.7694	2	0	0	1	0	1	4	4	2	2	0	0	1	0	1	4	4	2	0	0	1	0
NbE03054551.1;NbD002357.1	NbE03054551.1;NbD002357.1	2;2	2;2	2;2	NbE03054551.1 uncharacterized protein LOC107802109 (XP_016481038.1);NbD002357.1 uncharacterized protein LOC107802109 (XP_016481038.1)	2	2	2	2	0	0	0	0	0	0	0	136750	0	#NUM!	#NUM!	#NUM!	#NUM!	#NUM!	#NUM!	#NUM!	17.0612	#NUM!	0	0	0	0	0	0	0	1	0	0	0	0	0	0	0	0	1	0	0	0	0	0
NbD002368.1	NbD002368.1	12	12	9	NbD002368.1 cytochrome b5-like (XP_016505311.1)	1	12	12	9	38727000	43643000	33107000	85939000	73699000	89309000	27447000	23449000	21578000	25.2068	25.3792	24.9806	26.3568	26.1351	26.4123	24.7101	24.483	24.3631	6	5	3	7	5	5	4	3	5	7	6	4	9	8	6	7	6	8	6	4	9	8
NbD002405.1;NbD028078.1;NbD018427.1;NbE44071036.1;NbE03054624.1;NbD008382.1;NbE03054513.1;NbE03054077.1;NbD049506.1;NbD021219.1;NbD032976.1;NbD024800.1;NbD007919.1;NbE03058042.1	NbD002405.1;NbD028078.1;NbD018427.1;NbE44071036.1;NbE03054624.1	6;3;3;3;3;2;1;1;1;1;1;1;1;1	6;3;3;3;3;2;1;1;1;1;1;1;1;1	3;2;2;2;2;2;0;0;0;0;0;0;0;0	NbD002405.1 expansin-A3-like (XP_016493682.1);NbD028078.1 Partial, expansin-A6-like (XP_019260250.1);NbD018427.1 expansin-A4-like (XP_016488258.1);NbE44071036.1 expansin-A6-like (XP_019260250.1);NbE03054624.1 expansin-A6-like (XP_019260250.1)	14	6	6	3	0	0	0	0	0	0	0	0	0	#NUM!	#NUM!	#NUM!	#NUM!	#NUM!	#NUM!	#NUM!	#NUM!	#NUM!	1	1	0	1	0	0	0	0	0	3	1	0	1	0	0	0	0	0	1	0	1	0
NbD051894.1;NbD028500.1;NbD003304.1;NbD002419.1;NbD015031.1;NbD022085.1;NbD050701.1;NbE05068052.1;NbD039777.1	NbD051894.1;NbD028500.1;NbD003304.1;NbD002419.1;NbD015031.1;NbD022085.1;NbD050701.1;NbE05068052.1	26;26;26;26;24;24;21;16;3	26;26;26;26;24;24;21;16;3	2;2;2;2;0;0;0;0;0	NbD051894.1 ADP-ribosylation factor 2 (XP_019236492.1);NbD028500.1 ADP-ribosylation factor 2 (XP_019236492.1);NbD003304.1 ADP-ribosylation factor 1 (XP_016471937.1);NbD002419.1 Partial, ADP-ribosylation factor 2 isoform X1 (XP_009629758.1);NbD015031.1	9	26	26	2	77767000	193500000	86067000	148470000	666900000	868200000	226580000	169940000	158320000	26.2127	27.5278	26.359	27.1456	29.3129	29.6935	27.7554	27.3405	27.2383	0	0	0	0	0	2	2	1	1	19	11	11	18	15	21	17	15	14	11	11	18	15
NbE05063462.1;NbE03056741.1;NbD002426.1;NbE03057143.1;NbD022214.1	NbE05063462.1;NbE03056741.1;NbD002426.1;NbE03057143.1;NbD022214.1	3;3;3;2;2	3;3;3;2;2	3;3;3;2;2	NbE05063462.1 nuclear pore complex protein TPRa (BAO49711.1);NbE03056741.1 nuclear pore complex protein TPRa (BAO49711.1);NbD002426.1 nuclear pore complex protein TPRa (BAO49711.1);NbE03057143.1 nuclear pore complex protein TPRb (BAO49712.1);NbD022214.	5	3	3	3	0	0	0	0	0	0	0	0	0	#NUM!	#NUM!	#NUM!	#NUM!	#NUM!	#NUM!	#NUM!	#NUM!	#NUM!	1	0	0	0	0	0	0	0	0	1	0	0	0	0	0	0	0	0	0	0	0	0
NbD002431.1;NbE05068192.1;NbD040473.1	NbD002431.1;NbE05068192.1;NbD040473.1	14;14;11	9;9;6	8;8;5	NbD002431.1 D-3-phosphoglycerate dehydrogenase 2, chloroplastic-like (XP_016445835.1);NbE05068192.1 D-3-phosphoglycerate dehydrogenase 2, chloroplastic-like (XP_016445835.1);NbD040473.1 D-3-phosphoglycerate dehydrogenase 2, chloroplastic-like (XP_019241	3	14	9	8	0	0	0	0	0	2154900	2323600	2460000	2185100	#NUM!	#NUM!	#NUM!	#NUM!	#NUM!	21.0392	21.1479	21.2302	21.0593	1	2	0	0	0	1	3	4	3	2	4	4	4	1	2	8	8	8	2	1	1	0
NbD002432.1;NbD040474.1	NbD002432.1;NbD040474.1	4;3	4;3	4;3	NbD002432.1 cell wall integrity protein scw1-like (XP_016445836.1);NbD040474.1 cell wall integrity protein scw1-like (XP_016436240.1)	2	4	4	4	0	0	0	0	0	0	0	0	0	#NUM!	#NUM!	#NUM!	#NUM!	#NUM!	#NUM!	#NUM!	#NUM!	#NUM!	0	0	0	0	0	0	1	2	0	0	0	0	0	0	0	1	2	0	0	0	0	0
NbD002436.1	NbD002436.1	10	1	1	NbD002436.1 glutamyl-tRNA reductase-binding protein, chloroplastic-like (XP_016499841.1)	1	10	1	1	0	0	0	0	0	0	0	0	0	#NUM!	#NUM!	#NUM!	#NUM!	#NUM!	#NUM!	#NUM!	#NUM!	#NUM!	0	0	0	0	0	0	0	0	0	3	1	2	4	1	1	4	7	3	0	0	0	0
NbE44071499.1;NbD002439.1;NbD036854.1;NbD022063.1	NbE44071499.1;NbD002439.1	10;10;3;3	10;10;3;3	3;3;1;1	NbE44071499.1 mannosyl-oligosaccharide 1,2-alpha-mannosidase MNS1-like (XP_016497277.1);NbD002439.1 mannosyl-oligosaccharide 1,2-alpha-mannosidase MNS1-like (XP_016497277.1)	4	10	10	3	0	695460	0	0	0	0	0	0	0	#NUM!	19.4076	#NUM!	#NUM!	#NUM!	#NUM!	#NUM!	#NUM!	#NUM!	0	1	2	0	0	1	0	1	2	2	2	2	2	0	1	0	1	3	2	2	2	0
NbD002442.1;NbD035494.1	NbD002442.1;NbD035494.1	8;7	8;7	8;7	NbD002442.1 UPF0587 protein C1orf123 homolog (XP_016475961.1);NbD035494.1 UPF0587 protein C1orf123 homolog (XP_009786847.1)	2	8	8	8	0	0	0	3913900	0	0	2655500	1558900	2693100	#NUM!	#NUM!	#NUM!	21.9002	#NUM!	#NUM!	21.3406	20.5721	21.3608	0	0	0	3	0	0	6	4	2	0	0	0	3	0	0	6	4	2	0	0	3	0
NbD002443.1;NbD050154.1;NbD044138.1	NbD002443.1	14;4;4	1;0;0	1;0;0	NbD002443.1 NADH dehydrogenase [ubiquinone] iron-sulfur protein 7, mitochondrial (XP_019253207.1)	3	14	1	1	0	0	0	0	0	0	0	0	302890	#NUM!	#NUM!	#NUM!	#NUM!	#NUM!	#NUM!	#NUM!	#NUM!	18.2084	1	1	1	1	0	1	0	0	1	8	7	6	12	8	6	6	6	7	1	1	1	0
NbE05068744.1;NbD035491.1;NbD002446.1;NbE03058067.1;NbE05065950.1	NbE05068744.1;NbD035491.1;NbD002446.1	3;3;3;1;1	3;3;3;1;1	3;3;3;1;1	NbE05068744.1 protein CIA1-like (XP_019253177.1);NbD035491.1 protein CIA1-like isoform X1 (XP_016490163.1);NbD002446.1 protein CIA1-like isoform X1 (XP_016490163.1)	5	3	3	3	0	0	0	0	0	0	432660	0	0	#NUM!	#NUM!	#NUM!	#NUM!	#NUM!	#NUM!	18.7229	#NUM!	#NUM!	0	1	0	0	1	0	2	1	0	0	1	0	0	1	0	2	1	0	1	0	0	1
NbD040570.1;NbD025894.1;NbD002463.1;NbD013501.1	NbD040570.1;NbD025894.1;NbD002463.1;NbD013501.1	1;1;1;1	1;1;1;1	1;1;1;1	NbD040570.1 Partial, NADH dehydrogenase subunit 3 (plastid) (NP_054504.1);NbD025894.1 Partial, NADH dehydrogenase subunit 3 (plastid) (NP_054504.1);NbD002463.1 Partial, NADH dehydrogenase subunit 3 (plastid) (NP_054504.1);NbD013501.1 NADH dehydrogenase	4	1	1	1	0	0	0	0	0	0	0	1044900	0	#NUM!	#NUM!	#NUM!	#NUM!	#NUM!	#NUM!	#NUM!	19.9949	#NUM!	0	0	0	0	0	0	0	1	0	0	0	0	0	0	0	0	1	0	0	0	0	0
NbD002480.1	NbD002480.1	2	2	2	NbD002480.1 uncharacterized protein LOC109223976 (XP_019244040.1)	1	2	2	2	0	0	0	0	0	0	0	0	1305900	#NUM!	#NUM!	#NUM!	#NUM!	#NUM!	#NUM!	#NUM!	#NUM!	20.3166	1	0	1	0	0	1	0	1	1	1	0	1	0	0	1	0	1	1	0	1	0	0
NbD002484.1;NbD052618.1	NbD002484.1;NbD052618.1	11;11	1;1	1;1	NbD002484.1 V-type proton ATPase subunit E-like (XP_019257503.1);NbD052618.1 V-type proton ATPase subunit E-like (XP_019257503.1)	2	11	1	1	0	0	0	0	0	0	0	0	1235700	#NUM!	#NUM!	#NUM!	#NUM!	#NUM!	#NUM!	#NUM!	#NUM!	20.2369	0	0	0	1	1	1	0	0	1	10	6	9	11	7	9	9	8	10	0	0	1	1
NbE03060850.1;NbD002487.1	NbE03060850.1;NbD002487.1	7;7	3;3	3;3	NbE03060850.1 protein RETICULATA-RELATED 3, chloroplastic-like (XP_019233630.1);NbD002487.1 protein RETICULATA-RELATED 3, chloroplastic-like (XP_019233630.1)	2	7	3	3	0	0	0	3707100	0	0	0	0	0	#NUM!	#NUM!	#NUM!	21.8219	#NUM!	#NUM!	#NUM!	#NUM!	#NUM!	1	1	1	3	1	1	1	1	1	2	3	3	7	3	3	2	4	3	1	1	3	1
NbD019917.1;NbD002489.1	NbD019917.1;NbD002489.1	3;3	3;3	3;3	NbD019917.1 KH domain-containing protein At2g38610 (XP_019233629.1);NbD002489.1 KH domain-containing protein At2g38610 (XP_019233629.1)	2	3	3	3	94914	0	0	145330	0	0	0	0	0	16.5343	#NUM!	#NUM!	17.149	#NUM!	#NUM!	#NUM!	#NUM!	#NUM!	2	0	0	2	0	0	0	2	0	2	0	0	2	0	0	0	2	0	0	0	2	0
NbD002499.1	NbD002499.1	16	16	5	NbD002499.1 chlorophyll a-b binding protein P4, chloroplastic-like (XP_009587071.1)	1	16	16	5	66176000	168280000	79888000	64708000	175700000	93717000	1199100000	829510000	482620000	25.9798	27.3263	26.2515	25.9474	27.3885	26.4818	30.1593	29.6277	28.8463	1	2	1	1	2	1	2	5	2	9	7	6	9	9	7	12	15	11	7	6	9	9
NbD002502.1	NbD002502.1	5	5	3	NbD002502.1 protein DCL, chloroplastic-like (XP_019225612.1)	1	5	5	3	0	0	0	0	0	0	0	862530	0	#NUM!	#NUM!	#NUM!	#NUM!	#NUM!	#NUM!	#NUM!	19.7182	#NUM!	0	0	0	0	0	0	1	2	1	0	0	0	0	0	0	1	4	1	0	0	0	0
NbD011120.1;NbD002511.1	NbD011120.1;NbD002511.1	3;3	3;3	3;3	NbD011120.1 xyloglucan 6-xylosyltransferase 2 (XP_019245519.1);NbD002511.1 xyloglucan 6-xylosyltransferase 2-like (XP_016514426.1)	2	3	3	3	0	1016100	1314800	992650	1032000	0	0	0	0	#NUM!	19.9546	20.3264	19.9209	19.977	#NUM!	#NUM!	#NUM!	#NUM!	0	2	3	2	2	1	0	0	0	0	2	3	2	2	1	0	0	0	2	3	2	2
NbD020056.1;NbD002512.1	NbD020056.1;NbD002512.1	3;3	3;3	3;3	NbD020056.1 rapid alkalinization factor-like (XP_019224751.1);NbD002512.1 rapid alkalinization factor-like (XP_016483841.1)	2	3	3	3	4689500	0	0	0	0	0	0	0	0	22.161	#NUM!	#NUM!	#NUM!	#NUM!	#NUM!	#NUM!	#NUM!	#NUM!	2	1	0	0	0	0	1	1	2	2	1	0	0	0	0	1	1	2	1	0	0	0
NbD002513.1;NbD000935.1	NbD002513.1	4;1	4;1	4;1	NbD002513.1 uncharacterized protein LOC109232281 (XP_019253535.1)	2	4	4	4	0	0	0	0	0	0	0	0	2666800	#NUM!	#NUM!	#NUM!	#NUM!	#NUM!	#NUM!	#NUM!	#NUM!	21.3467	2	0	0	1	0	1	1	1	2	2	0	0	1	0	1	1	1	2	0	0	1	0
NbD036260.1;NbD002516.1	NbD036260.1;NbD002516.1	4;4	4;4	4;4	NbD036260.1 uncharacterized protein LOC107828654, partial (XP_016511491.1);NbD002516.1 uncharacterized protein LOC107828654, partial (XP_016511491.1)	2	4	4	4	0	0	0	0	0	0	0	0	2371200	#NUM!	#NUM!	#NUM!	#NUM!	#NUM!	#NUM!	#NUM!	#NUM!	21.1772	2	2	0	2	1	1	0	3	2	2	2	0	2	1	1	0	3	2	2	0	2	1
NbD002532.1	NbD002532.1	5	2	2	NbD002532.1 histone H2AX-like (XP_016443159.1)	1	5	2	2	0	0	0	508250	0	0	2501800	0	0	#NUM!	#NUM!	#NUM!	18.9552	#NUM!	#NUM!	21.2545	#NUM!	#NUM!	0	0	0	2	0	0	2	1	1	3	3	2	5	2	3	4	3	3	0	0	2	0
NbE44069645.1;NbE03060327.1;NbE03054708.1;NbD012804.1;NbD002533.1	NbE44069645.1;NbE03060327.1;NbE03054708.1;NbD012804.1;NbD002533.1	6;6;6;6;6	6;6;6;6;6	6;6;6;6;6	NbE44069645.1 NPL4-like protein 1 (XP_016443158.1);NbE03060327.1 NPL4-like protein 1 (XP_016443158.1);NbE03054708.1 NPL4-like protein 1 (XP_016443158.1);NbD012804.1 NPL4-like protein 1 (XP_016443158.1);NbD002533.1 NPL4-like protein 1 (XP_016443158.1)	5	6	6	6	0	0	0	0	0	0	1067300	2102900	0	#NUM!	#NUM!	#NUM!	#NUM!	#NUM!	#NUM!	20.0255	21.0039	#NUM!	1	0	0	0	0	0	3	3	4	1	0	0	0	0	0	3	3	4	0	0	0	0
NbD002534.1;NbE05065796.1;NbD039550.1;NbD015207.1;NbE03056763.1	NbD002534.1;NbE05065796.1;NbD039550.1;NbD015207.1	4;3;2;2;1	4;3;2;2;1	2;1;0;0;0	NbD002534.1 RNA-binding protein BRN1-like (XP_019248266.1);NbE05065796.1 RNA-binding protein BRN1-like (XP_019248266.1);NbD039550.1 RNA-binding protein BRN1-like (XP_016493188.1);NbD015207.1 RNA-binding protein BRN1-like (XP_016493188.1)	5	4	4	2	0	0	0	0	0	0	0	0	0	#NUM!	#NUM!	#NUM!	#NUM!	#NUM!	#NUM!	#NUM!	#NUM!	#NUM!	0	0	0	0	0	1	1	1	1	1	0	0	0	0	1	1	1	2	0	0	0	0
NbD002537.1;NbD012807.1;NbD037198.1;NbD013573.1	NbD002537.1;NbD012807.1;NbD037198.1;NbD013573.1	2;1;1;1	2;1;1;1	2;1;1;1	NbD002537.1 bifunctional 3-dehydroquinate dehydratase/shikimate dehydrogenase, chloroplastic-like isoform X1 (XP_016456009.1);NbD012807.1 Partial, bifunctional 3-dehydroquinate dehydratase/shikimate dehydrogenase, chloroplastic-like isoform X1 (XP_016456	4	2	2	2	0	0	0	0	0	0	0	531140	0	#NUM!	#NUM!	#NUM!	#NUM!	#NUM!	#NUM!	#NUM!	19.0187	#NUM!	0	0	0	0	0	0	0	2	1	0	0	0	0	0	0	0	2	1	0	0	0	0
NbD002539.1	NbD002539.1	2	2	2	NbD002539.1 uncharacterized protein LOC104219577 (XP_009768578.1)	1	2	2	2	0	0	0	0	0	0	0	0	0	#NUM!	#NUM!	#NUM!	#NUM!	#NUM!	#NUM!	#NUM!	#NUM!	#NUM!	0	0	0	0	0	0	1	1	1	0	0	0	0	0	0	1	1	1	0	0	0	0
NbD002540.1	NbD002540.1	11	5	5	NbD002540.1 protease Do-like 2, chloroplastic isoform X1 (XP_009768575.1)	1	11	5	5	0	0	0	0	0	0	0	1104400	0	#NUM!	#NUM!	#NUM!	#NUM!	#NUM!	#NUM!	#NUM!	20.0748	#NUM!	0	0	0	0	0	0	1	5	0	1	0	0	2	0	0	5	9	3	0	0	0	0
NbD002543.1;NbD012811.1;NbE03056556.1;NbD028412.1;NbD006953.1	NbD002543.1;NbD012811.1;NbE03056556.1;NbD028412.1;NbD006953.1	2;2;2;2;2	2;2;2;2;2	2;2;2;2;2	NbD002543.1 protein TRANSPORT INHIBITOR RESPONSE 1-like isoform X2 (XP_009784636.1);NbD012811.1 protein TRANSPORT INHIBITOR RESPONSE 1 (XP_009587773.1);NbE03056556.1 protein TRANSPORT INHIBITOR RESPONSE 1-like (XP_019252238.1);NbD028412.1 protein TRANSP	5	2	2	2	0	0	0	0	0	0	37399	0	0	#NUM!	#NUM!	#NUM!	#NUM!	#NUM!	#NUM!	15.1907	#NUM!	#NUM!	0	0	0	0	0	0	1	0	0	0	0	0	0	0	0	1	0	0	0	0	0	0
NbD002548.1	NbD002548.1	7	7	2	NbD002548.1 photosynthetic NDH subunit of subcomplex B 5, chloroplastic-like (XP_016460186.1)	1	7	7	2	0	0	0	0	0	0	16147000	21158000	18626000	#NUM!	#NUM!	#NUM!	#NUM!	#NUM!	#NUM!	23.9448	24.3347	24.1508	0	1	1	1	1	0	2	2	2	0	1	2	1	1	1	7	6	7	1	2	1	1
NbD002549.1	NbD002549.1	16	16	16	NbD002549.1 NAD(P)H-quinone oxidoreductase subunit N, chloroplastic (XP_019232661.1)	1	16	16	16	2355300	6351200	0	9180700	14238000	9216900	87146000	54340000	68070000	21.1675	22.5986	#NUM!	23.1302	23.7632	23.1359	26.3769	25.6955	26.0205	2	4	2	9	8	6	13	11	14	2	4	2	9	8	6	13	11	14	4	2	9	8
NbE03057294.1;NbD024076.1;NbD002561.1;NbD001937.1	NbE03057294.1;NbD024076.1;NbD002561.1;NbD001937.1	4;4;4;3	4;4;4;3	4;4;4;3	NbE03057294.1 uncharacterized protein LOC109211713 isoform X1 (XP_019230826.1);NbD024076.1 uncharacterized protein LOC107817229 isoform X1 (XP_016498506.1);NbD002561.1 uncharacterized protein LOC107817229 isoform X1 (XP_016498506.1);NbD001937.1 uncharac	4	4	4	4	0	0	0	1935100	0	0	0	0	0	#NUM!	#NUM!	#NUM!	20.884	#NUM!	#NUM!	#NUM!	#NUM!	#NUM!	1	0	0	2	0	1	0	0	1	1	0	0	2	0	1	0	0	1	0	0	2	0
NbD005526.1;NbE05068690.1;NbD002583.1	NbD005526.1;NbE05068690.1;NbD002583.1	10;10;10	10;10;10	10;10;10	NbD005526.1 golgin candidate 6 (XP_009763262.1);NbE05068690.1 golgin candidate 6 (XP_009763262.1);NbD002583.1 golgin candidate 6 (XP_009763262.1)	3	10	10	10	0	0	0	0	0	0	0	574580	0	#NUM!	#NUM!	#NUM!	#NUM!	#NUM!	#NUM!	#NUM!	19.1321	#NUM!	1	0	0	1	0	0	3	5	2	1	0	0	1	0	0	3	5	2	0	0	1	0
NbD002594.1	NbD002594.1	5	2	2	NbD002594.1 probable clathrin assembly protein At4g32285 isoform X1 (XP_016496715.1)	1	5	2	2	0	0	0	144690	0	0	0	0	0	#NUM!	#NUM!	#NUM!	17.1426	#NUM!	#NUM!	#NUM!	#NUM!	#NUM!	1	0	1	1	0	0	0	0	0	3	0	1	1	0	0	0	2	0	0	1	1	0
NbD002601.1;NbE05067600.1	NbD002601.1;NbE05067600.1	30;29	30;29	7;7	NbD002601.1 NADH dehydrogenase [ubiquinone] iron-sulfur protein 1, mitochondrial (XP_009758542.1);NbE05067600.1 NADH dehydrogenase [ubiquinone] iron-sulfur protein 1, mitochondrial (XP_009758542.1)	2	30	30	7	29563000	24045000	22943000	36223000	15287000	12652000	11179000	9062900	12288000	24.8173	24.5192	24.4516	25.1104	23.8658	23.5929	23.4143	23.1115	23.5507	5	4	4	4	4	2	3	4	3	21	20	15	22	15	9	14	15	11	20	15	22	15
NbD002609.1	NbD002609.1	34	34	22	NbD002609.1 annexin D1-like (XP_019266422.1)	1	34	34	22	82365000	12139000	43793000	78553000	35949000	45815000	105500000	177810000	185320000	26.2955	23.5331	25.3842	26.2272	25.0994	25.4493	26.6527	27.4058	27.4654	15	7	12	17	10	16	18	17	21	22	10	17	25	13	22	24	23	27	10	17	25	13
NbE44073768.1;NbD002625.1;NbE05067636.1	NbE44073768.1;NbD002625.1;NbE05067636.1	13;13;7	2;2;0	2;2;0	NbE44073768.1 50S ribosomal protein L17, chloroplastic-like (XP_016445885.1);NbD002625.1 50S ribosomal protein L17, chloroplastic-like (XP_016445885.1);NbE05067636.1 50S ribosomal protein L17, chloroplastic-like (XP_016445885.1)	3	13	2	2	15173000	16039000	9998400	2717800	7464700	5929700	16326000	4648300	19170000	23.855	23.9351	23.2533	21.374	22.8317	22.4995	23.9607	22.1483	24.1923	2	1	1	2	1	1	1	1	1	12	6	6	10	5	6	8	9	10	1	1	2	1
NbD029214.1;NbD019579.1;NbD017484.1;NbD002628.1	NbD029214.1;NbD019579.1;NbD017484.1;NbD002628.1	5;5;5;5	5;5;5;5	5;5;5;5	NbD029214.1 cytochrome b-c1 complex subunit 8-like (XP_016470030.1);NbD019579.1 cytochrome b-c1 complex subunit 8-like (XP_016453992.1);NbD017484.1 cytochrome b-c1 complex subunit 8 (XP_019248243.1);NbD002628.1 cytochrome b-c1 complex subunit 8 (XP_019	4	5	5	5	197050000	0	0	101630000	71347000	56482000	51395000	66465000	112750000	27.554	#NUM!	#NUM!	26.5988	26.0883	25.7513	25.6151	25.9861	26.7486	4	1	1	4	1	1	2	2	3	4	1	1	4	1	1	2	2	3	1	1	4	1
NbE03054881.1;NbD037347.1;NbD008874.1;NbD026147.1;NbD002632.1;NbD051652.1;NbD048844.1;NbD041622.1;NbD033809.1;NbD029219.1;NbD025839.1;NbD017481.1;NbD008895.1;NbD004720.1;NbE44069402.1;NbE44073868.1;NbD030165.1;NbD023066.1	NbE03054881.1;NbD037347.1;NbD008874.1;NbD026147.1;NbD002632.1;NbD051652.1;NbD048844.1;NbD041622.1;NbD033809.1;NbD029219.1;NbD025839.1;NbD017481.1;NbD008895.1;NbD004720.1;NbE44069402.1;NbE44073868.1;NbD030165.1	6;6;6;6;6;6;6;6;6;6;6;6;6;6;5;4;4;1	6;6;6;6;6;6;6;6;6;6;6;6;6;6;5;4;4;1	0;0;0;0;0;0;0;0;0;0;0;0;0;0;0;0;0;0	NbE03054881.1 ubiquitin-conjugating enzyme E2 (ANE23920.1);NbD037347.1 ubiquitin-conjugating enzyme E2-17 kDa-like (XP_019257221.1);NbD008874.1 ubiquitin-conjugating enzyme E2 28-like (XP_009758484.1);NbD026147.1 ubiquitin-conjugating enzyme E2 (ANE239	18	6	6	0	0	3713500	0	0	16337000	7721200	22262000	18030000	19090000	#NUM!	21.8243	#NUM!	#NUM!	23.9616	22.8804	24.4081	24.1039	24.1863	0	0	0	0	0	0	0	0	0	1	3	1	2	4	2	4	3	4	3	1	2	4
NbD002634.1;NbD038903.1;NbE44073148.1;NbE44073147.1	NbD002634.1;NbD038903.1;NbE44073148.1	20;12;12;9	20;12;12;9	7;0;0;0	NbD002634.1 eukaryotic translation initiation factor 2 subunit beta-like (XP_016458348.1);NbD038903.1 eukaryotic translation initiation factor 2 subunit beta-like (XP_019266831.1);NbE44073148.1 eukaryotic translation initiation factor 2 subunit beta-like	4	20	20	7	15783000	11981000	9491300	8410400	3303900	4087400	3171300	5883100	3057200	23.9119	23.5142	23.1782	23.0037	21.6557	21.9628	21.5966	22.4881	21.5438	2	3	1	4	2	1	1	3	3	9	9	7	11	8	5	6	11	10	9	7	11	8
NbD002635.1	NbD002635.1	19	3	3	NbD002635.1 trans-cinnamate 4-monooxygenase (XP_016509005.1)	1	19	3	3	555340	0	0	0	0	0	0	0	0	19.083	#NUM!	#NUM!	#NUM!	#NUM!	#NUM!	#NUM!	#NUM!	#NUM!	2	0	0	0	0	1	0	0	1	14	7	5	13	7	11	3	4	6	0	0	0	0
NbD002638.1	NbD002638.1	21	2	2	NbD002638.1 ADP-ribosylation factor (XP_019235487.1)	1	21	2	2	0	0	0	0	2827200	0	0	0	0	#NUM!	#NUM!	#NUM!	#NUM!	21.4309	#NUM!	#NUM!	#NUM!	#NUM!	1	1	0	0	2	1	1	1	1	15	10	9	15	13	16	13	12	12	1	0	0	2
NbD002651.1;NbE03059755.1;NbE44072611.1;NbD016455.1	NbD002651.1;NbE03059755.1;NbE44072611.1;NbD016455.1	2;2;2;2	2;2;2;2	2;2;2;2	NbD002651.1 chlorophyll a-b binding protein of LHCII type 1 isoform X2 (XP_019239227.1);NbE03059755.1 chlorophyll a-b binding protein of LHCII type 1-like isoform X1 (XP_016443260.1);NbE44072611.1 chlorophyll a-b binding protein of LHCII type 1 isoform X	4	2	2	2	0	0	0	0	0	0	0	0	0	#NUM!	#NUM!	#NUM!	#NUM!	#NUM!	#NUM!	#NUM!	#NUM!	#NUM!	0	0	0	0	1	0	0	0	1	0	0	0	0	1	0	0	0	1	0	0	0	1
NbD002653.1	NbD002653.1	29	29	4	NbD002653.1 uncharacterized protein LOC104219443 (XP_009768436.1)	1	29	29	4	6287300	1383300	0	5136000	1112600	0	1382500	1023600	1136500	22.584	20.3997	#NUM!	22.2922	20.0855	#NUM!	20.3988	19.9652	20.1162	2	0	0	2	0	0	0	1	1	13	4	1	16	6	1	7	8	6	4	1	16	6
NbD002659.1	NbD002659.1	6	6	3	NbD002659.1 uncharacterized protein LOC107803270 (XP_016482441.1)	1	6	6	3	25889000	0	0	18706000	0	15056000	37989000	124910000	108260000	24.6258	#NUM!	#NUM!	24.157	#NUM!	23.8438	25.1791	26.8963	26.6899	1	1	0	1	0	1	3	3	3	4	1	0	4	0	3	5	5	5	1	0	4	0
NbD002660.1;NbD001140.1	NbD002660.1;NbD001140.1	28;17	28;17	7;4	NbD002660.1 nitrile-specifier protein 5 (XP_019241516.1);NbD001140.1 Partial, nitrile-specifier protein 5 (XP_019241516.1)	2	28	28	7	14143000	1233100	1747000	21526000	0	0	21770000	47651000	25749000	23.7536	20.2339	20.7364	24.3596	#NUM!	#NUM!	24.3758	25.506	24.618	3	1	1	2	1	0	4	5	3	13	2	2	15	1	0	19	22	20	2	2	15	1
NbD002667.1	NbD002667.1	7	1	1	NbD002667.1 uncharacterized protein LOC109205679 (XP_019223967.1)	1	7	1	1	601050	0	0	0	0	0	0	0	0	19.1971	#NUM!	#NUM!	#NUM!	#NUM!	#NUM!	#NUM!	#NUM!	#NUM!	1	0	0	0	0	0	0	0	0	3	1	1	2	1	2	0	2	0	0	0	0	0
NbD002672.1;NbD022006.1	NbD002672.1;NbD022006.1	1;1	1;1	1;1	NbD002672.1 CMP-sialic acid transporter 3-like (XP_019260940.1);NbD022006.1 CMP-sialic acid transporter 3-like (XP_019260940.1)	2	1	1	1	0	0	0	0	0	0	0	0	0	#NUM!	#NUM!	#NUM!	#NUM!	#NUM!	#NUM!	#NUM!	#NUM!	#NUM!	0	0	0	0	0	0	0	0	0	0	0	0	0	0	0	0	0	0	0	0	0	0
NbD022007.1;NbD002673.1	NbD022007.1;NbD002673.1	3;3	3;3	3;3	NbD022007.1 uncharacterized protein LOC107816749 (XP_016497972.1);NbD002673.1 uncharacterized protein LOC104114644 (XP_009623433.1)	2	3	3	3	0	0	0	0	0	0	0	0	0	#NUM!	#NUM!	#NUM!	#NUM!	#NUM!	#NUM!	#NUM!	#NUM!	#NUM!	0	0	0	2	0	1	0	0	0	0	0	0	2	0	1	0	0	0	0	0	2	0
NbD002677.1	NbD002677.1	14	6	1	NbD002677.1 PTI1-like tyrosine-protein kinase 1 isoform X1 (XP_019260946.1)	1	14	6	1	1539500	0	0	2940300	4315800	0	0	2857400	0	20.554	#NUM!	#NUM!	21.4875	22.0412	#NUM!	#NUM!	21.4463	#NUM!	1	0	0	1	0	0	0	0	0	7	2	2	11	10	8	4	3	4	0	0	4	3
NbD002686.1;NbD039348.1;NbE05065232.1	NbD002686.1;NbD039348.1	3;3;1	3;3;1	3;3;1	NbD002686.1 ribosome biogenesis protein NSA2 homolog (XP_019266742.1);NbD039348.1 ribosome biogenesis protein NSA2 homolog (XP_019266742.1)	3	3	3	3	1038600	0	0	0	0	0	0	0	0	19.9862	#NUM!	#NUM!	#NUM!	#NUM!	#NUM!	#NUM!	#NUM!	#NUM!	2	2	0	0	0	0	0	1	0	2	2	0	0	0	0	0	1	0	2	0	0	0
NbE03059124.1;NbD002690.1	NbE03059124.1;NbD002690.1	2;2	1;1	0;0	NbE03059124.1 probably inactive leucine-rich repeat receptor-like protein kinase At3g28040 (XP_009765958.1);NbD002690.1 probably inactive leucine-rich repeat receptor-like protein kinase At3g28040 (XP_009765958.1)	2	2	1	0	0	0	0	0	0	0	0	0	0	#NUM!	#NUM!	#NUM!	#NUM!	#NUM!	#NUM!	#NUM!	#NUM!	#NUM!	0	0	0	0	0	0	0	0	0	1	1	1	1	1	1	0	1	1	0	0	0	0
NbD002691.1	NbD002691.1	13	13	2	NbD002691.1 eukaryotic translation initiation factor 3 subunit H-like (XP_019266250.1)	1	13	13	2	2936000	14803000	13294000	2982800	10815000	5866300	9233700	9121400	1865100	21.4854	23.8194	23.6643	21.5082	23.3665	22.484	23.1385	23.1208	20.8308	1	2	2	1	1	0	1	0	0	5	11	9	6	9	6	10	8	4	11	9	6	9
NbD002695.1	NbD002695.1	28	2	2	NbD002695.1 importin beta-like SAD2 (XP_009613928.1)	1	28	2	2	0	0	0	0	0	0	0	0	72865	#NUM!	#NUM!	#NUM!	#NUM!	#NUM!	#NUM!	#NUM!	#NUM!	16.1529	0	0	0	0	0	0	1	1	1	5	3	2	5	4	3	13	13	15	0	0	0	0
NbD002702.1;NbD022749.1	NbD002702.1;NbD022749.1	6;4	6;4	6;4	NbD002702.1 uncharacterized protein LOC107824376 (XP_016506609.1);NbD022749.1 Partial, uncharacterized protein LOC107824376 (XP_016506609.1)	2	6	6	6	0	0	0	0	0	3300400	0	0	0	#NUM!	#NUM!	#NUM!	#NUM!	#NUM!	21.6542	#NUM!	#NUM!	#NUM!	2	0	1	3	1	2	2	0	1	2	0	1	3	1	2	2	0	1	0	1	3	1
NbD002705.1;NbE05063097.1;NbD000665.1;NbD000664.1	NbD002705.1;NbE05063097.1	17;11;4;2	17;11;4;2	15;11;4;0	NbD002705.1 probable aldo-keto reductase 2 isoform X1 (XP_009602070.1);NbE05063097.1 probable aldo-keto reductase 2 isoform X2 (XP_018626707.1)	4	17	17	15	854040	0	0	0	1530900	0	2491300	1874400	3511100	19.7039	#NUM!	#NUM!	#NUM!	20.5459	#NUM!	21.2485	20.838	21.7435	2	1	0	2	2	3	5	4	4	2	1	0	2	2	3	7	4	4	1	0	2	2
NbD002707.1;NbE03060290.1	NbD002707.1;NbE03060290.1	7;7	7;7	7;7	NbD002707.1 anthocyanidin 3-O-glucosyltransferase 2-like (XP_016441426.1);NbE03060290.1 anthocyanidin 3-O-glucosyltransferase 2-like (XP_016441426.1)	2	7	7	7	0	0	0	0	0	0	0	322830	559230	#NUM!	#NUM!	#NUM!	#NUM!	#NUM!	#NUM!	#NUM!	18.3004	19.0931	1	0	0	0	1	0	1	3	2	1	0	0	0	1	0	1	3	2	0	0	0	1
NbD002721.1	NbD002721.1	1	1	1	NbD002721.1 senescence-associated carboxylesterase 101-like isoform X1 (XP_016445491.1)	1	1	1	1	0	0	0	0	2960700	0	0	0	0	#NUM!	#NUM!	#NUM!	#NUM!	21.4975	#NUM!	#NUM!	#NUM!	#NUM!	0	0	1	0	1	1	0	0	0	0	0	1	0	1	1	0	0	0	0	1	0	1
NbD002722.1	NbD002722.1	9	3	2	NbD002722.1 uncharacterized protein LOC109209253 isoform X3 (XP_019228047.1)	1	9	3	2	0	0	0	0	798880	0	0	1631200	0	#NUM!	#NUM!	#NUM!	#NUM!	19.6076	#NUM!	#NUM!	20.6375	#NUM!	0	1	0	0	2	0	1	2	1	1	2	0	1	3	0	3	7	3	1	0	0	2
NbD002725.1;NbD002726.1;NbD026937.1	NbD002725.1;NbD002726.1;NbD026937.1	20;20;17	20;20;17	2;2;2	NbD002725.1 photosystem I reaction center subunit III, chloroplastic-like (XP_019246175.1);NbD002726.1 photosystem I reaction center subunit III, chloroplastic-like (XP_019246175.1);NbD026937.1 photosystem I reaction center subunit III, chloroplastic-lik	3	20	20	2	382400000	924430000	726760000	1233000000	756940000	326520000	3282600000	2136900000	3691500000	28.5105	29.784	29.4369	30.1995	29.4956	28.2826	31.6122	30.9929	31.7816	1	1	1	0	1	1	1	2	1	12	10	11	16	12	11	17	20	17	10	11	16	12
NbD002738.1	NbD002738.1	21	21	7	NbD002738.1 coatomer subunit epsilon-1-like (XP_016461833.1)	1	21	21	7	7059000	14394000	4453300	9127500	36706000	17861000	12970000	19043000	13857000	22.751	23.779	22.0864	23.1218	25.1295	24.0903	23.6287	24.1828	23.7241	4	6	2	3	3	4	5	3	1	8	11	5	10	13	10	14	16	9	11	5	10	13
NbD002739.1;NbD019979.1	NbD002739.1;NbD019979.1	6;5	6;5	6;5	NbD002739.1 probable ribose-5-phosphate isomerase 4, chloroplastic (XP_019259022.1);NbD019979.1 Partial, probable ribose-5-phosphate isomerase 4, chloroplastic (XP_019259022.1)	2	6	6	6	0	0	0	0	0	0	0	1699000	1723500	#NUM!	#NUM!	#NUM!	#NUM!	#NUM!	#NUM!	#NUM!	20.6963	20.7169	1	0	0	0	1	0	1	4	4	1	0	0	0	1	0	1	4	4	0	0	0	1
NbD002741.1	NbD002741.1	17	3	3	NbD002741.1 gamma-soluble NSF attachment protein-like (XP_016444835.1)	1	17	3	3	0	0	0	2230800	0	0	0	0	0	#NUM!	#NUM!	#NUM!	21.0891	#NUM!	#NUM!	#NUM!	#NUM!	#NUM!	1	2	1	2	0	0	0	1	1	10	11	9	14	7	7	6	8	7	2	1	2	0
NbD002755.1	NbD002755.1	11	3	3	NbD002755.1 transmembrane emp24 domain-containing protein p24delta7-like (XP_016461207.1)	1	11	3	3	1254700	0	0	0	0	0	0	0	0	20.2589	#NUM!	#NUM!	#NUM!	#NUM!	#NUM!	#NUM!	#NUM!	#NUM!	2	0	1	1	0	0	0	0	0	8	2	3	7	1	2	0	1	2	0	1	1	0
NbD037019.1;NbD002763.1	NbD037019.1;NbD002763.1	5;5	5;5	4;4	NbD037019.1 haloacid dehalogenase-like hydrolase domain-containing protein 3 (XP_009804050.1);NbD002763.1 haloacid dehalogenase-like hydrolase domain-containing protein 3 (XP_009804050.1)	2	5	5	4	1277200	0	0	0	0	0	0	1523100	0	20.2846	#NUM!	#NUM!	#NUM!	#NUM!	#NUM!	#NUM!	20.5386	#NUM!	1	0	0	1	0	2	1	2	0	2	1	0	2	1	2	1	3	1	1	0	2	1
NbD037012.1;NbD002769.1	NbD037012.1;NbD002769.1	20;20	2;2	2;2	NbD037012.1 40S ribosomal protein S9-2-like (XP_016516131.1);NbD002769.1 40S ribosomal protein S9-2-like (XP_016516131.1)	2	20	2	2	5665700	0	0	1115700	0	0	1845200	2839600	3339000	22.4338	#NUM!	#NUM!	20.0895	#NUM!	#NUM!	20.8153	21.4373	21.671	2	0	0	1	0	0	1	1	2	18	8	9	14	6	7	12	13	15	0	0	1	0
NbD002770.1;NbD037010.1;NbE03057003.1	NbD002770.1;NbD037010.1;NbE03057003.1	9;7;6	9;7;6	9;7;6	NbD002770.1 peptidyl-prolyl cis-trans isomerase CYP23 (XP_019238601.1);NbD037010.1 peptidyl-prolyl cis-trans isomerase CYP23 (XP_019238601.1);NbE03057003.1 peptidyl-prolyl cis-trans isomerase CYP23 (XP_019238601.1)	3	9	9	9	2481400	0	0	4124600	0	0	0	0	0	21.2427	#NUM!	#NUM!	21.9758	#NUM!	#NUM!	#NUM!	#NUM!	#NUM!	3	0	1	5	0	0	1	1	1	3	0	1	5	0	0	1	1	1	0	1	5	0
NbD002788.1	NbD002788.1	4	4	1	NbD002788.1 AP-4 complex subunit mu (XP_016449305.1)	1	4	4	1	0	0	0	0	0	0	0	837010	0	#NUM!	#NUM!	#NUM!	#NUM!	#NUM!	#NUM!	#NUM!	19.6749	#NUM!	0	0	0	0	0	0	0	1	0	0	0	0	0	0	0	1	4	1	0	0	0	0
NbD002792.1	NbD002792.1	4	4	4	NbD002792.1 uncharacterized protein At5g64816-like (XP_016478057.1)	1	4	4	4	0	0	0	3019700	0	0	0	0	0	#NUM!	#NUM!	#NUM!	21.526	#NUM!	#NUM!	#NUM!	#NUM!	#NUM!	0	1	0	4	0	0	0	1	0	0	1	0	4	0	0	0	1	0	1	0	4	0
NbE03053408.1;NbD025294.1;NbD002793.1;NbE03056969.1	NbE03053408.1;NbD025294.1;NbD002793.1;NbE03056969.1	1;1;1;1	1;1;1;1	1;1;1;1	NbE03053408.1 uncharacterized protein LOC104218649 (XP_009767491.1);NbD025294.1 uncharacterized protein LOC104218649 (XP_009767491.1);NbD002793.1 uncharacterized protein LOC104218649 (XP_009767491.1);NbE03056969.1 uncharacterized protein LOC104218649 (	4	1	1	1	0	0	0	0	0	0	0	0	1015200	#NUM!	#NUM!	#NUM!	#NUM!	#NUM!	#NUM!	#NUM!	#NUM!	19.9533	1	0	0	0	0	0	0	1	1	1	0	0	0	0	0	0	1	1	0	0	0	0
NbE03056067.1;NbD002795.1	NbE03056067.1;NbD002795.1	4;4	4;4	4;4	NbE03056067.1 mechanosensitive ion channel protein 3, chloroplastic-like isoform X1 (XP_009785624.1);NbD002795.1 mechanosensitive ion channel protein 3, chloroplastic-like isoform X1 (XP_009785624.1)	2	4	4	4	0	0	0	0	332400	0	0	0	0	#NUM!	#NUM!	#NUM!	#NUM!	18.3426	#NUM!	#NUM!	#NUM!	#NUM!	1	1	0	0	1	0	0	0	0	1	1	0	0	1	0	0	0	0	1	0	0	1
NbD002802.1	NbD002802.1	3	2	2	NbD002802.1 pyruvate kinase isozyme G, chloroplastic (XP_019258956.1)	1	3	2	2	0	0	0	0	0	0	70267	0	0	#NUM!	#NUM!	#NUM!	#NUM!	#NUM!	#NUM!	16.1006	#NUM!	#NUM!	1	0	0	0	0	0	1	0	0	1	0	0	0	0	0	1	1	1	0	0	0	0
NbD002817.1;NbE03053358.1;NbD049550.1	NbD002817.1;NbE03053358.1	12;12;5	11;11;5	11;11;5	NbD002817.1 beta-xylosidase/alpha-L-arabinofuranosidase 2-like (XP_016438839.1);NbE03053358.1 beta-xylosidase/alpha-L-arabinofuranosidase 2-like (XP_016438839.1)	3	12	11	11	0	0	0	0	0	0	0	821440	1024700	#NUM!	#NUM!	#NUM!	#NUM!	#NUM!	#NUM!	#NUM!	19.6478	19.9668	0	0	0	0	0	0	3	2	3	0	0	0	0	0	0	4	2	4	0	0	0	0
NbD047821.1;NbD002820.1	NbD047821.1;NbD002820.1	4;4	4;4	4;4	NbD047821.1 RNA export 1 (ABG29731.1);NbD002820.1 nuclear pore complex protein RAE1a (BAO49709.1)	2	4	4	4	0	0	0	0	0	0	1255000	0	0	#NUM!	#NUM!	#NUM!	#NUM!	#NUM!	#NUM!	20.2593	#NUM!	#NUM!	1	0	0	1	1	0	4	2	1	1	0	0	1	1	0	4	2	1	0	0	1	1
NbD017574.1;NbD002825.1;NbE05065582.1;NbD017575.1;NbE05065187.1;NbD042480.1	NbD017574.1;NbD002825.1;NbE05065582.1;NbD017575.1	11;11;10;6;4;4	11;11;10;6;4;4	6;6;6;1;0;0	NbD017574.1 3-hydroxyacyl-[acyl-carrier-protein] dehydratase FabZ-like (XP_016512868.1);NbD002825.1 3-hydroxyacyl-[acyl-carrier-protein] dehydratase FabZ-like (XP_016512868.1);NbE05065582.1 3-hydroxyacyl-[acyl-carrier-protein] dehydratase FabZ-like (XP_	6	11	11	6	14740000	9029000	8295900	16690000	11398000	11271000	90076000	49621000	32541000	23.8132	23.1061	22.984	23.9925	23.4423	23.4261	26.4246	25.5644	24.9558	2	4	2	4	2	1	6	4	3	4	7	3	8	3	4	9	7	7	7	3	8	3
NbD002826.1;NbE44074286.1;NbD017570.1	NbD002826.1;NbE44074286.1;NbD017570.1	6;6;5	6;6;5	6;6;5	NbD002826.1 uncharacterized protein LOC107768333 (XP_016442939.1);NbE44074286.1 uncharacterized protein LOC104213193 (XP_009760944.1);NbD017570.1 uncharacterized protein LOC109229059 (XP_019249911.1)	3	6	6	6	3012300	0	0	1853900	3013800	1697900	0	352450	0	21.5224	#NUM!	#NUM!	20.8221	21.5232	20.6953	#NUM!	18.4271	#NUM!	3	1	1	5	2	2	0	2	1	3	1	1	5	2	2	0	2	1	1	1	5	2
NbD002828.1	NbD002828.1	5	1	1	NbD002828.1 peroxisome biogenesis protein 7 (XP_019249895.1)	1	5	1	1	0	0	0	0	0	0	0	0	231070	#NUM!	#NUM!	#NUM!	#NUM!	#NUM!	#NUM!	#NUM!	#NUM!	17.818	0	0	0	0	0	0	0	1	1	3	0	0	2	1	0	0	3	4	0	0	0	0
NbD002830.1	NbD002830.1	14	14	2	NbD002830.1 CBS domain-containing protein CBSX1, chloroplastic-like (XP_016433343.1)	1	14	14	2	3761800	7034000	0	8966900	6656600	0	18935000	42322000	17592000	21.843	22.7459	#NUM!	23.0962	22.6664	#NUM!	24.1746	25.3349	24.0684	1	1	0	1	1	0	1	1	1	7	5	1	8	3	1	10	10	9	5	1	8	3
NbD002840.1;NbE03056349.1	NbD002840.1;NbE03056349.1	11;11	11;11	11;11	NbD002840.1 uncharacterized protein LOC107770827 (XP_016445644.1);NbE03056349.1 uncharacterized protein LOC109209460 (XP_019228277.1)	2	11	11	11	0	7831400	4185400	672260	17356000	15231000	1412100	1325600	1434800	#NUM!	22.9008	21.9969	19.3587	24.0489	23.8605	20.4294	20.3382	20.4524	0	6	2	2	8	7	3	4	2	0	6	2	2	8	7	3	4	2	6	2	2	8
NbD002852.1;NbD037960.1;NbD048326.1;NbD039582.1;NbD022925.1;NbD001953.1;NbD019212.1;NbD028754.1;NbE44074494.1;NbE05066125.1;NbD013663.1;NbD002104.1	NbD002852.1;NbD037960.1;NbD048326.1;NbD039582.1;NbD022925.1;NbD001953.1;NbD019212.1;NbD028754.1;NbE44074494.1;NbE05066125.1;NbD013663.1	20;20;14;14;14;12;12;12;12;12;11;3	6;6;0;0;0;0;0;0;0;0;0;0	2;2;0;0;0;0;0;0;0;0;0;0	NbD002852.1 ubiquitin-NEDD8-like protein RUB2 (XP_016510263.1);NbD037960.1 ubiquitin-NEDD8-like protein RUB2 (XP_016510263.1);NbD048326.1 Partial, polyubiquitin (XP_016504867.1);NbD039582.1 Partial, polyubiquitin-like isoform X1 (XP_016456081.1);NbD022	12	20	6	2	0	0	0	9114100	0	0	0	13745000	8726700	#NUM!	#NUM!	#NUM!	23.1197	#NUM!	#NUM!	#NUM!	23.7124	23.057	0	1	0	2	1	0	0	2	2	9	9	9	15	10	9	5	14	15	1	0	3	1
NbE03054313.1;NbD019880.1;NbD002855.1	NbE03054313.1;NbD019880.1;NbD002855.1	4;4;4	4;4;4	4;4;4	NbE03054313.1 serine/arginine-rich splicing factor SR45-like (XP_019260456.1);NbD019880.1 serine/arginine-rich splicing factor SR45-like (XP_019260456.1);NbD002855.1 serine/arginine-rich splicing factor SR45-like (XP_019260456.1)	3	4	4	4	4530500	2221000	0	0	0	0	0	0	0	22.1112	21.0828	#NUM!	#NUM!	#NUM!	#NUM!	#NUM!	#NUM!	#NUM!	3	2	0	1	0	0	0	1	0	3	2	0	1	0	0	0	1	0	2	0	1	0
NbD002863.1	NbD002863.1	7	3	3	NbD002863.1 uncharacterized protein LOC107809544 (XP_016489687.1)	1	7	3	3	0	0	0	791810	0	0	0	0	0	#NUM!	#NUM!	#NUM!	19.5948	#NUM!	#NUM!	#NUM!	#NUM!	#NUM!	0	1	0	3	1	0	0	0	0	3	1	0	7	3	2	0	0	0	1	0	3	1
NbE44072321.1;NbD025257.1;NbD002874.1	NbE44072321.1;NbD025257.1;NbD002874.1	7;7;7	7;7;7	7;7;7	NbE44072321.1 LOW QUALITY PROTEIN: 60S ribosomal export protein NMD3-like, partial (XP_009605641.1);NbD025257.1 LOW QUALITY PROTEIN: 60S ribosomal export protein NMD3-like, partial (XP_009605641.1);NbD002874.1 LOW QUALITY PROTEIN: 60S ribosomal export pr	3	7	7	7	0	0	0	0	0	0	0	0	0	#NUM!	#NUM!	#NUM!	#NUM!	#NUM!	#NUM!	#NUM!	#NUM!	#NUM!	1	0	0	0	0	0	1	1	1	1	0	0	0	0	0	1	1	1	0	0	0	0
NbD002877.1;NbE03059885.1;NbE05068629.1	NbD002877.1;NbE03059885.1;NbE05068629.1	6;6;5	3;3;3	1;1;1	NbD002877.1 beta-glucosidase BoGH3B-like isoform X1 (XP_016439682.1);NbE03059885.1 beta-glucosidase BoGH3B-like isoform X1 (XP_016439682.1);NbE05068629.1 beta-glucosidase BoGH3B-like isoform X2 (XP_016439684.1)	3	6	3	1	0	0	0	0	0	0	0	0	0	#NUM!	#NUM!	#NUM!	#NUM!	#NUM!	#NUM!	#NUM!	#NUM!	#NUM!	0	0	0	0	0	0	0	0	1	2	1	0	1	1	1	1	1	4	0	0	0	0
NbD002886.1	NbD002886.1	18	1	0	NbD002886.1 sorting nexin 2B-like isoform X1 (XP_016463549.1)	1	18	1	0	0	0	0	0	0	0	0	0	0	#NUM!	#NUM!	#NUM!	#NUM!	#NUM!	#NUM!	#NUM!	#NUM!	#NUM!	0	0	0	0	0	0	0	0	0	5	3	4	1	6	5	1	0	2	0	0	0	0
NbD002897.1	NbD002897.1	2	2	2	NbD002897.1 probable phytol kinase 3, chloroplastic (XP_016482028.1)	1	2	2	2	0	0	0	2676300	0	0	0	0	0	#NUM!	#NUM!	#NUM!	21.3518	#NUM!	#NUM!	#NUM!	#NUM!	#NUM!	0	0	0	2	0	0	0	0	0	0	0	0	2	0	0	0	0	0	0	0	2	0
NbD002901.1	NbD002901.1	29	2	2	NbD002901.1 40S ribosomal protein S4-like (XP_019250173.1)	1	29	2	2	100930000	12350000	10328000	18482000	3542900	0	3764500	4230400	3710100	26.5888	23.558	23.3001	24.1396	21.7565	#NUM!	21.844	22.0124	21.823	2	2	2	1	2	2	1	2	1	20	17	16	22	14	18	18	18	15	2	2	1	2
NbD002907.1	NbD002907.1	1	1	1	NbD002907.1 elongator complex protein 6-like (XP_016478479.1)	1	1	1	1	0	0	0	0	0	0	0	0	0	#NUM!	#NUM!	#NUM!	#NUM!	#NUM!	#NUM!	#NUM!	#NUM!	#NUM!	0	0	0	0	0	0	0	0	0	0	0	0	0	0	0	0	0	0	0	0	0	0
NbD002914.1	NbD002914.1	3	3	3	NbD002914.1 photosystem II 5 kDa protein, chloroplastic-like (XP_019223888.1)	1	3	3	3	0	0	0	0	0	0	0	0	0	#NUM!	#NUM!	#NUM!	#NUM!	#NUM!	#NUM!	#NUM!	#NUM!	#NUM!	0	0	0	1	0	0	0	2	1	0	0	0	1	0	0	0	2	1	0	0	1	0
NbD051150.1;NbD002920.1	NbD051150.1;NbD002920.1	1;1	1;1	1;1	NbD051150.1 lipoyl synthase, chloroplastic (XP_019257548.1);NbD002920.1 lipoyl synthase, chloroplastic (XP_019257548.1)	2	1	1	1	0	0	0	0	0	0	0	196280	0	#NUM!	#NUM!	#NUM!	#NUM!	#NUM!	#NUM!	#NUM!	17.5826	#NUM!	0	0	0	0	0	0	1	1	0	0	0	0	0	0	0	1	1	0	0	0	0	0
NbD002938.1	NbD002938.1	2	2	2	NbD002938.1 tubulin-folding cofactor A (XP_019247547.1)	1	2	2	2	0	0	0	0	0	0	0	0	370470	#NUM!	#NUM!	#NUM!	#NUM!	#NUM!	#NUM!	#NUM!	#NUM!	18.499	0	0	0	1	0	0	0	0	1	0	0	0	1	0	0	0	0	1	0	0	1	0
NbE44069713.1;NbD002953.1	NbE44069713.1;NbD002953.1	14;14	14;14	14;14	NbE44069713.1 trypsin inhibitor 1-like (XP_019254742.1);NbD002953.1 trypsin inhibitor 1-like (XP_016512432.1)	2	14	14	14	56201000	78302000	78593000	23828000	45483000	62286000	175410000	883380000	787820000	25.7441	26.2225	26.2279	24.5062	25.4388	25.8924	27.3862	29.7185	29.5533	7	6	4	5	6	5	6	10	12	7	6	4	5	6	5	6	10	12	6	4	5	6
NbD002954.1	NbD002954.1	12	12	12	NbD002954.1 trypsin inhibitor 1 (XP_019254743.1)	1	12	12	12	41986000	110710000	199670000	25696000	65718000	47604000	86901000	755860000	471010000	25.3234	26.7222	27.573	24.615	25.9698	25.5046	26.3729	29.4935	28.8112	7	5	2	6	5	4	5	11	9	7	5	2	6	5	4	5	11	9	5	2	6	5
NbD002960.1;NbE03060462.1;NbD042523.1;NbD032134.1;NbD037437.1;NbD026264.1	NbD002960.1	7;3;3;2;1;1	7;3;3;2;1;1	1;0;0;0;0;0	NbD002960.1 mitochondrial import inner membrane translocase subunit TIM14-1-like (XP_016485905.1)	6	7	7	1	19421000	0	0	9965000	0	8296700	9883700	0	0	24.2111	#NUM!	#NUM!	23.2484	#NUM!	22.9841	23.2366	#NUM!	#NUM!	1	0	0	1	0	0	0	0	0	6	1	1	5	0	4	3	1	1	1	1	5	0
NbD002963.1;NbD015297.1	NbD002963.1;NbD015297.1	41;36	8;6	4;3	NbD002963.1 60S ribosomal protein L4-like (XP_016493113.1);NbD015297.1 60S ribosomal protein L4-like (XP_016493113.1)	2	41	8	4	56014000	34702000	22198000	19070000	8264000	16059000	7756400	6798900	13098000	25.7393	25.0485	24.4039	24.1848	22.9784	23.9369	22.887	22.6969	23.6428	3	3	2	1	1	0	1	0	2	35	27	30	26	22	20	25	20	23	6	6	4	4
NbD002971.1	NbD002971.1	21	1	1	NbD002971.1 soluble inorganic pyrophosphatase 6, chloroplastic-like (XP_019234458.1)	1	21	1	1	0	0	0	0	0	0	0	2540900	0	#NUM!	#NUM!	#NUM!	#NUM!	#NUM!	#NUM!	#NUM!	21.2769	#NUM!	0	0	0	0	0	0	0	1	0	12	4	3	11	5	3	17	16	16	0	0	0	0
NbD002977.1;NbE44073341.1	NbD002977.1;NbE44073341.1	14;8	2;1	2;1	NbD002977.1 Partial, tryptophan--tRNA ligase, cytoplasmic (XP_019263679.1);NbE44073341.1 Partial, tryptophan--tRNA ligase, cytoplasmic-like (XP_018623177.1)	2	14	2	2	0	0	0	0	0	0	0	0	232710	#NUM!	#NUM!	#NUM!	#NUM!	#NUM!	#NUM!	#NUM!	#NUM!	17.8282	0	0	0	0	0	0	1	0	1	3	2	3	4	2	2	4	3	5	0	0	0	0
NbD002979.1	NbD002979.1	5	5	5	NbD002979.1 uncharacterized protein LOC107815657 (XP_016496759.1)	1	5	5	5	0	0	0	0	0	0	0	2798700	2348300	#NUM!	#NUM!	#NUM!	#NUM!	#NUM!	#NUM!	#NUM!	21.4163	21.1632	0	0	0	0	0	0	0	2	2	0	0	0	0	0	0	0	2	2	0	0	0	0
NbD002985.1;NbD007955.1	NbD002985.1	12;3	12;3	3;0	NbD002985.1 mitochondrial fission 1 protein A-like (XP_019257545.1)	2	12	12	3	4952100	4156800	12320000	43837000	9556100	15336000	5095500	3914100	5051400	22.2396	21.987	23.5545	25.3856	23.188	23.8704	22.2808	21.9002	22.2683	2	1	1	3	0	1	0	2	2	5	3	5	9	6	5	7	8	9	3	5	9	6
NbD030460.1;NbD002991.1;NbD002988.1;NbE44074178.1	NbD030460.1;NbD002991.1;NbD002988.1;NbE44074178.1	2;2;2;2	2;2;2;2	2;2;2;2	NbD030460.1 FT-interacting protein 1-like (XP_019254897.1);NbD002991.1 protein QUIRKY-like (XP_016443697.1);NbD002988.1 protein QUIRKY-like (XP_016443697.1);NbE44074178.1 FT-interacting protein 1-like (XP_019252489.1)	4	2	2	2	611210	0	0	0	0	0	0	0	0	19.2213	#NUM!	#NUM!	#NUM!	#NUM!	#NUM!	#NUM!	#NUM!	#NUM!	2	0	0	0	0	0	0	0	0	2	0	0	0	0	0	0	0	0	0	0	0	0
NbE03054745.1;NbD002996.1;NbD029496.1;NbE44074194.1	NbE03054745.1;NbD002996.1;NbD029496.1;NbE44074194.1	5;5;3;3	2;2;0;0	2;2;0;0	NbE03054745.1 uncharacterized protein LOC109231312 (XP_019252486.1);NbD002996.1 uncharacterized protein LOC109231312 (XP_019252486.1);NbD029496.1 Partial, uncharacterized protein LOC107772973 (XP_016447914.1);NbE44074194.1 uncharacterized protein LOC109	4	5	2	2	9578900	0	0	3371300	0	0	0	0	0	23.1914	#NUM!	#NUM!	21.6849	#NUM!	#NUM!	#NUM!	#NUM!	#NUM!	2	0	0	2	0	0	1	0	1	5	1	0	5	2	1	3	3	4	0	0	2	0
NbD002999.1	NbD002999.1	20	11	11	NbD002999.1 fructose-bisphosphate aldolase 6, cytosolic-like (XP_019265393.1)	1	20	11	11	2487200	3164100	0	2847500	715930	0	19425000	8997100	7927000	21.2461	21.5934	#NUM!	21.4413	19.4495	#NUM!	24.2114	23.101	22.9183	7	6	1	7	3	1	11	8	8	9	10	4	11	4	3	17	15	13	6	1	7	3
NbD003000.1;NbD003000.2	NbD003000.1;NbD003000.2	11;10	2;2	2;2	NbD003000.1 macrophage migration inhibitory factor homolog (XP_016438614.1);NbD003000.2 macrophage migration inhibitory factor homolog isoform X1 (XP_019254804.1)	2	11	2	2	0	0	0	0	2033300	0	15340000	30984000	0	#NUM!	#NUM!	#NUM!	#NUM!	20.9554	#NUM!	23.8708	24.885	#NUM!	0	1	0	0	2	0	2	2	1	2	5	0	3	4	1	6	9	8	1	0	0	2
NbD003005.1;NbE44073568.1	NbD003005.1;NbE44073568.1	16;12	16;12	4;4	NbD003005.1 inositol monophosphatase 3 (XP_016514417.1);NbE44073568.1 inositol monophosphatase 3 (XP_016514417.1)	2	16	16	4	2835600	0	2821900	6589200	0	0	11160000	10437000	10327000	21.4352	#NUM!	21.4282	22.6517	#NUM!	#NUM!	23.4118	23.3152	23.2999	0	0	0	2	0	0	2	3	1	3	1	2	7	1	1	11	13	8	1	2	7	1
NbD003022.1;NbD033839.1	NbD003022.1;NbD033839.1	15;15	6;6	6;6	NbD003022.1 60S ribosomal protein L30 (XP_019263094.1);NbD033839.1 60S ribosomal protein L30 (XP_019263094.1)	2	15	6	6	285390000	64684000	54333000	68302000	30277000	21940000	62770000	24960000	26342000	28.0884	25.9469	25.6953	26.0254	24.8517	24.3871	25.9036	24.5731	24.6509	6	4	4	6	4	5	4	4	4	14	8	7	14	7	8	8	7	8	4	4	6	4
NbD003032.1;NbD005460.1	NbD003032.1	17;5	17;5	17;5	NbD003032.1 putative glucose-6-phosphate 1-epimerase (XP_016462696.1)	2	17	17	17	11274000	1995500	1454500	12032000	1748200	907360	96814000	154940000	88582000	23.4265	20.9283	20.4721	23.5204	20.7374	19.7913	26.5287	27.2071	26.4005	7	5	3	8	4	2	15	16	15	7	5	3	8	4	2	15	16	15	5	3	8	4
NbD005456.1;NbD003040.1	NbD005456.1;NbD003040.1	14;14	14;14	11;11	NbD005456.1 soluble inorganic pyrophosphatase-like isoform X1 (XP_019226784.1);NbD003040.1 soluble inorganic pyrophosphatase-like isoform X1 (XP_019226784.1)	2	14	14	11	1096200	9667800	5677100	4968400	15107000	15385000	8834400	5230000	12216000	20.0641	23.2048	22.4367	22.2443	23.8487	23.875	23.0747	22.3184	23.5423	2	3	2	6	4	6	4	5	6	2	3	2	8	4	7	6	7	8	3	2	8	4
NbD003064.1	NbD003064.1	4	3	3	NbD003064.1 chaperone protein dnaJ 15 (XP_019256808.1)	1	4	3	3	0	0	0	0	429120	0	0	0	0	#NUM!	#NUM!	#NUM!	#NUM!	18.711	#NUM!	#NUM!	#NUM!	#NUM!	0	1	0	0	1	2	0	0	0	1	2	1	1	2	3	1	0	0	1	0	0	1
NbD003073.1	NbD003073.1	2	1	1	NbD003073.1 putative membrane bound NAC transcription factor 1 (AGY49286.1)	1	2	1	1	0	0	0	0	0	0	0	0	0	#NUM!	#NUM!	#NUM!	#NUM!	#NUM!	#NUM!	#NUM!	#NUM!	#NUM!	0	0	0	1	0	0	0	1	1	1	0	0	2	0	0	0	1	1	0	0	1	0
NbD003080.1	NbD003080.1	6	1	1	NbD003080.1 1,2-dihydroxy-3-keto-5-methylthiopentene dioxygenase 2-like (XP_016471949.1)	1	6	1	1	0	0	0	0	0	0	0	419050	0	#NUM!	#NUM!	#NUM!	#NUM!	#NUM!	#NUM!	#NUM!	18.6768	#NUM!	0	0	0	1	0	0	0	1	0	0	0	1	1	0	0	4	4	3	0	0	1	0
NbD003085.1;NbE03056120.1	NbD003085.1;NbE03056120.1	14;14	8;8	8;8	NbD003085.1 Partial, dihydrolipoyllysine-residue succinyltransferase component of 2-oxoglutarate dehydrogenase complex 2, mitochondrial-like (XP_009766827.1);NbE03056120.1 dihydrolipoyllysine-residue succinyltransferase component of 2-oxoglutarate dehydro	2	14	8	8	11048000	2138100	1655400	1691200	0	0	1258700	928700	1474700	23.3973	21.0279	20.6587	20.6896	#NUM!	#NUM!	20.2635	19.8249	20.492	5	3	3	3	1	1	4	3	4	9	6	6	6	4	4	8	6	7	3	3	3	1
NbD034504.1;NbD003096.1	NbD034504.1;NbD003096.1	5;5	5;5	5;5	NbD034504.1 phosphoenolpyruvate carboxylase 4 (XP_009762235.1);NbD003096.1 phosphoenolpyruvate carboxylase 4 (XP_019250166.1)	2	5	5	5	0	0	0	0	0	0	0	250000	0	#NUM!	#NUM!	#NUM!	#NUM!	#NUM!	#NUM!	#NUM!	17.9316	#NUM!	0	0	0	0	0	0	0	2	1	0	0	0	0	0	0	0	2	1	0	0	0	0
NbD003109.1;NbD042006.1	NbD003109.1	20;5	20;5	20;5	NbD003109.1 benzyl alcohol O-benzoyltransferase (XP_019232224.1)	2	20	20	20	0	0	0	0	0	0	1309100	855410	1220000	#NUM!	#NUM!	#NUM!	#NUM!	#NUM!	#NUM!	20.3201	19.7063	20.2184	1	0	0	0	0	0	2	5	4	1	0	0	0	0	0	2	5	4	0	0	0	0
NbD003111.1;NbD020392.1;NbD040719.1;NbD045098.1;NbD046079.1;NbE03056273.1;NbD038718.1	NbD003111.1;NbD020392.1;NbD040719.1;NbD045098.1	12;9;8;7;4;3;3	12;9;8;7;4;3;3	12;9;8;7;4;3;3	NbD003111.1 NADH dehydrogenase subunit I (plastid) (NP_054561.1);NbD020392.1 NADH dehydrogenase subunit I (plastid) (NP_054561.1);NbD040719.1 NADH dehydrogenase subunit I (plastid) (NP_054561.1);NbD045098.1 Partial, NADH dehydrogenase subunit I (chlorop	7	12	12	12	2499200	4115300	1189600	4221500	5491100	1686600	59479000	51331000	23702000	21.253	21.9726	20.182	22.0093	22.3887	20.6857	25.8259	25.6133	24.4985	2	3	3	6	5	3	12	10	10	2	3	3	6	5	3	12	10	10	3	3	6	5
NbD003114.1	NbD003114.1	10	10	3	NbD003114.1 fatty acid hydroperoxide lyase, chloroplastic (XP_019239527.1)	1	10	10	3	0	0	0	0	0	0	1309300	0	1329800	#NUM!	#NUM!	#NUM!	#NUM!	#NUM!	#NUM!	20.3204	#NUM!	20.3428	0	0	0	0	0	0	0	0	2	1	0	0	1	1	0	4	3	5	0	0	1	1
NbD003115.1	NbD003115.1	5	5	3	NbD003115.1 uncharacterized protein LOC107817035 (XP_016498291.1)	1	5	5	3	0	0	0	1276900	0	0	0	0	0	#NUM!	#NUM!	#NUM!	20.2842	#NUM!	#NUM!	#NUM!	#NUM!	#NUM!	1	0	1	2	0	0	0	0	0	1	1	1	2	1	0	0	0	0	1	1	2	1
NbE44073510.1;NbD048409.1;NbD003119.1	NbE44073510.1;NbD048409.1;NbD003119.1	3;3;3	3;3;3	3;3;3	NbE44073510.1 Partial, signal peptide peptidase-like 3 (XP_009786573.1);NbD048409.1 signal peptide peptidase-like 3 (XP_016477905.1);NbD003119.1 signal peptide peptidase-like 3 (XP_016477905.1)	3	3	3	3	0	1862100	0	0	0	0	0	0	0	#NUM!	20.8285	#NUM!	#NUM!	#NUM!	#NUM!	#NUM!	#NUM!	#NUM!	1	3	1	1	0	0	0	1	0	1	3	1	1	0	0	0	1	0	3	1	1	0
NbD003122.1	NbD003122.1	8	1	1	NbD003122.1 pheophytinase, chloroplastic (XP_019257432.1)	1	8	1	1	0	0	0	0	0	0	0	0	481830	#NUM!	#NUM!	#NUM!	#NUM!	#NUM!	#NUM!	#NUM!	#NUM!	18.8782	0	0	0	0	1	0	0	0	1	1	1	5	3	5	6	4	4	2	0	0	0	1
NbE05065299.1;NbE03057443.1;NbD003131.1	NbE05065299.1;NbE03057443.1;NbD003131.1	7;7;7	2;2;2	2;2;2	NbE05065299.1 probable mitochondrial import inner membrane translocase subunit TIM21 (XP_016451173.1);NbE03057443.1 probable mitochondrial import inner membrane translocase subunit TIM21 (XP_019252274.1);NbD003131.1 probable mitochondrial import inner me	3	7	2	2	0	1530700	0	0	0	0	0	0	0	#NUM!	20.5458	#NUM!	#NUM!	#NUM!	#NUM!	#NUM!	#NUM!	#NUM!	1	1	1	2	1	1	1	0	0	4	5	2	4	4	3	3	2	2	1	1	2	1
NbD003134.1;NbD044623.1;NbE44070499.1	NbD003134.1;NbD044623.1;NbE44070499.1	3;3;3	3;3;3	3;3;3	NbD003134.1 uncharacterized protein LOC104233647 isoform X1 (XP_009785376.1);NbD044623.1 uncharacterized protein LOC104233647 isoform X1 (XP_009785376.1);NbE44070499.1 uncharacterized protein LOC107781265 (XP_016457436.1)	3	3	3	3	0	0	0	0	0	0	0	0	0	#NUM!	#NUM!	#NUM!	#NUM!	#NUM!	#NUM!	#NUM!	#NUM!	#NUM!	1	0	0	0	0	0	0	0	0	1	0	0	0	0	0	0	0	0	0	0	0	0
NbD003141.1	NbD003141.1	7	7	7	NbD003141.1 inositol 2-dehydrogenase-like (XP_016448910.1)	1	7	7	7	0	0	0	0	0	0	1362800	0	1691700	#NUM!	#NUM!	#NUM!	#NUM!	#NUM!	#NUM!	20.3781	#NUM!	20.69	1	0	0	0	1	1	6	5	2	1	0	0	0	1	1	6	5	2	0	0	0	1
NbD022346.1;NbD003158.1	NbD022346.1;NbD003158.1	1;1	1;1	1;1	NbD022346.1 peroxisome biogenesis protein 19-1-like isoform X1 (XP_019252396.1);NbD003158.1 peroxisome biogenesis protein 19-1-like (XP_016504431.1)	2	1	1	1	0	0	0	0	0	0	0	0	0	#NUM!	#NUM!	#NUM!	#NUM!	#NUM!	#NUM!	#NUM!	#NUM!	#NUM!	0	0	0	0	0	0	0	0	0	0	0	0	0	0	0	0	0	0	0	0	0	0
NbD003161.1;NbE05067447.1;NbD027583.1	NbD003161.1;NbE05067447.1;NbD027583.1	5;5;3	5;5;3	5;5;3	NbD003161.1 chaperone protein dnaJ 13 (XP_019252267.1);NbE05067447.1 chaperone protein dnaJ 13 (XP_019252267.1);NbD027583.1 Partial, chaperone protein dnaJ 13 isoform X1 (XP_009766273.1)	3	5	5	5	736610	0	0	0	0	0	0	0	0	19.4905	#NUM!	#NUM!	#NUM!	#NUM!	#NUM!	#NUM!	#NUM!	#NUM!	3	0	0	2	0	0	0	0	1	3	0	0	2	0	0	0	0	1	0	0	2	0
NbD044992.1;NbD003172.1	NbD044992.1;NbD003172.1	1;1	1;1	1;1	NbD044992.1 uncharacterized protein LOC109216820 (XP_019236562.1);NbD003172.1 uncharacterized protein LOC109216820 (XP_019236562.1)	2	1	1	1	0	0	0	0	0	0	0	2101600	0	#NUM!	#NUM!	#NUM!	#NUM!	#NUM!	#NUM!	#NUM!	21.0031	#NUM!	0	1	0	0	1	1	0	1	1	0	1	0	0	1	1	0	1	1	1	0	0	1
NbD003208.1	NbD003208.1	14	14	14	NbD003208.1 uncharacterized protein LOC109206941 (XP_019225358.1)	1	14	14	14	0	0	0	0	0	0	2801000	2156200	3818200	#NUM!	#NUM!	#NUM!	#NUM!	#NUM!	#NUM!	21.4175	21.0401	21.8645	0	0	0	0	0	0	7	7	8	0	0	0	0	0	0	7	7	8	0	0	0	0
NbD003218.1	NbD003218.1	25	2	1	NbD003218.1 protein TIC 62, chloroplastic isoform X3 (XP_009804193.1)	1	25	2	1	0	0	0	0	0	0	1647800	0	0	#NUM!	#NUM!	#NUM!	#NUM!	#NUM!	#NUM!	20.6521	#NUM!	#NUM!	0	1	1	0	1	0	1	1	0	9	8	8	14	9	13	18	15	12	1	1	0	1
NbD003225.1;NbD035946.1;NbE03059647.1	NbD003225.1;NbD035946.1;NbE03059647.1	12;12;11	11;11;10	11;11;10	NbD003225.1 ATP-dependent Clp protease proteolytic subunit 6, chloroplastic (XP_019250451.1);NbD035946.1 ATP-dependent Clp protease proteolytic subunit 6, chloroplastic (XP_019250451.1);NbE03059647.1 ATP-dependent Clp protease proteolytic subunit 6, chlo	3	12	11	11	3121400	15249000	2226600	5782100	31695000	7508700	28087000	49108000	18602000	21.5738	23.8622	21.0864	22.4632	24.9178	22.8401	24.7434	25.5495	24.149	6	6	2	7	5	5	10	8	7	7	6	2	7	5	6	11	9	8	6	2	7	5
NbD003230.1	NbD003230.1	12	12	3	NbD003230.1 NAD(P)H-quinone oxidoreductase subunit S, chloroplastic-like (XP_016515802.1)	1	12	12	3	1079700	2004300	0	3242100	0	0	9473400	12795000	13394000	20.0422	20.9347	#NUM!	21.6285	#NUM!	#NUM!	23.1755	23.6091	23.6751	1	0	0	0	0	0	0	1	1	5	2	0	4	1	2	7	9	8	2	0	4	1
NbD003231.1	NbD003231.1	8	1	1	NbD003231.1 NAD(P)H-quinone oxidoreductase subunit S, chloroplastic-like (XP_016515802.1)	1	8	1	1	0	0	0	0	0	0	0	204580	0	#NUM!	#NUM!	#NUM!	#NUM!	#NUM!	#NUM!	#NUM!	17.6423	#NUM!	0	0	0	0	0	0	0	1	0	2	0	0	2	0	0	4	6	4	0	0	0	0
NbD003233.1;NbD026186.1;NbD021688.1	NbD003233.1;NbD026186.1;NbD021688.1	16;10;9	4;0;0	4;0;0	NbD003233.1 nucleoside diphosphate kinase 3-like (XP_019261349.1);NbD026186.1 nucleoside diphosphate kinase 3-like (XP_016485138.1);NbD021688.1 nucleoside diphosphate kinase 3-like (XP_016485138.1)	3	16	4	4	14452000	19589000	0	10829000	13255000	0	20015000	15131000	18703000	23.7848	24.2235	#NUM!	23.3684	23.66	#NUM!	24.2546	23.851	24.1568	3	3	0	4	2	1	3	3	3	14	10	7	15	10	9	14	11	12	3	0	4	2
NbD003234.1	NbD003234.1	15	15	13	NbD003234.1 UDP-glucose 4-epimerase GEPI48-like (XP_019261348.1)	1	15	15	13	0	0	0	0	0	0	0	3125000	0	#NUM!	#NUM!	#NUM!	#NUM!	#NUM!	#NUM!	#NUM!	21.5754	#NUM!	0	0	0	0	0	0	4	8	0	0	0	0	0	0	0	4	9	0	0	0	0	0
NbD003257.1;NbD030951.1;NbE03059470.1	NbD003257.1;NbD030951.1;NbE03059470.1	3;2;2	3;2;2	3;2;2	NbD003257.1 uncharacterized protein LOC107767895 (XP_016442486.1);NbD030951.1 uncharacterized protein LOC107782517 (XP_016458887.1);NbE03059470.1 uncharacterized protein LOC107767895 (XP_016442486.1)	3	3	3	3	0	0	0	208850	0	0	0	0	0	#NUM!	#NUM!	#NUM!	17.6721	#NUM!	#NUM!	#NUM!	#NUM!	#NUM!	1	0	0	1	0	0	0	1	1	1	0	0	1	0	0	0	1	1	0	0	1	0
NbD003265.1	NbD003265.1	3	3	3	NbD003265.1 uncharacterized protein LOC109232077 (XP_019253285.1)	1	3	3	3	0	0	0	1357000	0	0	0	0	0	#NUM!	#NUM!	#NUM!	20.372	#NUM!	#NUM!	#NUM!	#NUM!	#NUM!	1	0	0	3	0	0	0	0	0	1	0	0	3	0	0	0	0	0	0	0	3	0
NbD003268.1	NbD003268.1	4	4	4	NbD003268.1 lactoylglutathione lyase-like (XP_016467833.1)	1	4	4	4	0	0	0	0	0	0	0	550400	1068100	#NUM!	#NUM!	#NUM!	#NUM!	#NUM!	#NUM!	#NUM!	19.0701	20.0266	1	0	0	0	0	0	1	2	3	1	0	0	0	0	0	1	2	3	0	0	0	0
NbD003273.1	NbD003273.1	8	8	7	NbD003273.1 preprotein translocase subunit SECE1 (XP_019267380.1)	1	8	8	7	0	0	0	5365600	3637300	4519300	13681000	7794400	11547000	#NUM!	#NUM!	#NUM!	22.3553	21.7944	22.1077	23.7057	22.894	23.461	0	1	1	2	3	3	6	7	6	0	1	1	2	3	3	6	8	6	1	1	2	3
NbD003274.1	NbD003274.1	24	23	4	NbD003274.1 cysteine synthase (XP_019267385.1)	1	24	23	4	38099000	38981000	34286000	54638000	76989000	44455000	84400000	135630000	117160000	25.1832	25.2163	25.0311	25.7034	26.1981	25.4058	26.3307	27.0151	26.8039	3	1	2	3	3	3	3	3	3	15	11	13	19	11	15	17	17	16	10	12	18	10
NbD003278.1	NbD003278.1	4	4	4	NbD003278.1 protein TRIGALACTOSYLDIACYLGLYCEROL 1, chloroplastic (XP_009601751.1)	1	4	4	4	0	933430	0	421130	1099500	0	0	0	0	#NUM!	19.8322	#NUM!	18.6839	20.0684	#NUM!	#NUM!	#NUM!	#NUM!	1	2	1	2	2	0	0	0	0	1	2	1	2	2	0	0	0	0	2	1	2	2
NbD003284.1	NbD003284.1	21	3	3	NbD003284.1 probable protein disulfide-isomerase A6 (XP_016486857.1)	1	21	3	3	915070	1020100	0	2465400	2135500	0	1506500	1156500	863750	19.8035	19.9603	#NUM!	21.2334	21.0261	#NUM!	20.5228	20.1413	19.7203	2	2	1	2	2	1	3	2	2	14	8	7	14	11	10	15	13	15	2	1	2	2
NbD039991.1;NbD004409.1;NbD003287.1	NbD039991.1;NbD004409.1;NbD003287.1	21;21;21	21;21;21	10;10;10	NbD039991.1 GTP-binding protein SAR1A-like (XP_019242733.1);NbD004409.1 GTP-binding protein SAR1A-like (XP_019242733.1);NbD003287.1 GTP-binding protein SAR1A-like (XP_019242733.1)	3	21	21	10	51486000	55754000	27511000	228210000	142030000	97502000	13672000	51320000	30384000	25.6177	25.7326	24.7135	27.7658	27.0816	26.5389	23.7047	25.613	24.8568	2	1	1	10	3	4	2	6	3	9	6	5	21	8	8	7	11	7	6	5	21	8
NbD003288.1;NbE05063768.1	NbD003288.1;NbE05063768.1	14;13	6;5	3;3	NbD003288.1 dihydrolipoyl dehydrogenase 2, chloroplastic-like isoform X1 (XP_019242740.1);NbE05063768.1 dihydrolipoyl dehydrogenase 2, chloroplastic-like (XP_016472867.1)	2	14	6	3	1753500	0	0	0	0	0	0	0	0	20.7418	#NUM!	#NUM!	#NUM!	#NUM!	#NUM!	#NUM!	#NUM!	#NUM!	1	2	0	0	0	0	0	0	0	11	8	5	5	2	0	7	6	7	2	1	0	0
NbD003289.1	NbD003289.1	1	1	1	NbD003289.1 uncharacterized protein LOC104225339 (XP_009775415.1)	1	1	1	1	0	0	0	1032800	0	0	0	0	0	#NUM!	#NUM!	#NUM!	19.9781	#NUM!	#NUM!	#NUM!	#NUM!	#NUM!	1	0	0	1	0	0	1	0	0	1	0	0	1	0	0	1	0	0	0	0	1	0
NbD003290.1;NbE44073660.1;NbE03059653.1	NbD003290.1;NbE44073660.1;NbE03059653.1	23;20;19	23;20;19	4;4;4	NbD003290.1 calreticulin (XP_019242768.1);NbE44073660.1 calreticulin-like isoform X1 (XP_016435457.1);NbE03059653.1 calreticulin-like isoform X2 (XP_016435458.1)	3	23	23	4	37390000	10307000	7680800	52794000	5721300	4278500	18263000	18481000	24638000	25.1561	23.2971	22.8728	25.6539	22.4479	22.0287	24.1224	24.1395	24.5544	0	1	1	2	2	1	2	3	3	11	8	8	19	8	6	15	13	15	8	8	19	8
NbE03056993.1;NbD047379.1;NbD003298.1	NbE03056993.1;NbD047379.1;NbD003298.1	5;5;5	5;5;5	1;1;1	NbE03056993.1 uncharacterized protein LOC109223059 (XP_019242868.1);NbD047379.1 uncharacterized protein LOC109223059 (XP_019242868.1);NbD003298.1 uncharacterized protein LOC107818885 isoform X2 (XP_016500442.1)	3	5	5	1	3529300	1559800	0	5869200	0	2545600	0	0	0	21.751	20.5729	#NUM!	22.4847	#NUM!	21.2796	#NUM!	#NUM!	#NUM!	0	0	0	1	0	0	0	0	0	4	3	2	5	1	2	0	1	1	3	2	5	1
NbD003299.1;NbE03060371.1;NbD047378.1;NbD044185.1	NbD003299.1;NbE03060371.1;NbD047378.1	3;2;2;1	3;2;2;1	3;2;2;1	NbD003299.1 nicotianamine synthase (XP_019242876.1);NbE03060371.1 nicotianamine synthase (XP_019242876.1);NbD047378.1 nicotianamine synthase (XP_009789430.1)	4	3	3	3	0	0	0	0	0	0	0	0	0	#NUM!	#NUM!	#NUM!	#NUM!	#NUM!	#NUM!	#NUM!	#NUM!	#NUM!	0	0	0	0	0	0	0	0	0	0	0	0	0	0	0	0	0	0	0	0	0	0
NbD047372.1;NbD003302.1;NbD044183.1;NbE44073108.1	NbD047372.1;NbD003302.1	11;11;4;4	11;11;4;4	1;1;0;0	NbD047372.1 ATP-dependent Clp protease proteolytic subunit 5, chloroplastic-like (XP_019260407.1);NbD003302.1 ATP-dependent Clp protease proteolytic subunit 5, chloroplastic-like (XP_019260407.1)	4	11	11	1	45596000	92097000	36773000	71599000	162430000	84649000	63921000	137190000	58014000	25.4424	26.4567	25.1321	26.0934	27.2752	26.335	25.9298	27.0316	25.7899	1	1	1	1	1	1	1	1	1	8	8	8	9	9	10	8	9	9	8	8	9	9
NbD003307.1	NbD003307.1	6	6	6	NbD003307.1 trafficking protein particle complex subunit 4-like isoform X1 (XP_016445914.1)	1	6	6	6	2650000	0	4571400	4133600	0	1891600	0	0	3390400	21.3376	#NUM!	22.1242	21.979	#NUM!	20.8512	#NUM!	#NUM!	21.693	4	1	2	2	0	2	1	1	3	4	1	2	2	0	2	1	1	3	1	2	2	0
NbE03061568.1;NbE05067228.1;NbD015036.1;NbD003310.1	NbE03061568.1;NbE05067228.1;NbD015036.1;NbD003310.1	2;2;2;2	2;2;2;2	2;2;2;2	NbE03061568.1 alkaline/neutral invertase A, mitochondrial-like (XP_016454797.1);NbE05067228.1 alkaline/neutral invertase A, mitochondrial-like (XP_016454797.1);NbD015036.1 alkaline/neutral invertase A, mitochondrial-like (XP_019229084.1);NbD003310.1 alk	4	2	2	2	0	0	0	0	0	0	294650	0	0	#NUM!	#NUM!	#NUM!	#NUM!	#NUM!	#NUM!	18.1686	#NUM!	#NUM!	0	0	0	0	0	0	1	1	0	0	0	0	0	0	0	1	1	0	0	0	0	0
NbD003313.1;NbE03054093.1	NbD003313.1;NbE03054093.1	27;20	27;20	9;7	NbD003313.1 uncharacterized protein LOC109206323 (XP_019224688.1);NbE03054093.1 uncharacterized protein LOC104086813 isoform X2 (XP_009589450.1)	2	27	27	9	12917000	8767100	8486800	18645000	44909000	32729000	2476800	710240	916420	23.6228	23.0637	23.0168	24.1523	25.4205	24.9641	21.24	19.4379	19.8056	3	4	2	3	6	7	2	1	1	11	12	9	11	19	19	3	5	6	12	9	11	19
NbE03056876.1;NbD003315.1;NbD026108.1	NbE03056876.1;NbD003315.1	18;18;8	11;11;2	5;5;0	NbE03056876.1 elongation factor 1-delta 1-like isoform X1 (XP_009790695.1);NbD003315.1 elongation factor 1-delta 1-like isoform X2 (XP_016501078.1)	3	18	11	5	35301000	26254000	34711000	22232000	26582000	16847000	39776000	40385000	63686000	25.0732	24.646	25.0489	24.4061	24.6639	24.006	25.2454	25.2673	25.9245	4	4	3	4	3	3	4	5	5	15	12	12	15	11	10	14	16	17	8	7	9	7
NbD003323.1	NbD003323.1	25	6	6	NbD003323.1 psbP-like protein 1, chloroplastic (XP_019252126.1)	1	25	6	6	0	0	5014200	10688000	4839900	5051200	30792000	35204000	40552000	#NUM!	#NUM!	22.2576	23.3495	22.2065	22.2682	24.8761	25.0692	25.2733	1	1	2	4	3	2	6	4	5	9	9	8	18	13	11	22	21	20	1	2	4	3
NbD003332.1;NbE05066347.1;NbD016380.1	NbD003332.1	12;4;4	12;4;4	12;4;4	NbD003332.1 thylakoid lumenal 17.9 kDa protein, chloroplastic (XP_009771223.1)	3	12	12	12	2933300	0	0	5671200	0	0	19727000	19745000	19250000	21.4841	#NUM!	#NUM!	22.4352	#NUM!	#NUM!	24.2337	24.235	24.1984	4	1	0	3	1	0	10	8	7	4	1	0	3	1	0	10	8	7	1	0	3	1
NbD003333.1;NbD022958.1;NbD001776.1	NbD003333.1	12;2;2	2;0;0	2;0;0	NbD003333.1 CBS domain-containing protein CBSCBSPB5-like (XP_019243516.1)	3	12	2	2	0	0	0	0	0	0	0	0	0	#NUM!	#NUM!	#NUM!	#NUM!	#NUM!	#NUM!	#NUM!	#NUM!	#NUM!	0	0	0	0	1	1	0	1	0	3	3	1	6	9	9	2	5	5	0	0	0	1
NbD003335.1	NbD003335.1	11	2	2	NbD003335.1 gamma carbonic anhydrase-like 2, mitochondrial (XP_009775425.1)	1	11	2	2	3556700	0	0	4485700	7105100	4981500	1540400	0	2108600	21.7621	#NUM!	#NUM!	22.0969	22.7604	22.2481	20.5549	#NUM!	21.0079	2	1	1	2	2	2	2	1	2	7	6	5	9	6	8	9	8	7	1	1	2	2
NbE44072252.1;NbD003338.1;NbD037873.1	NbE44072252.1;NbD003338.1;NbD037873.1	9;9;5	9;9;5	9;9;5	NbE44072252.1 SUMO-activating enzyme subunit 1B-1-like (XP_016452215.1);NbD003338.1 SUMO-activating enzyme subunit 1B-1-like (XP_016452215.1);NbD037873.1 SUMO-activating enzyme subunit 1B-1-like (XP_016452215.1)	3	9	9	9	0	0	0	0	0	0	1189900	1076200	0	#NUM!	#NUM!	#NUM!	#NUM!	#NUM!	#NUM!	20.1824	20.0375	#NUM!	0	0	0	0	0	0	4	4	2	0	0	0	0	0	0	4	4	2	0	0	0	0
NbD037868.1;NbD003344.1;NbD015367.1	NbD037868.1;NbD003344.1;NbD015367.1	25;25;24	25;25;24	1;1;0	NbD037868.1 40S ribosomal protein SA-like (XP_019230676.1);NbD003344.1 40S ribosomal protein SA-like (XP_009789865.1);NbD015367.1 40S ribosomal protein Sa-2-like isoform X2 (XP_009594850.1)	3	25	25	1	620660000	434020000	160350000	347730000	415910000	418350000	169060000	186000000	192460000	29.2092	28.6932	27.2566	28.3734	28.6317	28.6401	27.333	27.4707	27.52	1	1	0	1	1	1	1	1	0	22	14	15	20	16	19	18	18	18	14	15	20	16
NbD003345.1	NbD003345.1	13	3	3	NbD003345.1 alpha-galactosidase-like (XP_016471264.1)	1	13	3	3	0	0	0	0	0	0	0	0	0	#NUM!	#NUM!	#NUM!	#NUM!	#NUM!	#NUM!	#NUM!	#NUM!	#NUM!	0	0	0	0	0	0	0	0	1	0	1	0	1	1	0	6	6	7	0	0	0	0
NbD037864.1;NbD003347.1;REV__NbD049393.1;REV__NbD051785.1;REV__NbD024995.1	NbD037864.1;NbD003347.1	5;5;1;1;1	5;5;1;1;1	3;3;0;0;0	NbD037864.1 probable aquaporin TIP3-2 (XP_016491898.1);NbD003347.1 probable aquaporin TIP3-2 (XP_016491898.1)	5	5	5	3	9546400	26896000	6369600	8556300	16354000	4657100	5432400	9217700	6429400	23.1865	24.6809	22.6028	23.0286	23.9631	22.151	22.3732	23.136	22.6163	3	3	2	3	2	0	1	2	1	4	4	4	4	3	2	2	3	3	4	4	4	3
NbD003348.1	NbD003348.1	1	1	1	NbD003348.1 probable inactive receptor kinase At2g26730 (XP_016491888.1)	1	1	1	1	0	0	0	0	0	0	0	125480	0	#NUM!	#NUM!	#NUM!	#NUM!	#NUM!	#NUM!	#NUM!	16.9371	#NUM!	0	0	0	0	0	0	0	1	0	0	0	0	0	0	0	0	1	0	0	0	0	0
NbD003353.1;NbD037858.1	NbD003353.1;NbD037858.1	4;3	4;3	4;3	NbD003353.1 Partial, uncharacterized protein LOC104218391 (XP_009767180.1);NbD037858.1 Partial, uncharacterized protein LOC104218391 (XP_009767180.1)	2	4	4	4	0	0	0	0	0	0	3997900	14917000	4410900	#NUM!	#NUM!	#NUM!	#NUM!	#NUM!	#NUM!	21.9308	23.8305	22.0726	0	1	0	0	0	1	3	3	3	0	1	0	0	0	1	3	3	3	1	0	0	0
NbD003354.1;NbD037856.1;NbE44074514.1	NbD003354.1;NbD037856.1;NbE44074514.1	15;15;11	15;15;11	4;4;4	NbD003354.1 phytochrome-associated serine/threonine-protein phosphatase 3 isoform X1 (XP_016489709.1);NbD037856.1 phytochrome-associated serine/threonine-protein phosphatase 3 isoform X1 (XP_016489709.1);NbE44074514.1 phytochrome-associated serine/threon	3	15	15	4	1465200	3163700	2686000	8351800	1474100	3903400	3017000	6004100	5549300	20.4827	21.5932	21.357	22.9937	20.4914	21.8963	21.5247	22.5175	22.4039	1	0	0	3	0	0	1	2	3	3	3	2	10	1	4	9	11	11	3	2	10	1
NbD003364.1	NbD003364.1	8	4	0	NbD003364.1 nuclear pore complex protein Sec13c (BAO49717.1)	1	8	4	0	0	0	0	0	0	0	0	546620	0	#NUM!	#NUM!	#NUM!	#NUM!	#NUM!	#NUM!	#NUM!	19.0602	#NUM!	0	0	0	0	0	0	0	0	0	1	1	1	5	0	2	3	4	2	0	0	2	0
NbD003388.1	NbD003388.1	17	9	6	NbD003388.1 enoyl-[acyl-carrier-protein] reductase [NADH] 2, chloroplastic-like (XP_016453655.1)	1	17	9	6	4735200	0	0	0	0	0	7738400	11237000	7376200	22.175	#NUM!	#NUM!	#NUM!	#NUM!	#NUM!	22.8836	23.4218	22.8144	0	0	0	0	0	0	2	4	3	7	3	5	8	4	3	11	12	11	0	1	1	0
NbE05066808.1;NbD003393.1;NbD029544.1	NbE05066808.1;NbD003393.1;NbD029544.1	1;1;1	1;1;1	1;1;1	NbE05066808.1 phosducin-like protein 3 (XP_016476002.1);NbD003393.1 phosducin-like protein 3 (XP_016515973.1);NbD029544.1 phosducin-like protein 3 (XP_016476002.1)	3	1	1	1	0	0	0	225230	0	0	0	0	0	#NUM!	#NUM!	#NUM!	17.781	#NUM!	#NUM!	#NUM!	#NUM!	#NUM!	1	0	0	1	0	0	0	0	0	1	0	0	1	0	0	0	0	0	0	0	1	0
NbE03053492.1;NbD003396.1;NbD029261.1;NbE44073118.1	NbE03053492.1;NbD003396.1	10;10;2;2	2;2;0;0	2;2;0;0	NbE03053492.1 DNA ligase 1 (XP_009602973.1);NbD003396.1 DNA ligase 1 (XP_009602973.1)	4	10	2	2	0	0	0	0	0	0	0	0	134260	#NUM!	#NUM!	#NUM!	#NUM!	#NUM!	#NUM!	#NUM!	#NUM!	17.0347	0	0	0	0	0	0	1	0	1	1	1	0	0	0	0	5	1	2	0	0	0	0
NbD038808.1;NbD003397.1;NbE44074512.1;NbD045786.1;NbE44074666.1;NbD012246.1;NbE44069759.1;NbD007590.1	NbD038808.1;NbD003397.1;NbE44074512.1;NbD045786.1;NbE44074666.1;NbD012246.1	3;3;2;2;2;2;1;1	3;3;2;2;2;2;1;1	3;3;2;2;2;2;1;1	NbD038808.1 nuclear transcription factor Y subunit B-3-like (XP_016480254.1);NbD003397.1 nuclear transcription factor Y subunit B-3-like (XP_016480254.1);NbE44074512.1 nuclear transcription factor Y subunit B-3-like (XP_016434682.1);NbD045786.1 Partial,	8	3	3	3	0	0	0	0	0	0	0	0	0	#NUM!	#NUM!	#NUM!	#NUM!	#NUM!	#NUM!	#NUM!	#NUM!	#NUM!	0	0	0	1	0	1	0	0	0	0	0	0	1	0	1	0	0	0	0	0	1	0
NbE05065096.1;NbD003398.1;NbE05067710.1	NbE05065096.1;NbD003398.1;NbE05067710.1	1;1;1	1;1;1	1;1;1	NbE05065096.1 uncharacterized protein LOC109229016 (XP_019249861.1);NbD003398.1 uncharacterized protein LOC109229016 (XP_019249861.1);NbE05067710.1 uncharacterized protein LOC109229016 (XP_019249861.1)	3	1	1	1	0	0	0	0	0	0	0	0	0	#NUM!	#NUM!	#NUM!	#NUM!	#NUM!	#NUM!	#NUM!	#NUM!	#NUM!	0	0	0	0	0	0	1	0	0	0	0	0	0	0	0	1	0	0	0	0	0	0
NbE03058506.1;NbE05066544.1;NbD003407.1	NbE03058506.1;NbE05066544.1;NbD003407.1	3;3;3	3;3;3	2;2;2	NbE03058506.1 mitochondrial import inner membrane translocase subunit TIM50-like (XP_016500059.1);NbE05066544.1 mitochondrial import inner membrane translocase subunit TIM50-like (XP_016500059.1);NbD003407.1 mitochondrial import inner membrane translocas	3	3	3	2	0	0	370790	0	0	0	0	0	0	#NUM!	#NUM!	18.5002	#NUM!	#NUM!	#NUM!	#NUM!	#NUM!	#NUM!	0	0	0	1	0	0	0	0	0	1	1	1	1	0	0	0	0	0	1	1	1	0
NbE44071902.1;NbE44071498.1;NbE44070515.1;NbD003422.1;NbE44070591.1;NbD007132.1;NbD012423.1	NbE44071902.1;NbE44071498.1;NbE44070515.1;NbD003422.1;NbE44070591.1;NbD007132.1;NbD012423.1	1;1;1;1;1;1;1	1;1;1;1;1;1;1	1;1;1;1;1;1;1	NbE44071902.1 Partial, cytochrome c maturation protein CcmFc (mitochondrion) (YP_173470.1);NbE44071498.1 Partial, putative cytochrome c biogenesis ccmF-like mitochondrial protein (XP_009785897.1);NbE44070515.1 Partial, putative cytochrome c biogenesis cc	7	1	1	1	0	0	0	0	0	0	0	1210000	0	#NUM!	#NUM!	#NUM!	#NUM!	#NUM!	#NUM!	#NUM!	20.2066	#NUM!	0	0	0	1	0	0	1	1	1	0	0	0	1	0	0	1	1	1	0	0	1	0
NbD003425.1;NbD023717.1	NbD003425.1;NbD023717.1	1;1	1;1	1;1	NbD003425.1 protein QUIRKY-like (XP_016496802.1);NbD023717.1 FT-interacting protein 1 (XP_019231972.1)	2	1	1	1	90081	0	0	0	0	0	0	0	0	16.4589	#NUM!	#NUM!	#NUM!	#NUM!	#NUM!	#NUM!	#NUM!	#NUM!	1	0	0	0	0	0	0	0	0	1	0	0	0	0	0	0	0	0	0	0	0	0
NbD003436.1;NbD026035.1;NbE03060745.1	NbD003436.1;NbD026035.1;NbE03060745.1	3;3;2	3;3;2	3;3;2	NbD003436.1 FAD-linked sulfhydryl oxidase ERV1 isoform X2 (XP_019230306.1);NbD026035.1 FAD-linked sulfhydryl oxidase ERV1-like (XP_016504084.1);NbE03060745.1 Partial, uncharacterized protein LOC109211249 isoform X1 (XP_019230305.1)	3	3	3	3	0	0	0	909260	0	0	0	0	0	#NUM!	#NUM!	#NUM!	19.7943	#NUM!	#NUM!	#NUM!	#NUM!	#NUM!	0	1	0	2	1	0	0	0	0	0	1	0	2	1	0	0	0	0	1	0	2	1
NbD003441.1	NbD003441.1	18	16	5	NbD003441.1 glutamine synthetase-like (XP_016453497.1)	1	18	16	5	11284000	0	0	6339400	1352200	0	13982000	4332400	3673500	23.4278	#NUM!	#NUM!	22.5959	20.3669	#NUM!	23.7371	22.0467	21.8087	2	0	0	3	1	0	4	4	1	8	3	1	8	7	2	13	13	10	1	0	6	5
NbE44073832.1;NbD003443.1;NbE03059025.1	NbE44073832.1;NbD003443.1;NbE03059025.1	12;12;12	2;2;2	2;2;2	NbE44073832.1 ADP,ATP carrier protein 1, mitochondrial-like (XP_019251877.1);NbD003443.1 ADP,ATP carrier protein 1, mitochondrial-like (XP_019251877.1);NbE03059025.1 ADP,ATP carrier protein 1, mitochondrial-like isoform X1 (XP_016488453.1)	3	12	2	2	0	0	0	0	0	0	1681700	0	0	#NUM!	#NUM!	#NUM!	#NUM!	#NUM!	#NUM!	20.6815	#NUM!	#NUM!	0	0	0	1	0	2	2	0	0	8	5	7	11	6	10	9	9	8	0	0	1	0
NbE03054550.1;NbD003453.1;NbD013528.1	NbE03054550.1;NbD003453.1;NbD013528.1	5;5;3	5;5;3	5;5;3	NbE03054550.1 uncharacterized protein LOC107779462 (XP_016455392.1);NbD003453.1 uncharacterized protein LOC107779462 (XP_016455392.1);NbD013528.1 Partial, uncharacterized protein LOC107779462 (XP_016455392.1)	3	5	5	5	0	0	0	1137400	0	0	2467800	1276400	1495200	#NUM!	#NUM!	#NUM!	20.1173	#NUM!	#NUM!	21.2348	20.2836	20.5119	0	0	0	2	0	0	3	3	3	0	0	0	2	0	0	3	3	3	0	0	2	0
NbD019040.1;NbE44069688.1;NbD003461.1;NbD023588.1	NbD019040.1;NbE44069688.1;NbD003461.1;NbD023588.1	4;4;4;3	4;4;4;3	4;4;4;3	NbD019040.1 sulfoquinovosyl transferase SQD2-like (XP_016468342.1);NbE44069688.1 sulfoquinovosyl transferase SQD2-like (XP_016468342.1);NbD003461.1 sulfoquinovosyl transferase SQD2-like (XP_016468342.1);NbD023588.1 sulfoquinovosyl transferase SQD2-like	4	4	4	4	0	0	0	0	0	0	0	0	0	#NUM!	#NUM!	#NUM!	#NUM!	#NUM!	#NUM!	#NUM!	#NUM!	#NUM!	1	1	0	1	1	0	0	1	0	1	1	0	1	1	0	0	1	0	1	0	1	1
NbD012630.1;NbD003467.1	NbD012630.1;NbD003467.1	1;1	1;1	1;1	NbD012630.1 acyl-protein thioesterase 2-like (XP_016447065.1);NbD003467.1 acyl-protein thioesterase 2-like (XP_016447065.1)	2	1	1	1	0	0	0	0	0	0	0	0	0	#NUM!	#NUM!	#NUM!	#NUM!	#NUM!	#NUM!	#NUM!	#NUM!	#NUM!	0	0	0	0	0	0	0	0	1	0	0	0	0	0	0	0	0	1	0	0	0	0
NbD003474.1	NbD003474.1	9	1	1	NbD003474.1 aspartyl protease family protein At5g10770-like (XP_016437414.1)	1	9	1	1	0	0	0	0	0	0	0	0	0	#NUM!	#NUM!	#NUM!	#NUM!	#NUM!	#NUM!	#NUM!	#NUM!	#NUM!	0	0	0	0	0	0	0	0	0	5	5	6	6	4	5	6	4	5	0	0	0	0
NbD003475.1	NbD003475.1	16	16	5	NbD003475.1 syntaxin-61-like (XP_016456480.1)	1	16	16	5	10147000	12702000	12230000	7255600	8151300	5349800	0	0	0	23.2745	23.5986	23.5439	22.7907	22.9586	22.3511	#NUM!	#NUM!	#NUM!	3	3	1	3	2	1	0	0	1	11	7	4	10	5	3	0	1	1	7	4	10	5
NbD003490.1;NbD000877.1;NbE44072933.1	NbD003490.1;NbD000877.1;NbE44072933.1	4;3;3	3;2;2	3;2;2	NbD003490.1 probable beta-D-xylosidase 6 (XP_016465710.1);NbD000877.1 probable beta-D-xylosidase 6 (XP_019230348.1);NbE44072933.1 probable beta-D-xylosidase 6 (XP_016465710.1)	3	4	3	3	0	0	0	0	0	0	0	0	0	#NUM!	#NUM!	#NUM!	#NUM!	#NUM!	#NUM!	#NUM!	#NUM!	#NUM!	1	0	0	0	0	0	2	0	1	1	0	0	0	0	0	3	0	2	0	0	0	0
NbD003503.1;NbE44070734.1;NbD026918.1;NbD006452.1;NbE03061482.1	NbD003503.1;NbE44070734.1	18;18;3;1;1	18;18;3;1;1	18;18;3;1;1	NbD003503.1 acylsugar acyltransferase 3-like (XP_016453912.1);NbE44070734.1 acylsugar acyltransferase 3-like (XP_016453912.1)	5	18	18	18	5130700	4238800	4294400	2584000	4343100	1979300	6643500	10796000	26880000	22.2907	22.0152	22.034	21.3012	22.0503	20.9166	22.6635	23.364	24.68	5	4	4	5	4	3	10	9	9	5	4	4	5	4	3	10	9	9	4	4	5	4
NbD003513.1	NbD003513.1	2	2	2	NbD003513.1 cysteine proteinase inhibitor B-like (XP_016465477.1)	1	2	2	2	0	0	0	0	0	0	0	0	0	#NUM!	#NUM!	#NUM!	#NUM!	#NUM!	#NUM!	#NUM!	#NUM!	#NUM!	0	0	0	0	0	0	0	1	1	0	0	0	0	0	0	0	1	1	0	0	0	0
NbD003525.1	NbD003525.1	29	29	2	NbD003525.1 40S ribosomal protein S6 (XP_019234073.1)	1	29	29	2	1417800000	357270000	199810000	336050000	83743000	76391000	113700000	134160000	168650000	30.401	28.4124	27.5741	28.3241	26.3195	26.1869	26.7607	26.9994	27.3295	2	2	2	2	2	1	1	1	1	24	15	17	23	12	14	15	14	15	15	17	23	12
NbD003528.1	NbD003528.1	20	20	4	NbD003528.1 L-arabinokinase-like (XP_016438507.1)	1	20	20	4	881190	0	0	777850	0	929090	927680	1090600	1084400	19.7491	#NUM!	#NUM!	19.5691	#NUM!	19.8255	19.8233	20.0567	20.0485	0	0	0	0	0	1	0	1	0	4	0	1	3	0	4	3	6	7	0	1	3	0
NbD003535.1	NbD003535.1	2	2	2	NbD003535.1 probable cyclic nucleotide-gated ion channel 14 (XP_016464534.1)	1	2	2	2	0	0	0	0	0	0	0	7002300	0	#NUM!	#NUM!	#NUM!	#NUM!	#NUM!	#NUM!	#NUM!	22.7394	#NUM!	0	0	0	0	0	0	1	2	1	0	0	0	0	0	0	1	2	1	0	0	0	0
NbD003553.1;NbD012538.1	NbD003553.1;NbD012538.1	2;1	2;1	2;1	NbD003553.1 ranBP2-type zinc finger protein At1g67325 (XP_019226028.1);NbD012538.1 ranBP2-type zinc finger protein At1g67325 (XP_019226028.1)	2	2	2	2	0	0	0	0	0	0	0	0	43633	#NUM!	#NUM!	#NUM!	#NUM!	#NUM!	#NUM!	#NUM!	#NUM!	15.4131	0	0	0	0	0	0	1	1	1	0	0	0	0	0	0	1	1	1	0	0	0	0
NbD003559.1	NbD003559.1	17	17	6	NbD003559.1 probable plastid-lipid-associated protein 6, chloroplastic (XP_009802070.1)	1	17	17	6	82501000	152020000	190910000	133500000	262600000	409440000	114130000	84633000	136390000	26.2979	27.1797	27.5083	26.9923	27.9683	28.6091	26.7661	26.3347	27.0232	3	4	4	6	4	5	5	4	4	11	11	14	14	12	14	12	12	13	11	14	14	12
NbD003572.1	NbD003572.1	14	14	3	NbD003572.1 cyanate hydratase isoform X1 (XP_016479958.1)	1	14	14	3	10542000	0	7457200	41480000	12073000	9186800	39844000	47822000	70655000	23.3296	#NUM!	22.8302	25.3059	23.5253	23.1311	25.2479	25.5112	26.0743	2	0	1	2	0	1	2	2	2	8	1	4	11	5	4	10	8	8	1	4	11	5
NbD003577.1;NbE44071523.1;NbE05065906.1	NbD003577.1;NbE44071523.1;NbE05065906.1	4;4;4	4;4;4	4;4;4	NbD003577.1 acyl-CoA-binding domain-containing protein 4 (XP_019237186.1);NbE44071523.1 acyl-CoA-binding domain-containing protein 4 (XP_019237186.1);NbE05065906.1 acyl-CoA-binding domain-containing protein 4 (XP_019237186.1)	3	4	4	4	0	0	0	0	0	0	307590	0	0	#NUM!	#NUM!	#NUM!	#NUM!	#NUM!	#NUM!	18.2306	#NUM!	#NUM!	1	0	0	1	0	0	3	2	1	1	0	0	1	0	0	3	2	1	0	0	1	0
NbD003587.1	NbD003587.1	1	1	1	NbD003587.1 glutathione S-transferase U7-like (XP_019240982.1)	1	1	1	1	0	0	0	0	0	0	0	74596	0	#NUM!	#NUM!	#NUM!	#NUM!	#NUM!	#NUM!	#NUM!	16.1868	#NUM!	0	0	0	0	0	0	0	1	0	0	0	0	0	0	0	0	1	0	0	0	0	0
NbD003593.1;NbD046521.1;NbD014141.1	NbD003593.1	13;1;1	13;1;1	3;0;0	NbD003593.1 probable xyloglucan endotransglucosylase/hydrolase protein (XP_016462269.1)	3	13	13	3	1250600	2800200	0	715890	4373700	0	3376500	6148900	4144400	20.2542	21.4171	#NUM!	19.4494	22.0604	#NUM!	21.6871	22.5519	21.9827	1	0	1	2	0	0	1	1	1	6	2	2	6	2	0	7	6	5	2	2	6	2
NbD003598.1;NbD049416.1	NbD003598.1;NbD049416.1	24;23	24;23	8;7	NbD003598.1 Partial, 40S ribosomal protein S10-1-like (XP_016456685.1);NbD049416.1 40S ribosomal protein S10-1-like (XP_016456685.1)	2	24	24	8	1320100000	649900000	235640000	459580000	488250000	289390000	76019000	224050000	100550000	30.298	29.2756	27.812	28.7757	28.863	28.1084	26.1799	27.7392	26.5833	8	2	2	8	2	4	2	2	2	21	10	10	22	11	14	13	11	10	10	10	22	11
NbD003599.1	NbD003599.1	7	1	1	NbD003599.1 REF/SRPP-like protein At3g05500 (XP_016510231.1)	1	7	1	1	0	0	0	0	0	867790	0	0	0	#NUM!	#NUM!	#NUM!	#NUM!	#NUM!	19.727	#NUM!	#NUM!	#NUM!	1	1	1	1	1	1	0	0	0	7	5	6	6	6	7	0	1	0	1	1	1	1
NbD003600.1	NbD003600.1	15	2	2	NbD003600.1 ATP-dependent Clp protease proteolytic subunit-related protein 3, chloroplastic (XP_009782460.1)	1	15	2	2	3553500	0	0	0	0	0	2178700	1594600	1265000	21.7608	#NUM!	#NUM!	#NUM!	#NUM!	#NUM!	21.055	20.6048	20.2707	1	1	1	1	1	1	1	1	1	11	10	8	10	8	10	13	12	12	1	1	1	1
NbD003601.1	NbD003601.1	2	2	2	NbD003601.1 uncharacterized protein LOC109219461 (XP_019239550.1)	1	2	2	2	0	0	0	0	0	0	0	756490	0	#NUM!	#NUM!	#NUM!	#NUM!	#NUM!	#NUM!	#NUM!	19.529	#NUM!	0	0	0	0	0	0	1	2	0	0	0	0	0	0	0	1	2	0	0	0	0	0
NbD003605.1	NbD003605.1	24	23	1	NbD003605.1 26S protease regulatory subunit 6A homolog (XP_019227878.1)	1	24	23	1	8488300	5742200	5678400	4803000	2767400	0	4898200	3532700	3578300	23.017	22.4532	22.4371	22.1955	21.4001	#NUM!	22.2238	21.7523	21.7708	0	0	1	0	0	0	0	1	1	12	6	11	10	3	5	9	9	10	5	10	9	2
NbD003611.1	NbD003611.1	21	1	1	NbD003611.1 60S ribosomal protein L22-3-like (XP_019240556.1)	1	21	1	1	0	0	0	14340000	0	0	0	0	0	#NUM!	#NUM!	#NUM!	23.7735	#NUM!	#NUM!	#NUM!	#NUM!	#NUM!	1	1	1	1	1	1	1	1	1	19	8	11	19	10	12	13	11	13	1	1	1	1
NbD003612.1;NbD008494.1	NbD003612.1;NbD008494.1	3;2	2;1	2;1	NbD003612.1 auxin-repressed 12.5 kDa protein-like (XP_016472545.1);NbD008494.1 auxin-repressed 12.5 kDa protein-like (XP_016472545.1)	2	3	2	2	0	0	0	0	0	0	0	0	0	#NUM!	#NUM!	#NUM!	#NUM!	#NUM!	#NUM!	#NUM!	#NUM!	#NUM!	0	0	0	0	0	0	0	0	0	0	0	0	0	0	0	0	1	1	0	0	0	0
NbD003620.1;NbD012723.1	NbD003620.1;NbD012723.1	8;7	8;7	8;7	NbD003620.1 malignant T-cell-amplified sequence 1 homolog (XP_016512094.1);NbD012723.1 malignant T-cell-amplified sequence 1 homolog (XP_016512094.1)	2	8	8	8	6125300	3852800	0	9410400	0	0	3141900	3678700	1893200	22.5463	21.8775	#NUM!	23.1658	#NUM!	#NUM!	21.5832	21.8108	20.8524	5	2	0	7	1	1	2	4	3	5	2	0	7	1	1	2	4	3	2	0	7	1
NbD003621.1	NbD003621.1	21	7	6	NbD003621.1 60S ribosomal protein L18-2-like (XP_019243667.1)	1	21	7	6	88335000	0	0	3822400	0	0	4634300	2935300	4245800	26.3965	#NUM!	#NUM!	21.866	#NUM!	#NUM!	22.1439	21.4851	22.0176	6	0	1	3	0	0	2	2	2	19	8	7	12	5	4	7	10	8	0	1	3	0
NbE03061483.1;NbD003622.1	NbE03061483.1;NbD003622.1	18;18	18;18	8;8	NbE03061483.1 epoxide hydrolase (ACE82565.1);NbD003622.1 epoxide hydrolase (ACE82565.1)	2	18	18	8	2627900	3325300	0	3744200	2016800	0	5318900	8350000	5710700	21.3255	21.6651	#NUM!	21.8362	20.9436	#NUM!	22.3427	22.9933	22.4452	2	0	0	3	0	1	4	7	5	6	2	1	8	3	1	9	13	8	2	1	8	3
NbD003632.1	NbD003632.1	3	3	3	NbD003632.1 F-box protein PP2-B15-like (XP_009795812.1)	1	3	3	3	0	930200	0	0	497170	0	0	0	0	#NUM!	19.8272	#NUM!	#NUM!	18.9234	#NUM!	#NUM!	#NUM!	#NUM!	0	2	1	0	2	2	0	0	0	0	2	1	0	2	2	0	0	0	2	1	0	2
NbD003633.1	NbD003633.1	2	2	2	NbD003633.1 deoxyuridine 5-triphosphate nucleotidohydrolase (XP_019235850.1)	1	2	2	2	0	0	0	0	0	0	0	695730	0	#NUM!	#NUM!	#NUM!	#NUM!	#NUM!	#NUM!	#NUM!	19.4082	#NUM!	0	0	0	0	0	0	0	2	0	0	0	0	0	0	0	0	2	0	0	0	0	0
NbE05068787.1;NbD003637.1;NbD012726.1;NbE03059545.1;NbD044695.1	NbE05068787.1;NbD003637.1;NbD012726.1;NbE03059545.1;NbD044695.1	24;24;20;13;13	24;24;20;13;13	19;19;16;8;8	NbE05068787.1 topless-related protein 3-like isoform X1 (XP_019252621.1);NbD003637.1 topless-related protein 3-like isoform X1 (XP_019252621.1);NbD012726.1 Partial, topless-related protein 3-like isoform X1 (XP_019252621.1);NbE03059545.1 topless-related	5	24	24	19	1341400	3018900	1303900	3116400	2476300	6298000	1818500	1641800	3716800	20.3553	21.5256	20.3144	21.5714	21.2398	22.5865	20.7943	20.6468	21.8256	1	2	1	2	2	4	7	5	8	3	7	4	6	5	8	11	8	10	7	4	6	5
NbD003640.1;NbE03056278.1;NbD051378.1	NbD003640.1;NbE03056278.1;NbD051378.1	5;5;5	5;5;5	5;5;5	NbD003640.1 single-stranded DNA-binding protein, mitochondrial (XP_009777882.1);NbE03056278.1 single-stranded DNA-binding protein, mitochondrial (XP_009777882.1);NbD051378.1 single-stranded DNA-binding protein, mitochondrial-like (XP_016469488.1)	3	5	5	5	0	0	0	0	0	0	0	0	796090	#NUM!	#NUM!	#NUM!	#NUM!	#NUM!	#NUM!	#NUM!	#NUM!	19.6026	1	0	0	0	0	0	1	2	2	1	0	0	0	0	0	1	2	2	0	0	0	0
NbD003648.1	NbD003648.1	8	1	1	NbD003648.1 signal peptidase complex subunit 3B-like (XP_019228162.1)	1	8	1	1	4271200	0	0	0	0	0	0	0	0	22.0262	#NUM!	#NUM!	#NUM!	#NUM!	#NUM!	#NUM!	#NUM!	#NUM!	1	0	1	1	1	0	0	0	1	5	3	3	5	5	2	2	1	3	0	1	1	1
NbD003654.1	NbD003654.1	7	7	5	NbD003654.1 mevalonate kinase-like (XP_019228155.1)	1	7	7	5	937900	0	0	0	0	0	3791900	0	2063200	19.8391	#NUM!	#NUM!	#NUM!	#NUM!	#NUM!	21.8545	#NUM!	20.9765	1	0	0	1	0	1	4	1	1	2	0	0	1	0	1	6	2	2	0	0	1	0
NbD003658.1	NbD003658.1	19	4	4	NbD003658.1 serine--tRNA ligase (XP_019245453.1)	1	19	4	4	0	0	0	0	0	0	1297200	1212000	1545700	#NUM!	#NUM!	#NUM!	#NUM!	#NUM!	#NUM!	20.307	20.209	20.5598	1	2	1	1	1	1	3	3	3	5	4	2	6	3	3	13	11	15	2	1	1	1
NbE05064146.1;NbD003659.1	NbE05064146.1;NbD003659.1	6;6	6;6	3;3	NbE05064146.1 protein YIPF1 homolog (XP_019245451.1);NbD003659.1 protein YIPF1 homolog (XP_019245451.1)	2	6	6	3	5815900	11623000	14321000	4133700	4975600	4578600	0	0	2858200	22.4716	23.4705	23.7716	21.979	22.2464	22.1265	#NUM!	#NUM!	21.4467	3	3	3	3	3	2	0	1	3	4	5	4	4	5	3	1	1	3	5	4	4	5
NbD003660.1	NbD003660.1	10	1	1	NbD003660.1 Partial, peroxisomal adenine nucleotide carrier 1-like (XP_019245450.1)	1	10	1	1	0	0	0	0	0	0	0	219230	0	#NUM!	#NUM!	#NUM!	#NUM!	#NUM!	#NUM!	#NUM!	17.7421	#NUM!	1	1	0	1	1	0	0	1	0	7	5	4	7	6	4	4	5	4	1	0	1	1
NbD003667.1;NbD035049.1	NbD003667.1;NbD035049.1	2;1	2;1	2;1	NbD003667.1 proteinase inhibitor-like (XP_009799412.1);NbD035049.1 proteinase inhibitor-like (XP_009799412.1)	2	2	2	2	0	0	0	0	0	0	0	979470	0	#NUM!	#NUM!	#NUM!	#NUM!	#NUM!	#NUM!	#NUM!	19.9016	#NUM!	0	0	0	0	0	0	0	1	0	0	0	0	0	0	0	0	1	0	0	0	0	0
NbD003688.1	NbD003688.1	5	1	1	NbD003688.1 probable uridine nucleosidase 1 (XP_019247954.1)	1	5	1	1	0	0	0	0	0	0	0	469520	0	#NUM!	#NUM!	#NUM!	#NUM!	#NUM!	#NUM!	#NUM!	18.8408	#NUM!	0	1	0	0	0	0	1	1	0	0	1	0	1	1	1	4	4	2	1	0	0	0
NbE03061447.1;NbD009597.1;NbD003698.1	NbE03061447.1;NbD009597.1;NbD003698.1	1;1;1	1;1;1	1;1;1	NbE03061447.1 sialyltransferase-like protein 2 (XP_019232407.1);NbD009597.1 sialyltransferase-like protein 2 (XP_019232407.1);NbD003698.1 sialyltransferase-like protein 2 (XP_019232407.1)	3	1	1	1	0	241280	0	0	0	0	0	0	0	#NUM!	17.8803	#NUM!	#NUM!	#NUM!	#NUM!	#NUM!	#NUM!	#NUM!	0	1	0	0	0	0	0	0	0	0	1	0	0	0	0	0	0	0	1	0	0	0
NbD003707.1;NbD027764.1;NbD018891.1	NbD003707.1	39;2;2	6;0;0	6;0;0	NbD003707.1 probable phosphoribosylformylglycinamidine synthase, chloroplastic/mitochondrial (XP_016439977.1)	3	39	6	6	0	0	0	0	0	0	923860	0	685240	#NUM!	#NUM!	#NUM!	#NUM!	#NUM!	#NUM!	19.8173	#NUM!	19.3862	0	0	0	0	0	0	3	4	2	2	1	2	2	0	0	23	18	17	0	0	0	0
NbD003710.1;NbD049222.1	NbD003710.1	14;6	14;6	6;0	NbD003710.1 nicotinate phosphoribosyltransferase 2-like (XP_019243834.1)	2	14	14	6	1433600	1182500	1645700	1931900	1344700	1322100	1891200	1313000	1850300	20.4512	20.1734	20.6503	20.8816	20.3589	20.3344	20.8509	20.3244	20.8193	1	0	0	1	0	0	1	1	1	4	3	3	4	4	3	8	4	6	3	3	4	4
NbE03057265.1;NbD003722.1	NbE03057265.1;NbD003722.1	14;14	14;14	4;4	NbE03057265.1 trafficking protein particle complex subunit 11-like isoform X1 (XP_016466185.1);NbD003722.1 trafficking protein particle complex subunit 11 (XP_019267561.1)	2	14	14	4	449500	2145400	2414300	0	0	0	0	0	0	18.778	21.0328	21.2032	#NUM!	#NUM!	#NUM!	#NUM!	#NUM!	#NUM!	1	1	2	0	0	0	0	0	0	4	3	5	3	1	0	1	1	1	3	5	3	1
NbD020685.1;NbD003731.1;NbE03060460.1;NbD038512.1;NbD016654.1	NbD020685.1;NbD003731.1;NbE03060460.1;NbD038512.1;NbD016654.1	4;4;4;4;4	4;4;4;4;4	4;4;4;4;4	NbD020685.1 MLO-like protein 8 (XP_019264927.1);NbD003731.1 MLO-like protein 8 (XP_019264927.1);NbE03060460.1 MLO-like protein 8 isoform X1 (XP_019231107.1);NbD038512.1 MLO-like protein 8 isoform X1 (XP_019231107.1);NbD016654.1 MLO-like protein 8 isofo	5	4	4	4	0	0	0	0	0	0	0	0	0	#NUM!	#NUM!	#NUM!	#NUM!	#NUM!	#NUM!	#NUM!	#NUM!	#NUM!	2	0	1	0	0	0	0	0	0	2	0	1	0	0	0	0	0	0	0	1	0	0
NbD003732.1;NbE44073388.1;NbD009876.1;NbE03055208.1;NbD048538.1;NbE44069217.1;NbD025314.1	NbD003732.1;NbE44073388.1	7;6;3;3;3;3;3	7;6;3;3;3;3;3	3;2;0;0;0;0;0	NbD003732.1 uncharacterized transporter C5D6.04-like isoform X1 (XP_016512864.1);NbE44073388.1 uncharacterized transporter C5D6.04-like isoform X1 (XP_016512864.1)	7	7	7	3	1579500	12341000	11940000	1302800	4085100	0	0	0	0	20.591	23.557	23.5093	20.3132	21.9619	#NUM!	#NUM!	#NUM!	#NUM!	2	3	3	1	3	0	0	0	0	3	7	5	3	5	0	0	0	0	7	5	3	5
NbD003736.1;NbD039050.1	NbD003736.1	10;3	10;3	2;1	NbD003736.1 54S ribosomal protein L19, mitochondrial-like (XP_016478617.1)	2	10	10	2	3217200	4635700	6182300	3417100	4049600	3851900	1567100	1420300	2748800	21.6174	22.1444	22.5597	21.7043	21.9493	21.8771	20.5797	20.4378	21.3904	1	0	0	0	0	0	1	0	0	5	2	5	5	3	3	5	4	5	2	5	5	3
NbE44074289.1;NbD035431.1;NbE44071961.1;NbD003740.1;NbE05063596.1;NbD038514.1	NbE44074289.1;NbD035431.1;NbE44071961.1;NbD003740.1;NbE05063596.1;NbD038514.1	5;5;5;5;5;3	5;5;5;5;5;3	5;5;5;5;5;3	NbE44074289.1 epidermal growth factor receptor substrate 15-like 1 isoform X2 (XP_009762947.1);NbD035431.1 epidermal growth factor receptor substrate 15-like 1 isoform X2 (XP_009762947.1);NbE44071961.1 actin cytoskeleton-regulatory complex protein PAN1-l	6	5	5	5	0	0	0	528910	0	0	0	0	0	#NUM!	#NUM!	#NUM!	19.0127	#NUM!	#NUM!	#NUM!	#NUM!	#NUM!	1	1	0	1	1	0	1	1	2	1	1	0	1	1	0	1	1	2	1	0	1	1
NbD003757.1;NbE05066855.1;NbE03055953.1;NbD050306.1	NbD003757.1;NbE05066855.1;NbE03055953.1;NbD050306.1	2;2;2;1	2;2;2;1	2;2;2;1	NbD003757.1 abscisic acid and environmental stress-inducible protein TAS14-like isoform X2 (XP_018632908.1);NbE05066855.1 abscisic acid and environmental stress-inducible protein TAS14-like isoform X2 (XP_018632908.1);NbE03055953.1 abscisic acid and envi	4	2	2	2	0	0	0	0	0	0	0	0	0	#NUM!	#NUM!	#NUM!	#NUM!	#NUM!	#NUM!	#NUM!	#NUM!	#NUM!	0	0	0	0	0	0	0	0	0	0	0	0	0	0	0	0	0	0	0	0	0	0
NbD003775.1	NbD003775.1	13	8	2	NbD003775.1 uncharacterized protein At3g49720-like (XP_009621378.1)	1	13	8	2	5412200	7925300	8003100	4250300	7518500	3790200	1699200	5119800	0	22.3678	22.918	22.9321	22.0191	22.842	21.8538	20.6964	22.2877	#NUM!	0	0	1	0	0	0	0	1	0	5	7	7	8	8	6	4	6	4	4	4	4	4
NbD003779.1	NbD003779.1	11	1	1	NbD003779.1 branched-chain aminotransferase (ABW76425.1)	1	11	1	1	0	0	0	0	0	0	0	472880	0	#NUM!	#NUM!	#NUM!	#NUM!	#NUM!	#NUM!	#NUM!	18.8511	#NUM!	0	0	0	0	0	0	0	1	0	2	3	2	1	1	2	7	7	4	0	0	0	0
NbD003783.1;NbE05063102.1	NbD003783.1;NbE05063102.1	10;7	10;7	1;1	NbD003783.1 thylakoid lumenal 15 kDa protein 1, chloroplastic-like (XP_016438345.1);NbE05063102.1 thylakoid lumenal 15 kDa protein 1, chloroplastic-like (XP_016438345.1)	2	10	10	1	2000700	0	0	8063200	1293900	0	52886000	49955000	70073000	20.9321	#NUM!	#NUM!	22.9429	20.3033	#NUM!	25.6564	25.5741	26.0624	1	0	0	1	0	0	1	1	1	4	1	1	6	2	1	8	7	9	1	1	6	2
NbD003797.1;NbE03054672.1;NbD020193.1	NbD003797.1;NbE03054672.1;NbD020193.1	3;3;2	3;3;2	3;3;2	NbD003797.1 proline dehydrogenase 2, mitochondrial-like (XP_016452822.1);NbE03054672.1 proline dehydrogenase 2, mitochondrial-like (XP_016452822.1);NbD020193.1 proline dehydrogenase 2, mitochondrial-like (XP_016452822.1)	3	3	3	3	0	0	0	433260	0	0	0	0	0	#NUM!	#NUM!	#NUM!	18.7249	#NUM!	#NUM!	#NUM!	#NUM!	#NUM!	1	1	0	1	2	1	0	0	0	1	1	0	1	2	1	0	0	0	1	0	1	2
NbE05066265.1;NbD003811.1;NbD029954.1	NbE05066265.1;NbD003811.1;NbD029954.1	2;2;2	2;2;2	2;2;2	NbE05066265.1 uncharacterized protein At3g03773 isoform X1 (XP_018629955.1);NbD003811.1 uncharacterized protein At3g03773 isoform X1 (XP_018629955.1);NbD029954.1 uncharacterized protein At3g03773 isoform X1 (XP_009759592.1)	3	2	2	2	0	0	0	0	0	0	0	0	0	#NUM!	#NUM!	#NUM!	#NUM!	#NUM!	#NUM!	#NUM!	#NUM!	#NUM!	0	0	0	0	0	0	0	0	0	0	0	0	0	0	0	0	0	0	0	0	0	0
NbD029956.1;NbD003812.1	NbD029956.1;NbD003812.1	5;5	5;5	3;3	NbD029956.1 probable small nuclear ribonucleoprotein F (XP_019255711.1);NbD003812.1 probable small nuclear ribonucleoprotein F (XP_019255711.1)	2	5	5	3	11581000	0	0	0	0	0	10624000	37410000	20800000	23.4653	#NUM!	#NUM!	#NUM!	#NUM!	#NUM!	23.3408	25.1569	24.3101	2	1	1	1	1	1	3	3	2	2	1	1	1	1	1	3	3	4	1	1	1	1
NbD003813.1	NbD003813.1	4	1	1	NbD003813.1 uncharacterized protein LOC107812351 (XP_016492896.1)	1	4	1	1	0	0	0	0	0	0	0	1227900	0	#NUM!	#NUM!	#NUM!	#NUM!	#NUM!	#NUM!	#NUM!	20.2278	#NUM!	0	0	0	0	0	0	0	1	0	0	1	0	0	1	0	0	3	1	0	0	0	0
NbD003815.1	NbD003815.1	2	2	2	NbD003815.1 protein PLANT CADMIUM RESISTANCE 10-like (XP_016439777.1)	1	2	2	2	0	957610	0	0	0	0	0	0	0	#NUM!	19.8691	#NUM!	#NUM!	#NUM!	#NUM!	#NUM!	#NUM!	#NUM!	0	2	0	0	0	0	0	0	0	0	2	0	0	0	0	0	0	0	2	0	0	0
NbD003818.1;NbE44072656.1	NbD003818.1;NbE44072656.1	27;24	4;4	4;4	NbD003818.1 eukaryotic translation initiation factor 4A (ALJ94093.1);NbE44072656.1 eukaryotic translation initiation factor 4A (ALJ94093.1)	2	27	4	4	0	0	0	0	0	0	884970	141490	1143600	#NUM!	#NUM!	#NUM!	#NUM!	#NUM!	#NUM!	19.7553	17.1103	20.1252	1	0	0	0	1	1	3	2	3	19	14	15	18	15	17	22	21	22	0	0	0	1
NbE05064822.1;NbD003821.1	NbE05064822.1;NbD003821.1	9;9	9;9	2;2	NbE05064822.1 far upstream element-binding protein 2 isoform X1 (XP_009773851.1);NbD003821.1 far upstream element-binding protein 2 isoform X1 (XP_009773851.1)	2	9	9	2	0	0	0	0	0	0	1376000	2536800	2090800	#NUM!	#NUM!	#NUM!	#NUM!	#NUM!	#NUM!	20.392	21.2746	20.9956	0	0	0	0	0	0	1	1	0	2	0	0	0	0	0	6	4	5	0	0	0	0
NbD003826.1	NbD003826.1	14	4	4	NbD003826.1 protein TIC 56, chloroplastic (XP_019227467.1)	1	14	4	4	418270	0	0	0	0	0	0	0	0	18.6741	#NUM!	#NUM!	#NUM!	#NUM!	#NUM!	#NUM!	#NUM!	#NUM!	2	0	0	0	0	0	0	1	1	9	2	5	4	2	2	5	7	7	0	0	0	0
NbD003828.1	NbD003828.1	4	4	1	NbD003828.1 PRA1 family protein B4-like (XP_016450787.1)	1	4	4	1	5435000	13694000	8738400	6794200	10643000	8960900	0	0	0	22.3738	23.707	23.0589	22.6959	23.3434	23.0952	#NUM!	#NUM!	#NUM!	1	1	1	1	1	1	0	0	0	4	3	4	4	4	4	0	0	0	3	4	4	4
NbD003833.1;NbE05064380.1;NbE44074313.1	NbD003833.1;NbE05064380.1;NbE44074313.1	25;24;23	1;1;1	1;1;1	NbD003833.1 T-complex protein 1 subunit alpha (XP_019259082.1);NbE05064380.1 T-complex protein 1 subunit alpha (XP_019259082.1);NbE44074313.1 T-complex protein 1 subunit alpha (XP_019259082.1)	3	25	1	1	0	164340	0	0	0	0	0	0	0	#NUM!	17.3263	#NUM!	#NUM!	#NUM!	#NUM!	#NUM!	#NUM!	#NUM!	0	1	0	0	0	0	0	0	0	5	11	9	11	7	7	10	6	8	1	0	0	0
NbD003835.1;NbE05064378.1	NbD003835.1;NbE05064378.1	13;10	13;10	13;10	NbD003835.1 uncharacterized protein LOC109223837 (XP_019243830.1);NbE05064378.1 uncharacterized protein LOC107802596, partial (XP_016481614.1)	2	13	13	13	7393800	6063300	4315600	17887000	13166000	7758700	5433000	6632300	4868000	22.8179	22.5317	22.0411	24.0924	23.6503	22.8874	22.3733	22.6611	22.2149	12	4	3	13	6	7	9	7	7	12	4	3	13	6	7	9	7	7	4	3	13	6
NbD003836.1	NbD003836.1	9	9	9	NbD003836.1 CCR4-NOT transcription complex subunit 1 isoform X1 (XP_009776944.1)	1	9	9	9	0	0	0	0	0	0	0	247970	0	#NUM!	#NUM!	#NUM!	#NUM!	#NUM!	#NUM!	#NUM!	17.9198	#NUM!	1	0	0	1	0	1	1	4	1	1	0	0	1	0	1	1	4	1	0	0	1	0
NbD052880.1;NbD042782.1;NbD020995.1;NbD015409.1;NbD003849.1;NbE03061948.1;NbD050977.1	NbD052880.1;NbD042782.1;NbD020995.1;NbD015409.1;NbD003849.1;NbE03061948.1	14;14;14;14;14;9;4	14;14;14;14;14;9;4	8;8;8;8;8;5;2	NbD052880.1 hypothetical protein NitaMp042 (mitochondrion) (YP_173388.1);NbD042782.1 hypothetical protein NitaMp042 (mitochondrion) (YP_173388.1);NbD020995.1 hypothetical protein NitaMp042 (mitochondrion) (YP_173388.1);NbD015409.1 hypothetical protein N	7	14	14	8	100490000	48005000	42912000	206570000	36536000	25154000	35905000	30219000	20708000	26.5825	25.5167	25.3549	27.6221	25.1228	24.5843	25.0977	24.849	24.3037	7	2	2	7	2	2	4	3	2	12	7	7	13	7	6	9	7	7	7	7	13	7
NbD027291.1;NbD003852.1	NbD027291.1;NbD003852.1	13;13	1;1	1;1	NbD027291.1 Ubc13-type ubiquitin-conjugating enzyme 2 (AHA42251.1);NbD003852.1 Ubc13-type ubiquitin-conjugating enzyme 2 (AHA42251.1)	2	13	1	1	0	0	0	0	0	6158300	2922900	0	3823800	#NUM!	#NUM!	#NUM!	#NUM!	#NUM!	22.5541	21.479	#NUM!	21.8666	1	0	1	1	1	1	1	1	1	7	7	6	12	9	9	9	9	11	0	1	1	1
NbD003856.1	NbD003856.1	27	27	9	NbD003856.1 malate dehydrogenase, mitochondrial (XP_016468597.1)	1	27	27	9	51222000	26478000	25655000	50925000	42620000	15995000	304320000	313620000	311330000	25.6103	24.6583	24.6127	25.6019	25.345	23.9311	28.181	28.2244	28.2139	5	4	4	6	4	3	8	5	5	18	12	10	20	11	10	22	21	18	12	10	20	11
NbD003859.1	NbD003859.1	13	1	1	NbD003859.1 apoptosis inhibitor 5-like isoform X1 (XP_016473243.1)	1	13	1	1	0	0	0	0	0	0	0	0	0	#NUM!	#NUM!	#NUM!	#NUM!	#NUM!	#NUM!	#NUM!	#NUM!	#NUM!	0	0	0	0	0	0	0	0	0	3	4	2	0	5	5	3	3	3	0	0	0	0
NbD003864.1	NbD003864.1	6	6	4	NbD003864.1 uncharacterized protein LOC107818158 (XP_016499584.1)	1	6	6	4	0	0	0	0	0	0	1372400	1921600	1041900	#NUM!	#NUM!	#NUM!	#NUM!	#NUM!	#NUM!	20.3883	20.8739	19.9908	2	0	0	0	0	0	3	3	2	2	1	0	1	0	0	4	4	3	1	0	1	0
NbD003891.1	NbD003891.1	9	2	2	NbD003891.1 secretory carrier-associated membrane protein 2-like (XP_009776222.1)	1	9	2	2	285290	0	0	230590	0	0	0	0	0	18.1221	#NUM!	#NUM!	17.815	#NUM!	#NUM!	#NUM!	#NUM!	#NUM!	1	1	1	2	1	2	0	0	0	6	5	5	6	5	8	1	2	3	1	1	2	1
NbD003896.1;NbE05065852.1	NbD003896.1;NbE05065852.1	18;12	1;0	0;0	NbD003896.1 chlorophyll a-b binding protein 6A, chloroplastic-like (XP_016490560.1);NbE05065852.1 chlorophyll a-b binding protein 6A, chloroplastic-like (XP_016511477.1)	2	18	1	0	0	0	0	0	0	0	0	0	0	#NUM!	#NUM!	#NUM!	#NUM!	#NUM!	#NUM!	#NUM!	#NUM!	#NUM!	0	0	0	0	0	0	0	0	0	5	8	7	9	8	6	13	12	10	0	0	0	0
NbD003898.1;NbE44070840.1;NbD022291.1;NbE05065854.1	NbD003898.1;NbE44070840.1;NbD022291.1;NbE05065854.1	3;3;3;2	3;3;3;2	3;3;3;2	NbD003898.1 uncharacterized protein sll0005-like isoform X1 (XP_016509130.1);NbE44070840.1 uncharacterized protein sll0005-like isoform X1 (XP_016509130.1);NbD022291.1 uncharacterized protein sll0005-like isoform X1 (XP_016509130.1);NbE05065854.1 unchar	4	3	3	3	0	0	0	0	0	0	0	0	65356	#NUM!	#NUM!	#NUM!	#NUM!	#NUM!	#NUM!	#NUM!	#NUM!	15.996	0	0	0	1	0	1	1	1	1	0	0	0	1	0	1	1	1	1	0	0	1	0
NbE03058949.1;NbD003899.1	NbE03058949.1;NbD003899.1	6;6	6;6	6;6	NbE03058949.1 rhomboid-like protein 19 (XP_016468482.1);NbD003899.1 transmembrane protein 115 (XP_009782285.1)	2	6	6	6	3610600	4036000	4962800	4397900	0	0	802380	1030700	0	21.7838	21.9445	22.2427	22.0684	#NUM!	#NUM!	19.6139	19.9752	#NUM!	4	3	4	5	1	1	1	2	1	4	3	4	5	1	1	1	2	1	3	4	5	1
NbE44071327.1;NbD022293.1;NbD003900.1	NbE44071327.1;NbD022293.1;NbD003900.1	3;3;3	2;2;2	2;2;2	NbE44071327.1 MLO-like protein 6 (XP_016488581.1);NbD022293.1 MLO-like protein 6 (XP_016488581.1);NbD003900.1 MLO-like protein 6 (XP_016488581.1)	3	3	2	2	0	0	0	0	0	0	0	0	0	#NUM!	#NUM!	#NUM!	#NUM!	#NUM!	#NUM!	#NUM!	#NUM!	#NUM!	1	0	0	1	0	0	0	0	0	1	0	0	1	0	0	0	0	0	0	0	1	0
NbD003909.1;NbD023306.1	NbD003909.1;NbD023306.1	35;34	1;1	0;0	NbD003909.1 60S ribosomal protein L7a-1 (XP_019259878.1);NbD023306.1 60S ribosomal protein L7a-1 (XP_019259878.1)	2	35	1	0	7053800	0	0	0	0	0	0	0	0	22.75	#NUM!	#NUM!	#NUM!	#NUM!	#NUM!	#NUM!	#NUM!	#NUM!	0	0	0	0	0	0	0	0	0	32	22	20	26	18	13	21	17	18	0	0	1	0
NbD003912.1	NbD003912.1	13	13	4	NbD003912.1 chorismate synthase 1, chloroplastic (XP_016444412.1)	1	13	13	4	0	0	0	0	0	0	5488500	5398900	5116600	#NUM!	#NUM!	#NUM!	#NUM!	#NUM!	#NUM!	22.388	22.3642	22.2868	0	0	0	0	0	0	3	2	2	0	0	1	0	0	0	11	6	7	0	1	0	0
NbD031121.1;NbD003914.1	NbD031121.1;NbD003914.1	14;14	3;3	3;3	NbD031121.1 V-type proton ATPase subunit G 1 (XP_019247833.1);NbD003914.1 V-type proton ATPase subunit G 1 (XP_019247833.1)	2	14	3	3	7899900	0	0	5503700	0	2843800	0	0	0	22.9134	#NUM!	#NUM!	22.392	#NUM!	21.4394	#NUM!	#NUM!	#NUM!	2	1	0	2	0	1	2	1	0	11	6	7	12	6	9	9	10	7	1	0	2	0
NbD003922.1;NbE44074037.1;NbE05068076.1;NbE03054694.1;NbE44071148.1;NbE44071146.1	NbD003922.1;NbE44074037.1;NbE05068076.1	18;18;13;1;1;1	18;18;13;1;1;1	6;6;6;1;1;1	NbD003922.1 Partial, uncharacterized protein LOC104084708 (XP_018622361.1);NbE44074037.1 uncharacterized protein LOC104084708 (XP_018622361.1);NbE05068076.1 uncharacterized protein LOC104084708 (XP_018622361.1)	6	18	18	6	267430000	101030000	199090000	596540000	99727000	107280000	192200000	185800000	233210000	27.9946	26.5902	27.5688	29.152	26.5715	26.6768	27.518	27.4692	27.7971	3	2	0	5	2	3	3	4	3	14	9	7	16	10	11	14	12	12	9	7	16	10
NbD003938.1	NbD003938.1	11	5	5	NbD003938.1 sufE-like protein 1, chloroplastic/mitochondrial (XP_016506239.1)	1	11	5	5	0	0	0	0	0	0	0	872800	0	#NUM!	#NUM!	#NUM!	#NUM!	#NUM!	#NUM!	#NUM!	19.7353	#NUM!	0	0	0	0	0	0	1	3	0	1	1	0	3	3	0	6	9	3	0	0	0	0
NbD003943.1;NbD030459.1;NbE44071578.1	NbD003943.1;NbD030459.1;NbE44071578.1	56;56;50	56;56;50	4;4;1	NbD003943.1 heat shock cognate protein 80-like (XP_009763345.1);NbD030459.1 heat shock protein 90-3 (ALD51962.1);NbE44071578.1 heat shock protein 90-3 (ALD51962.1)	3	56	56	4	87275000	66799000	91881000	104470000	108480000	132720000	122770000	118960000	143520000	26.3791	25.9933	26.4533	26.6385	26.6929	26.9838	26.8714	26.8259	27.0967	3	1	1	2	3	2	3	3	1	32	27	25	35	32	30	42	40	39	27	25	35	32
NbD003945.1	NbD003945.1	25	25	4	NbD003945.1 farnesyl pyrophosphate synthase 1-like (XP_019247056.1)	1	25	25	4	42269000	6322200	11135000	33493000	13496000	18032000	130190000	183250000	132090000	25.3331	22.592	23.4086	24.9974	23.686	24.1041	26.956	27.4492	26.9769	2	1	1	2	2	1	3	3	3	13	8	8	13	11	10	16	20	17	8	8	13	11
NbE05063866.1;NbE03060195.1;NbD003948.1	NbE05063866.1;NbE03060195.1;NbD003948.1	1;1;1	1;1;1	1;1;1	NbE05063866.1 DNA-directed RNA polymerases I and III subunit rpac1 isoform X1 (XP_019230980.1);NbE03060195.1 DNA-directed RNA polymerases I and III subunit rpac1 isoform X1 (XP_019230980.1);NbD003948.1 DNA-directed RNA polymerases I and III subunit rpac1	3	1	1	1	217830	0	0	0	0	0	0	0	0	17.7328	#NUM!	#NUM!	#NUM!	#NUM!	#NUM!	#NUM!	#NUM!	#NUM!	1	0	0	0	0	0	0	0	0	1	0	0	0	0	0	0	0	0	0	0	0	0
NbD003955.1	NbD003955.1	13	2	2	NbD003955.1 lysM domain receptor-like kinase 4 (XP_009762994.1)	1	13	2	2	0	0	0	0	0	0	0	0	0	#NUM!	#NUM!	#NUM!	#NUM!	#NUM!	#NUM!	#NUM!	#NUM!	#NUM!	0	0	0	1	0	0	0	0	0	4	3	1	7	3	3	1	0	1	0	0	1	0
NbD003964.1	NbD003964.1	15	15	1	NbD003964.1 electron transfer flavoprotein subunit beta, mitochondrial (XP_019265767.1)	1	15	15	1	1661400	10897000	8283000	4379200	16989000	16850000	12016000	14085000	15612000	20.664	23.3774	22.9817	22.0622	24.0181	24.0062	23.5185	23.7477	23.8962	0	1	0	0	1	0	1	0	1	8	7	3	7	7	7	11	10	9	7	3	7	7
NbD003975.1;NbD039746.1	NbD003975.1	8;3	4;0	3;0	NbD003975.1 GDSL esterase/lipase At5g03980-like (XP_016454575.1)	2	8	4	3	0	0	0	0	0	0	590340	543520	0	#NUM!	#NUM!	#NUM!	#NUM!	#NUM!	#NUM!	19.1712	19.052	#NUM!	1	0	0	1	0	0	1	2	1	3	0	0	2	0	0	4	7	5	0	0	1	0
NbD003988.1;NbD022817.1	NbD003988.1	3;1	3;1	3;1	NbD003988.1 microtubule-associated protein RP/EB family member 1C (XP_019233928.1)	2	3	3	3	4970900	0	0	0	0	0	0	0	0	22.2451	#NUM!	#NUM!	#NUM!	#NUM!	#NUM!	#NUM!	#NUM!	#NUM!	1	0	0	0	0	0	0	1	0	1	0	0	0	0	0	0	1	0	0	0	0	0
NbD003994.1	NbD003994.1	30	9	9	NbD003994.1 50S ribosomal protein L6, chloroplastic-like (XP_016483153.1)	1	30	9	9	88153000	78881000	53571000	17294000	51975000	27723000	14134000	29708000	19098000	26.3935	26.2332	25.6749	24.0438	25.6313	24.7246	23.7527	24.8243	24.1869	9	7	7	6	5	6	6	5	6	30	23	22	25	19	19	22	19	20	7	7	6	5
NbD004006.1	NbD004006.1	63	2	1	NbD004006.1 translational activator GCN1 isoform X1 (XP_009775450.1)	1	63	2	1	0	0	0	227610	0	0	0	0	0	#NUM!	#NUM!	#NUM!	17.7962	#NUM!	#NUM!	#NUM!	#NUM!	#NUM!	1	0	0	0	0	0	0	0	0	28	21	20	19	9	14	21	24	27	1	0	1	0
NbD004015.1;NbE03056070.1	NbD004015.1;NbE03056070.1	15;13	15;13	2;2	NbD004015.1 vacuolar protein sorting-associated protein 26A (XP_016473537.1);NbE03056070.1 vacuolar protein sorting-associated protein 26A (XP_016473537.1)	2	15	15	2	6104400	8515900	11780000	6257800	8239600	0	3580700	4209600	4098500	22.5414	23.0217	23.4898	22.5772	22.9741	#NUM!	21.7718	22.0053	21.9667	1	1	1	2	1	0	1	1	1	7	9	5	10	6	4	6	7	7	9	5	10	6
NbD004020.1	NbD004020.1	22	22	4	NbD004020.1 monodehydroascorbate reductase 5, mitochondrial isoform X2 (XP_019236480.1)	1	22	22	4	5359000	0	0	2260100	826860	0	7587900	8917800	16309000	22.3535	#NUM!	#NUM!	21.108	19.6573	#NUM!	22.8553	23.0883	23.9592	1	0	0	0	1	0	2	1	3	6	1	0	5	2	0	14	13	15	1	0	5	2
NbD023522.1;NbD011205.1;NbD005029.1;NbD004027.1;NbE44070355.1;REV__NbD021893.1	NbD023522.1;NbD011205.1;NbD005029.1;NbD004027.1;NbE44070355.1	26;26;26;26;16;1	26;26;26;26;16;1	14;14;14;14;10;0	NbD023522.1 60S ribosomal protein L31 (XP_019235538.1);NbD011205.1 60S ribosomal protein L31-like (XP_019242968.1);NbD005029.1 60S ribosomal protein L31-like (XP_019242968.1);NbD004027.1 60S ribosomal protein L31-like (XP_019242968.1);NbE44070355.1 60S	6	26	26	14	425620000	96841000	138450000	622490000	86941000	124040000	36714000	26263000	41049000	28.665	26.5291	27.0448	29.2135	26.3735	26.8862	25.1298	24.6465	25.2908	10	4	3	11	5	7	8	5	8	21	8	5	22	9	11	12	9	10	8	5	22	9
NbD004034.1;NbE44073145.1	NbD004034.1	3;1	3;1	2;1	NbD004034.1 5-formyltetrahydrofolate cyclo-ligase, mitochondrial-like (XP_019242227.1)	2	3	3	2	0	0	0	0	0	0	415160	0	0	#NUM!	#NUM!	#NUM!	#NUM!	#NUM!	#NUM!	18.6633	#NUM!	#NUM!	0	0	0	0	0	0	1	1	1	0	0	0	0	0	0	2	1	1	0	0	0	0
NbD004040.1	NbD004040.1	33	33	6	NbD004040.1 isoleucine--tRNA ligase, cytoplasmic (XP_019266698.1)	1	33	33	6	2705400	1565700	0	879220	0	0	811000	2714900	2446200	21.3674	20.5784	#NUM!	19.7459	#NUM!	#NUM!	19.6293	21.3725	21.2221	0	0	0	0	0	0	0	3	0	7	2	2	4	1	1	9	15	16	2	2	4	1
NbE44070993.1;NbD004042.1	NbE44070993.1;NbD004042.1	1;1	1;1	1;1	NbE44070993.1 transcription initiation factor IIF subunit alpha-like (XP_016453486.1);NbD004042.1 transcription initiation factor IIF subunit alpha isoform X1 (XP_019228948.1)	2	1	1	1	0	0	0	0	0	0	0	100450	0	#NUM!	#NUM!	#NUM!	#NUM!	#NUM!	#NUM!	#NUM!	16.6161	#NUM!	0	0	0	0	0	0	0	1	0	0	0	0	0	0	0	0	1	0	0	0	0	0
NbD004043.1	NbD004043.1	9	9	3	NbD004043.1 fumarylacetoacetase (XP_009631223.1)	1	9	9	3	0	0	0	0	0	0	2043600	2379800	2343900	#NUM!	#NUM!	#NUM!	#NUM!	#NUM!	#NUM!	20.9627	21.1824	21.1605	0	0	0	0	0	0	0	1	1	2	1	0	0	0	0	2	5	6	1	0	0	0
NbD004045.1;NbD051233.1	NbD004045.1;NbD051233.1	3;3	3;3	3;3	NbD004045.1 acyl carrier protein 3, mitochondrial-like isoform X1 (XP_016453481.1);NbD051233.1 acyl carrier protein 3, mitochondrial-like isoform X1 (XP_016453481.1)	2	3	3	3	0	0	0	3990300	0	0	1828100	5612900	8726500	#NUM!	#NUM!	#NUM!	21.9281	#NUM!	#NUM!	20.8019	22.4203	23.057	0	0	0	2	1	0	2	2	2	0	0	0	2	1	0	2	2	2	0	0	2	1
NbD004050.1	NbD004050.1	15	15	1	NbD004050.1 actin-interacting protein 1-2-like (XP_019228530.1)	1	15	15	1	0	0	0	0	0	0	2244600	2673300	1907700	#NUM!	#NUM!	#NUM!	#NUM!	#NUM!	#NUM!	21.098	21.3502	20.8634	0	0	0	0	0	0	1	0	1	2	0	0	2	0	0	7	6	8	0	0	2	0
NbE44069505.1;NbD036513.1;NbD015905.1;NbD004064.1;NbD040251.1;NbD044659.1;NbD033665.1;NbD009154.1;NbD000186.1	NbE44069505.1;NbD036513.1;NbD015905.1;NbD004064.1;NbD040251.1;NbD044659.1;NbD033665.1;NbD009154.1	12;12;12;12;12;12;12;7;5	12;12;12;12;12;12;12;7;5	12;12;12;12;12;12;12;7;5	NbE44069505.1 60S ribosomal protein L44 (XP_019265834.1);NbD036513.1 60S ribosomal protein L44 (XP_019265834.1);NbD015905.1 60S ribosomal protein L44 (XP_019265834.1);NbD004064.1 60S ribosomal protein L44 (XP_019265834.1);NbD040251.1 60S ribosomal prot	9	12	12	12	72085000	17444000	16232000	48958000	3542300	0	7240300	856310	7528100	26.1032	24.0562	23.9523	25.545	21.7563	#NUM!	22.7876	19.7078	22.8439	11	6	4	8	2	0	6	7	5	11	6	4	8	2	0	6	7	5	6	4	8	2
NbD004069.1;NbD009583.1	NbD004069.1;NbD009583.1	3;2	3;2	3;2	NbD004069.1 non-specific lipid-transfer protein 2-like (XP_009589620.1);NbD009583.1 non-specific lipid-transfer protein 2-like (XP_009589620.1)	2	3	3	3	0	0	0	0	0	0	0	0	3287700	#NUM!	#NUM!	#NUM!	#NUM!	#NUM!	#NUM!	#NUM!	#NUM!	21.6486	0	1	0	0	0	0	0	1	3	0	1	0	0	0	0	0	1	3	1	0	0	0
NbD035451.1;NbD004081.1;NbE44074626.1;NbD039046.1;NbE44074625.1	NbD035451.1;NbD004081.1;NbE44074626.1;NbD039046.1;NbE44074625.1	1;1;1;1;1	1;1;1;1;1	1;1;1;1;1	NbD035451.1 probable polyamine transporter At1g31830 (XP_009760868.1);NbD004081.1 probable polyamine transporter At1g31830 (XP_009760868.1);NbE44074626.1 probable polyamine transporter At1g31830 isoform X1 (XP_016436271.1);NbD039046.1 probable polyamine	5	1	1	1	0	0	0	0	0	0	0	0	0	#NUM!	#NUM!	#NUM!	#NUM!	#NUM!	#NUM!	#NUM!	#NUM!	#NUM!	0	0	1	0	0	0	0	0	0	0	0	1	0	0	0	0	0	0	0	1	0	0
NbE03058149.1;NbD004083.1	NbE03058149.1;NbD004083.1	15;15	15;15	2;2	NbE03058149.1 plasminogen activator inhibitor 1 RNA-binding protein-like (XP_016505397.1);NbD004083.1 plasminogen activator inhibitor 1 RNA-binding protein-like (XP_016505397.1)	2	15	15	2	5640000	6695300	0	5341700	2763600	0	7092500	16706000	5543600	22.4273	22.6747	#NUM!	22.3489	21.3981	#NUM!	22.7579	23.9939	22.4024	1	1	0	1	1	0	2	1	0	5	5	1	7	4	1	10	12	5	5	1	7	4
NbD004085.1	NbD004085.1	16	7	1	NbD004085.1 GTP-binding protein YPTM2 (XP_019252429.1)	1	16	7	1	33562000	32147000	17038000	45684000	78348000	20474000	7242900	20086000	9253200	25.0003	24.9382	24.0223	25.4452	26.2234	24.2873	22.7881	24.2597	23.1415	1	1	1	1	1	1	1	1	1	11	9	9	16	9	9	8	9	8	6	5	7	5
NbD004087.1	NbD004087.1	23	23	22	NbD004087.1 FAD-dependent urate hydroxylase-like (XP_016505392.1)	1	23	23	22	22241000	11417000	11810000	15158000	11990000	13321000	3205200	4591800	5277200	24.4067	23.4447	23.4935	23.8536	23.5153	23.6672	21.612	22.1306	22.3313	14	9	6	13	10	11	9	8	7	15	10	6	14	11	12	10	9	8	10	6	14	11
NbD004089.1	NbD004089.1	20	4	4	NbD004089.1 50S ribosomal protein L19, chloroplastic-like (XP_009781001.1)	1	20	4	4	58217000	128060000	61425000	24826000	69465000	36832000	38155000	42804000	14285000	25.7949	26.9322	25.8723	24.5653	26.0498	25.1345	25.1854	25.3512	23.768	2	2	2	4	2	2	2	3	2	16	11	11	16	11	10	13	11	8	2	2	4	2
NbD004090.1	NbD004090.1	12	12	4	NbD004090.1 vesicle-associated protein 2-1-like (XP_019252442.1)	1	12	12	4	1177600	1109100	0	2548900	1288800	0	0	0	0	20.1674	20.081	#NUM!	21.2814	20.2976	#NUM!	#NUM!	#NUM!	#NUM!	0	1	0	3	1	0	0	0	1	2	3	0	6	3	0	0	0	1	3	0	6	3
NbD014532.1;NbD004099.1	NbD014532.1;NbD004099.1	4;4	4;4	4;4	NbD014532.1 probable complex I intermediate-associated protein 30 (XP_016479976.1);NbD004099.1 probable complex I intermediate-associated protein 30 (XP_016479976.1)	2	4	4	4	0	0	0	838800	0	0	0	0	0	#NUM!	#NUM!	#NUM!	19.678	#NUM!	#NUM!	#NUM!	#NUM!	#NUM!	1	0	0	3	0	1	1	0	1	1	0	0	3	0	1	1	0	1	0	0	3	0
NbD004100.1;NbD014534.1;NbD052451.1	NbD004100.1;NbD014534.1	8;8;1	8;8;1	8;8;1	NbD004100.1 uncharacterized protein LOC109239224 (XP_019261309.1);NbD014534.1 uncharacterized protein LOC109239224 (XP_019261309.1)	3	8	8	8	47531000	16322000	0	39858000	34025000	0	17260000	50039000	44699000	25.5024	23.9603	#NUM!	25.2484	25.0201	#NUM!	24.0409	25.5765	25.4137	7	3	1	5	3	0	3	6	5	7	3	1	5	3	0	3	6	5	3	1	5	3
NbD004101.1	NbD004101.1	7	6	6	NbD004101.1 protein translocase subunit SECA2, chloroplastic isoform X2 (XP_019261312.1)	1	7	6	6	0	0	0	0	1466300	1320900	0	0	0	#NUM!	#NUM!	#NUM!	#NUM!	20.4837	20.3331	#NUM!	#NUM!	#NUM!	1	1	0	1	4	4	0	0	1	2	1	0	2	5	4	1	0	2	1	0	1	4
NbD004111.1	NbD004111.1	7	5	5	NbD004111.1 calcium-dependent protein kinase 2 (XP_009592788.1)	1	7	5	5	0	0	0	807160	0	0	0	0	0	#NUM!	#NUM!	#NUM!	19.6225	#NUM!	#NUM!	#NUM!	#NUM!	#NUM!	1	0	0	3	0	0	1	1	0	2	0	0	4	0	2	3	1	2	0	0	3	0
NbD004115.1	NbD004115.1	21	3	3	NbD004115.1 dihydrolipoyllysine-residue succinyltransferase component of 2-oxoglutarate dehydrogenase complex 1, mitochondrial-like (XP_016479453.1)	1	21	3	3	1902300	0	0	0	0	0	610780	0	0	20.8593	#NUM!	#NUM!	#NUM!	#NUM!	#NUM!	19.2203	#NUM!	#NUM!	2	0	1	0	0	0	2	0	0	16	10	10	7	6	4	9	9	7	0	1	0	0
NbE05063973.1;NbD044559.1;NbD004117.1;NbE03054280.1	NbE05063973.1;NbD044559.1;NbD004117.1;NbE03054280.1	5;5;5;4	1;1;1;1	1;1;1;1	NbE05063973.1 cell differentiation protein RCD1 homolog isoform X2 (XP_016464362.1);NbD044559.1 cell differentiation protein RCD1 homolog (XP_019247138.1);NbD004117.1 cell differentiation protein RCD1 homolog (XP_019247138.1);NbE03054280.1 cell differen	4	5	1	1	0	0	0	0	0	0	0	164340	0	#NUM!	#NUM!	#NUM!	#NUM!	#NUM!	#NUM!	#NUM!	17.3263	#NUM!	0	0	0	0	0	0	0	1	0	1	0	1	1	0	1	1	3	2	0	0	0	0
NbD004126.1;NbE05066536.1	NbD004126.1;NbE05066536.1	34;22	34;22	13;10	NbD004126.1 50S ribosomal protein L9, chloroplastic-like (XP_016478400.1);NbE05066536.1 50S ribosomal protein L9, chloroplastic (XP_009766817.1)	2	34	34	13	816590000	391810000	339430000	245090000	172650000	230340000	409410000	343120000	363580000	29.605	28.5456	28.3385	27.8687	27.3633	27.7792	28.609	28.3541	28.4377	11	6	5	10	4	8	8	8	8	27	18	13	21	13	15	18	18	20	18	13	21	13
NbD004135.1	NbD004135.1	16	16	5	NbD004135.1 pentatricopeptide repeat-containing protein At4g16390, chloroplastic (XP_009796358.1)	1	16	16	5	1472000	2746300	3404200	1403800	2347400	2060600	4089200	3496400	3724200	20.4893	21.3891	21.6989	20.4209	21.1626	20.9746	21.9634	21.7374	21.8285	2	1	1	0	1	2	2	4	4	3	4	6	3	5	5	9	11	10	4	6	3	5
NbE03056598.1;NbD004140.1	NbE03056598.1;NbD004140.1	3;3	3;3	2;2	NbE03056598.1 flowering time control protein FPA isoform X1 (XP_009787474.1);NbD004140.1 flowering time control protein FPA isoform X1 (XP_009787474.1)	2	3	3	2	0	0	0	0	0	0	3524800	0	0	#NUM!	#NUM!	#NUM!	#NUM!	#NUM!	#NUM!	21.7491	#NUM!	#NUM!	0	1	1	1	1	1	1	1	1	0	1	1	1	1	1	2	1	1	1	1	1	1
NbD004147.1;NbD021489.1	NbD004147.1	8;3	2;0	2;0	NbD004147.1 Partial, hypothetical protein NitaMp042 (mitochondrion) (YP_173388.1)	2	8	2	2	43264000	25011000	23697000	64068000	26365000	25389000	16786000	7939300	11475000	25.3667	24.5761	24.4982	25.9331	24.6521	24.5977	24.0008	22.9206	23.452	2	2	2	2	2	2	2	2	2	7	7	7	8	7	6	7	6	7	2	2	2	2
NbD004151.1	NbD004151.1	4	4	2	NbD004151.1 probable hydroxyacylglutathione hydrolase 2, chloroplastic (XP_009589188.1)	1	4	4	2	0	0	0	0	0	0	0	1034900	0	#NUM!	#NUM!	#NUM!	#NUM!	#NUM!	#NUM!	#NUM!	19.9811	#NUM!	0	0	0	1	1	2	0	0	1	1	0	0	2	1	2	1	2	3	0	0	2	1
NbD004162.1	NbD004162.1	12	12	8	NbD004162.1 ran-binding protein 1 homolog c-like (XP_019230640.1)	1	12	12	8	4289200	5915500	7595000	18281000	4518800	5103400	14225000	26233000	22639000	22.0323	22.4961	22.8566	24.1238	22.1075	22.283	23.7619	24.6449	24.4323	4	2	3	4	3	1	6	7	5	6	5	4	8	6	4	10	11	9	5	4	8	6
NbD004171.1	NbD004171.1	8	1	1	NbD004171.1 peptidyl-tRNA hydrolase ICT1, mitochondrial (XP_019252331.1)	1	8	1	1	0	0	0	223050	0	0	0	0	0	#NUM!	#NUM!	#NUM!	17.767	#NUM!	#NUM!	#NUM!	#NUM!	#NUM!	1	1	0	1	0	0	0	0	1	6	3	0	2	3	0	1	1	3	1	0	1	0
NbD004176.1;NbE03060559.1;NbD019300.1	NbD004176.1;NbE03060559.1;NbD019300.1	3;3;3	3;3;3	3;3;3	NbD004176.1 maspardin (XP_019243186.1);NbE03060559.1 maspardin (XP_019243186.1);NbD019300.1 maspardin (XP_009593139.1)	3	3	3	3	0	0	0	0	0	0	0	0	0	#NUM!	#NUM!	#NUM!	#NUM!	#NUM!	#NUM!	#NUM!	#NUM!	#NUM!	0	0	0	1	1	0	0	1	0	0	0	0	1	1	0	0	1	0	0	0	1	1
NbD004179.1	NbD004179.1	17	6	1	NbD004179.1 isocitrate dehydrogenase [NADP]-like isoform X1 (XP_016489660.1)	1	17	6	1	0	0	0	0	0	0	488590	0	935140	#NUM!	#NUM!	#NUM!	#NUM!	#NUM!	#NUM!	18.8983	#NUM!	19.8348	0	0	0	0	0	0	0	1	0	6	5	7	5	5	5	12	11	10	0	0	0	0
NbD004182.1	NbD004182.1	16	16	12	NbD004182.1 putative phagocytic receptor 1b (XP_009785097.1)	1	16	16	12	10640000	4967400	11117000	5128800	2881500	0	2099200	958840	1535900	23.343	22.2441	23.4063	22.2902	21.4584	#NUM!	21.0014	19.8709	20.5507	5	4	4	1	4	0	2	1	3	6	6	7	3	5	1	4	3	5	6	7	3	5
NbD004199.1;NbD000124.1	NbD004199.1	30;10	4;0	0;0	NbD004199.1 actin-like (XP_016486007.1)	2	30	4	0	997410	2495400	0	2261800	0	2191700	1258900	0	1422000	19.9278	21.2508	#NUM!	21.109	#NUM!	21.0636	20.2637	#NUM!	20.4395	0	0	0	0	0	0	0	0	0	22	22	19	25	19	22	24	23	21	2	1	2	1
NbE05064417.1;NbD004211.1;NbD005539.1	NbE05064417.1;NbD004211.1;NbD005539.1	1;1;1	1;1;1	1;1;1	NbE05064417.1 cell wall / vacuolar inhibitor of fructosidase 2 (XP_018624305.1);NbD004211.1 cell wall / vacuolar inhibitor of fructosidase 2-like (XP_016509092.1);NbD005539.1 cell wall / vacuolar inhibitor of fructosidase 2-like (XP_016453875.1)	3	1	1	1	0	0	0	0	0	0	0	429540	0	#NUM!	#NUM!	#NUM!	#NUM!	#NUM!	#NUM!	#NUM!	18.7124	#NUM!	0	1	0	0	0	0	0	1	0	0	1	0	0	0	0	0	1	0	1	0	0	0
NbD004232.1	NbD004232.1	6	1	1	NbD004232.1 eukaryotic translation initiation factor 1A-like (XP_019226487.1)	1	6	1	1	0	0	0	0	0	0	4571400	0	0	#NUM!	#NUM!	#NUM!	#NUM!	#NUM!	#NUM!	22.1242	#NUM!	#NUM!	1	0	1	0	0	0	1	1	1	5	0	2	3	0	1	5	3	4	0	1	0	0
NbD004233.1;NbD004727.1	NbD004233.1	5;2	5;2	5;2	NbD004233.1 uncharacterized protein LOC107820362 (XP_016502112.1)	2	5	5	5	1398100	2400100	3232900	0	891420	0	1467300	1041500	1085400	20.415	21.1947	21.6244	#NUM!	19.7657	#NUM!	20.4847	19.9902	20.0498	2	2	2	1	3	1	2	2	2	2	2	2	1	3	1	2	2	2	2	2	1	3
NbD004234.1;NbD004726.1;NbE44073133.1	NbD004234.1;NbD004726.1;NbE44073133.1	14;14;14	14;14;14	14;14;14	NbD004234.1 protein CURVATURE THYLAKOID 1A, chloroplastic-like (XP_016488445.1);NbD004726.1 protein CURVATURE THYLAKOID 1A, chloroplastic (XP_019226691.1);NbE44073133.1 protein CURVATURE THYLAKOID 1A, chloroplastic-like (XP_016488445.1)	3	14	14	14	505110000	386230000	195370000	220570000	251880000	213130000	2276300000	5522800000	2863900000	28.912	28.5249	27.5416	27.7167	27.9082	27.6672	31.084	32.3628	31.4153	9	11	7	9	8	9	13	12	12	9	11	7	9	8	9	13	12	12	11	7	9	8
NbD004239.1	NbD004239.1	28	28	27	NbD004239.1 cyprosin-like (XP_019249655.1)	1	28	28	27	164760000	585650000	465230000	161790000	945420000	964740000	49204000	64566000	67371000	27.2958	29.1255	28.7934	27.2695	29.8164	29.8456	25.5523	25.9443	26.0056	15	19	17	19	20	21	15	16	18	16	20	17	20	21	22	16	17	19	20	17	20	21
NbD004245.1;NbD016982.1;NbD041100.1;NbD030390.1;NbE44071291.1;NbD007050.1	NbD004245.1;NbD016982.1;NbD041100.1;NbD030390.1;NbE44071291.1;NbD007050.1	1;1;1;1;1;1	1;1;1;1;1;1	1;1;1;1;1;1	NbD004245.1 Partial, NADH-ubiquinone oxidoreductase chain 4-like (XP_016462469.1);NbD016982.1 Partial, NADH-ubiquinone oxidoreductase chain 4-like (XP_016462469.1);NbD041100.1 Partial, NADH dehydrogenase subunit 4 (mitochondrion) (YP_173416.1);NbD030390	6	1	1	1	11493000	6332900	8054200	2962600	6107200	0	0	0	0	23.4543	22.5944	22.9413	21.4984	22.5421	#NUM!	#NUM!	#NUM!	#NUM!	1	1	1	1	1	1	1	1	1	1	1	1	1	1	1	1	1	1	1	1	1	1
NbD046116.1;NbD004256.1;NbE03054630.1;NbD053053.1	NbD046116.1;NbD004256.1;NbE03054630.1;NbD053053.1	1;1;1;1	1;1;1;1	1;1;1;1	NbD046116.1 Partial, L-ascorbate oxidase homolog isoform X2 (XP_016495407.1);NbD004256.1 L-ascorbate oxidase homolog (XP_019249657.1);NbE03054630.1 L-ascorbate oxidase homolog isoform X1 (XP_016495406.1);NbD053053.1 L-ascorbate oxidase homolog isoform X	4	1	1	1	0	0	0	0	0	0	0	0	0	#NUM!	#NUM!	#NUM!	#NUM!	#NUM!	#NUM!	#NUM!	#NUM!	#NUM!	0	0	0	0	0	0	1	0	0	0	0	0	0	0	0	1	0	0	0	0	0	0
NbD004259.1	NbD004259.1	12	12	2	NbD004259.1 caffeoylshikimate esterase-like (XP_019263791.1)	1	12	12	2	2964400	3266800	4632200	2206700	8770000	13059000	0	1781900	0	21.4993	21.6394	22.1433	21.0735	23.0641	23.6385	#NUM!	20.765	#NUM!	2	0	1	2	1	2	0	2	0	5	4	3	7	4	9	2	5	0	4	3	7	4
NbD004263.1;NbD043562.1	NbD004263.1;NbD043562.1	13;12	13;12	13;12	NbD004263.1 histidine biosynthesis bifunctional protein hisIE, chloroplastic-like (XP_016434031.1);NbD043562.1 histidine biosynthesis bifunctional protein hisIE, chloroplastic-like (XP_016434031.1)	2	13	13	13	0	1025700	0	1964500	2617200	2503100	2333000	1823800	2955700	#NUM!	19.9682	#NUM!	20.9057	21.3196	21.2553	21.1538	20.7985	21.4951	0	2	0	4	2	4	5	4	4	0	2	0	4	2	4	5	4	4	2	0	4	2
NbD004266.1;NbE44073266.1;NbD021265.1	NbD004266.1;NbE44073266.1;NbD021265.1	14;14;13	14;14;13	14;14;13	NbD004266.1 ABC transporter B family member 6 isoform X1 (XP_009804265.1);NbE44073266.1 ABC transporter B family member 6 isoform X1 (XP_009603538.1);NbD021265.1 ABC transporter B family member 6 isoform X1 (XP_009603538.1)	3	14	14	14	2458700	0	0	3814200	0	0	0	0	0	21.2295	#NUM!	#NUM!	21.8629	#NUM!	#NUM!	#NUM!	#NUM!	#NUM!	6	1	0	8	0	0	0	1	0	6	1	0	8	0	0	0	1	0	1	0	8	0
NbD004270.1	NbD004270.1	50	1	1	NbD004270.1 2-oxoglutarate dehydrogenase, mitochondrial-like (XP_019254270.1)	1	50	1	1	0	0	0	0	0	0	0	0	403920	#NUM!	#NUM!	#NUM!	#NUM!	#NUM!	#NUM!	#NUM!	#NUM!	18.6237	0	1	0	1	1	0	1	1	1	32	24	23	12	7	2	29	29	32	1	0	1	1
NbD004271.1;NbD049619.1;NbD051612.1	NbD004271.1;NbD049619.1	23;14;4	23;14;4	3;0;0	NbD004271.1 ras-related protein RABE1c-like (XP_016512277.1);NbD049619.1 ras-related protein RABE1a-like (XP_019238590.1)	3	23	23	3	227700000	86886000	205950000	329520000	176730000	366350000	42428000	35036000	56149000	27.7626	26.3726	27.6177	28.2958	27.397	28.4486	25.3385	25.0623	25.7428	2	2	2	2	2	2	1	1	1	14	12	14	18	14	14	9	12	11	12	14	18	14
NbD004272.1;NbD040236.1	NbD004272.1;NbD040236.1	10;6	10;6	7;5	NbD004272.1 actin-depolymerizing factor 2 (XP_019254274.1);NbD040236.1 Partial, actin-depolymerizing factor 2 (XP_019254274.1)	2	10	10	7	1981700	8072300	5227900	18821000	16262000	6728200	48657000	40666000	32128000	20.9183	22.9445	22.3178	24.1658	23.955	22.6818	25.5361	25.2773	24.9373	3	2	2	7	3	3	5	4	4	4	3	3	10	3	4	8	6	6	3	3	10	3
NbD004275.1;NbD040239.1;NbE05064420.1	NbD004275.1;NbD040239.1;NbE05064420.1	3;3;3	3;3;3	2;2;2	NbD004275.1 ubiquitin-conjugating enzyme E2 7-like (XP_019237402.1);NbD040239.1 ubiquitin-conjugating enzyme E2 7-like (XP_019237402.1);NbE05064420.1 ubiquitin-conjugating enzyme E2 7-like (XP_019237402.1)	3	3	3	2	0	0	0	1132300	0	3272000	5548100	1483400	3123700	#NUM!	#NUM!	#NUM!	20.1108	#NUM!	21.6417	22.4036	20.5005	21.5748	1	0	1	2	1	2	1	1	2	1	0	1	3	1	2	2	2	2	0	1	3	1
NbD004276.1	NbD004276.1	41	2	1	NbD004276.1 heat shock cognate 70 kDa protein 2-like (XP_016455501.1)	1	41	2	1	0	7451700	0	0	0	0	0	0	0	#NUM!	22.8291	#NUM!	#NUM!	#NUM!	#NUM!	#NUM!	#NUM!	#NUM!	0	1	0	0	0	0	0	0	0	20	23	19	25	19	20	27	22	22	2	1	0	0
NbD004283.1;NbE44074573.1;NbD037983.1	NbD004283.1;NbE44074573.1;NbD037983.1	5;5;3	5;5;3	5;5;3	NbD004283.1 uncharacterized protein LOC107770348 (XP_016445137.1);NbE44074573.1 uncharacterized protein LOC107770348 (XP_016445137.1);NbD037983.1 uncharacterized protein LOC107770348 (XP_016445137.1)	3	5	5	5	0	0	0	0	0	0	0	0	0	#NUM!	#NUM!	#NUM!	#NUM!	#NUM!	#NUM!	#NUM!	#NUM!	#NUM!	2	0	1	0	0	0	0	0	0	2	0	1	0	0	0	0	0	0	0	1	0	0
NbE05065782.1;NbD004284.1;NbD037981.1;NbD037980.1	NbE05065782.1;NbD004284.1;NbD037981.1	13;13;8;1	13;13;8;1	3;3;1;0	NbE05065782.1 protein transport protein Sec24-like At4g32640 (XP_009767049.1);NbD004284.1 protein transport protein Sec24-like At4g32640 (XP_009767049.1);NbD037981.1 protein transport protein Sec24-like CEF, partial (XP_016509753.1)	4	13	13	3	0	0	0	1988900	1256900	0	2167600	2671400	2450700	#NUM!	#NUM!	#NUM!	20.9235	20.2614	#NUM!	21.0477	21.3492	21.2248	1	1	0	2	0	0	2	0	2	1	2	0	5	2	2	7	5	6	2	0	5	2
NbD004296.1	NbD004296.1	23	23	6	NbD004296.1 mitochondrial carnitine/acylcarnitine carrier-like protein (XP_016510280.1)	1	23	23	6	194270000	115220000	92879000	208680000	92095000	81945000	39665000	56219000	46674000	27.5335	26.7798	26.4688	27.6367	26.4566	26.2882	25.2414	25.7446	25.4761	5	5	5	6	5	5	2	4	4	20	19	15	21	18	19	13	19	14	19	15	21	18
NbD004315.1	NbD004315.1	18	18	8	NbD004315.1 ATP synthase subunit delta, mitochondrial (XP_019245358.1)	1	18	18	8	134940000	101600000	126070000	371750000	146440000	107530000	34380000	72493000	25656000	27.0077	26.5983	26.9096	28.4698	27.1257	26.6802	25.0351	26.1113	24.6128	5	2	2	6	4	4	4	3	1	13	8	6	13	13	11	11	7	6	8	6	13	13
NbD004318.1;NbE03054437.1	NbD004318.1;NbE03054437.1	13;11	1;1	1;1	NbD004318.1 beta-glucosidase 44-like (XP_016492487.1);NbE03054437.1 beta-glucosidase 44-like (XP_016492487.1)	2	13	1	1	0	0	1158300	0	0	0	0	0	0	#NUM!	#NUM!	20.1436	#NUM!	#NUM!	#NUM!	#NUM!	#NUM!	#NUM!	1	0	1	0	0	0	1	1	1	4	5	5	1	2	2	7	7	9	0	1	0	0
NbD004324.1	NbD004324.1	2	2	2	NbD004324.1 WD repeat-containing protein 3-like (XP_016442881.1)	1	2	2	2	569010	0	0	0	0	0	0	0	0	19.1181	#NUM!	#NUM!	#NUM!	#NUM!	#NUM!	#NUM!	#NUM!	#NUM!	2	0	0	0	0	0	0	0	0	2	0	0	0	0	0	0	0	0	0	0	0	0
NbD004325.1;NbE05065210.1;NbE44069023.1	NbD004325.1;NbE05065210.1;NbE44069023.1	4;4;2	1;1;0	1;1;0	NbD004325.1 ferredoxin-2-like (XP_016446749.1);NbE05065210.1 uncharacterized protein LOC104087969 isoform X2 (XP_009590861.1);NbE44069023.1 ferredoxin-2-like isoform X1 (XP_016490579.1)	3	4	1	1	0	0	0	0	0	0	0	310310	0	#NUM!	#NUM!	#NUM!	#NUM!	#NUM!	#NUM!	#NUM!	18.2434	#NUM!	0	0	0	0	0	0	0	1	1	0	1	1	1	1	1	2	3	2	0	0	0	0
NbD004327.1	NbD004327.1	1	1	1	NbD004327.1 splicing factor 3A subunit 2 (XP_009620728.1)	1	1	1	1	0	0	0	0	0	0	0	58125	0	#NUM!	#NUM!	#NUM!	#NUM!	#NUM!	#NUM!	#NUM!	15.8269	#NUM!	0	0	0	0	0	0	0	1	0	0	0	0	0	0	0	0	1	0	0	0	0	0
NbD004328.1	NbD004328.1	14	2	2	NbD004328.1 ras-related protein RABC2a-like (XP_009793192.1)	1	14	2	2	307190	0	0	770570	0	0	0	0	0	18.2288	#NUM!	#NUM!	19.5556	#NUM!	#NUM!	#NUM!	#NUM!	#NUM!	2	1	0	2	1	1	0	0	0	8	6	7	12	9	11	4	6	5	1	0	2	1
NbD004341.1	NbD004341.1	11	5	4	NbD004341.1 peptidyl-prolyl cis-trans isomerase CYP21-3, mitochondrial-like (XP_009792364.1)	1	11	5	4	3931200	4175600	6615300	3904100	3017900	0	0	0	0	21.9065	21.9936	22.6574	21.8966	21.5251	#NUM!	#NUM!	#NUM!	#NUM!	4	2	1	3	2	1	0	0	1	10	8	7	9	8	5	2	3	6	3	2	3	3
NbD004347.1;NbD030025.1	NbD004347.1;NbD030025.1	9;7	8;6	8;6	NbD004347.1 probable xyloglucan endotransglucosylase/hydrolase protein 32 (XP_019250738.1);NbD030025.1 probable xyloglucan endotransglucosylase/hydrolase protein 32 isoform X2 (XP_016503591.1)	2	9	8	8	4002400	0	0	561320	0	0	0	804380	1285600	21.9324	#NUM!	#NUM!	19.0985	#NUM!	#NUM!	#NUM!	19.6175	20.294	5	1	1	6	0	1	1	3	2	6	2	1	6	1	1	2	4	3	1	1	6	0
NbD004351.1	NbD004351.1	15	15	4	NbD004351.1 translationally-controlled tumor protein homolog (XP_016510243.1)	1	15	15	4	38157000	16328000	4731000	111210000	22234000	19777000	162830000	217380000	73624000	25.1854	23.9608	22.1737	26.7287	24.4063	24.2373	27.2788	27.6956	26.1337	1	1	1	2	1	1	3	2	2	7	5	3	9	4	5	11	9	7	5	3	9	4
NbD004374.1	NbD004374.1	23	8	8	NbD004374.1 Partial, ATP-dependent zinc metalloprotease FTSH 2, chloroplastic (XP_018624755.1)	1	23	8	8	1852700	3317300	4595300	1518000	3478200	3674200	16786000	15175000	18065000	20.8212	21.6616	22.1317	20.5337	21.7299	21.809	24.0008	23.8552	24.1067	2	2	3	2	2	2	7	6	7	8	8	12	9	11	11	20	19	19	2	3	2	2
NbD045394.1;NbD004375.1;NbE05068122.1;NbD019965.1	NbD045394.1;NbD004375.1;NbE05068122.1	23;23;22;11	16;16;15;7	9;9;9;4	NbD045394.1 probable alpha,alpha-trehalose-phosphate synthase [UDP-forming] 7 (XP_009595385.1);NbD004375.1 probable alpha,alpha-trehalose-phosphate synthase [UDP-forming] 7 (XP_019247621.1);NbE05068122.1 probable alpha,alpha-trehalose-phosphate synthase	4	23	16	9	1594600	0	1878800	1981600	0	0	1083500	1840000	1564500	20.6048	#NUM!	20.8414	20.9182	#NUM!	#NUM!	20.0473	20.8113	20.5773	1	0	1	3	1	1	2	8	4	6	2	5	10	4	3	6	12	11	1	2	7	1
NbD004376.1;NbD045396.1	NbD004376.1	18;3	14;2	12;2	NbD004376.1 ras-related protein YPT3 (XP_016503553.1)	2	18	14	12	24287000	12550000	11792000	28502000	12739000	18028000	2981000	4619600	3372800	24.5337	23.5812	23.4913	24.7646	23.6027	24.1037	21.5074	22.1393	21.6855	5	4	5	7	5	7	2	2	2	10	9	9	12	10	12	5	6	7	6	6	9	7
NbD004378.1;NbD004997.1;NbD051016.1;NbD030591.1	NbD004378.1	7;3;2;1	7;3;2;1	3;3;1;0	NbD004378.1 Partial, uncharacterized protein LOC109221914 (XP_019241890.1)	4	7	7	3	344990000	80354000	84829000	194830000	8335300	12399000	75933000	55297000	97178000	28.362	26.2599	26.3381	27.5376	22.9908	23.5637	26.1782	25.7207	26.5341	2	2	2	2	2	1	2	2	2	4	4	2	3	2	1	5	3	4	4	2	3	2
NbE03060921.1;NbD004385.1	NbE03060921.1;NbD004385.1	20;20	3;3	3;3	NbE03060921.1 putative phospholipid-transporting ATPase 9 (XP_019229770.1);NbD004385.1 putative phospholipid-transporting ATPase 9 (XP_019229770.1)	2	20	3	3	1307700	0	0	1352100	0	0	0	0	0	20.3186	#NUM!	#NUM!	20.3668	#NUM!	#NUM!	#NUM!	#NUM!	#NUM!	2	0	0	3	0	0	0	0	0	11	3	3	14	2	0	1	3	4	0	0	3	0
NbD005119.1;NbE44070553.1;NbD004392.1	NbD005119.1;NbE44070553.1;NbD004392.1	2;2;2	2;2;2	2;2;2	NbD005119.1 importin-9 (XP_019257178.1);NbE44070553.1 importin-9-like isoform X1 (XP_016490619.1);NbD004392.1 importin-9-like isoform X1 (XP_016490619.1)	3	2	2	2	0	0	0	0	0	0	0	0	0	#NUM!	#NUM!	#NUM!	#NUM!	#NUM!	#NUM!	#NUM!	#NUM!	#NUM!	0	0	0	0	0	0	0	0	0	0	0	0	0	0	0	0	0	0	0	0	0	0
NbD004396.1	NbD004396.1	33	3	3	NbD004396.1 fructose-bisphosphate aldolase 1, chloroplastic-like (XP_016446340.1)	1	33	3	3	670510	5546200	6253900	2284500	3609500	3217100	63485000	33731000	29416000	19.3549	22.4031	22.5763	21.1234	21.7834	21.6173	25.9199	25.0076	24.8101	2	2	2	2	1	2	3	2	3	25	18	23	24	17	18	29	25	26	2	2	2	1
NbD004403.1	NbD004403.1	18	18	6	NbD004403.1 NADP-dependent D-sorbitol-6-phosphate dehydrogenase-like (XP_019239128.1)	1	18	18	6	9674200	1866600	0	13431000	1729400	0	31171000	49037000	70742000	23.2057	20.832	#NUM!	23.6791	20.7218	#NUM!	24.8937	25.5474	26.0761	3	1	0	3	0	0	2	4	4	9	3	1	12	3	0	9	16	13	3	1	12	3
NbD004407.1	NbD004407.1	23	21	5	NbD004407.1 probable protein disulfide-isomerase A6 (XP_016486857.1)	1	23	21	5	22927000	14824000	10716000	36717000	34654000	22232000	22629000	12086000	14409000	24.4505	23.8214	23.3533	25.1299	25.0465	24.4061	24.4317	23.5268	23.7805	3	3	2	3	3	3	2	4	4	15	9	8	15	12	12	14	15	17	8	7	14	12
NbD004411.1	NbD004411.1	8	8	8	NbD004411.1 universal stress protein A-like protein isoform X1 (XP_016435454.1)	1	8	8	8	0	3588000	3256600	13458000	5683600	7761200	2300900	1783600	2304300	#NUM!	21.7747	21.6349	23.682	22.4384	22.8878	21.1338	20.7664	21.1359	0	3	2	5	5	5	4	3	4	0	3	2	5	5	5	4	3	4	3	2	5	5
NbD004413.1;NbE03062093.1;NbE05065598.1	NbD004413.1;NbE03062093.1;NbE05065598.1	22;21;21	4;4;4	1;1;1	NbD004413.1 calreticulin (XP_019242768.1);NbE03062093.1 calreticulin isoform X2 (XP_009804594.1);NbE05065598.1 calreticulin (XP_019242768.1)	3	22	4	1	3248900	2722900	0	2689500	0	0	4049600	4864500	0	21.6315	21.3767	#NUM!	21.3589	#NUM!	#NUM!	21.9493	22.2139	#NUM!	1	0	0	1	0	0	1	0	0	12	9	8	20	7	6	17	13	12	2	1	3	1
NbD004416.1	NbD004416.1	12	4	4	NbD004416.1 peptidyl-prolyl cis-trans isomerase CYP19-3-like (XP_009623610.1)	1	12	4	4	0	0	0	5775500	0	0	4908900	7897700	5781600	#NUM!	#NUM!	#NUM!	22.4615	#NUM!	#NUM!	22.227	22.913	22.463	1	0	0	3	0	0	4	4	3	2	0	0	6	0	0	10	9	8	0	0	3	0
NbD004426.1;NbD045537.1;NbE03059121.1;NbE03053381.1;NbD026734.1;NbD015902.1	NbD004426.1	5;1;1;1;1;1	2;0;0;0;0;0	2;0;0;0;0;0	NbD004426.1 triose phosphate/phosphate translocator, non-green plastid, chloroplastic-like (XP_019235362.1)	6	5	2	2	0	1614800	1639600	921380	2241300	0	0	0	0	#NUM!	20.6229	20.6449	19.8134	21.0959	#NUM!	#NUM!	#NUM!	#NUM!	0	2	2	2	2	1	1	1	1	1	3	3	5	3	3	1	3	2	2	2	2	2
NbD004431.1;NbD014348.1;NbE03057101.1	NbD004431.1	15;1;1	10;0;0	8;0;0	NbD004431.1 mitochondrial adenine nucleotide transporter ADNT1-like (XP_016497497.1)	3	15	10	8	9360000	0	3130500	3846300	0	0	0	1409100	0	23.1581	#NUM!	21.578	21.875	#NUM!	#NUM!	#NUM!	20.4263	#NUM!	1	1	2	5	0	0	1	3	0	6	5	7	11	4	3	5	9	4	2	4	7	1
NbD004439.1	NbD004439.1	9	9	3	NbD004439.1 2-methoxy-6-polyprenyl-1,4-benzoquinol methylase, mitochondrial (XP_019224546.1)	1	9	9	3	6880300	1390900	0	3559700	5025100	7572400	0	661750	2497500	22.714	20.4076	#NUM!	21.7633	22.2607	22.8523	#NUM!	19.3359	21.2521	1	0	0	3	0	3	0	0	1	3	2	0	5	4	8	0	2	2	2	0	5	4
NbD049513.1;NbD004445.1	NbD049513.1;NbD004445.1	1;1	1;1	1;1	NbD049513.1 xylulose 5-phosphate/phosphate translocator, chloroplastic-like (XP_016433317.1);NbD004445.1 xylulose 5-phosphate/phosphate translocator, chloroplastic-like (XP_016433317.1)	2	1	1	1	0	0	0	3483700	4921600	0	0	0	0	#NUM!	#NUM!	#NUM!	21.7322	22.2307	#NUM!	#NUM!	#NUM!	#NUM!	1	1	1	1	1	1	0	0	1	1	1	1	1	1	1	0	0	1	1	1	1	1
NbD015080.1;NbD004448.1	NbD015080.1;NbD004448.1	12;12	3;3	3;3	NbD015080.1 40S ribosomal protein S12-like isoform X1 (XP_019263609.1);NbD004448.1 40S ribosomal protein S12-like isoform X1 (XP_019263609.1)	2	12	3	3	23226000	36604000	16163000	32611000	31963000	12154000	50445000	52395000	51691000	24.4692	25.1255	23.9462	24.9589	24.9299	23.5349	25.5882	25.6429	25.6234	2	2	2	3	2	2	3	2	3	8	5	5	11	5	5	7	5	7	2	2	3	2
NbD004456.1;NbE05068498.1;NbD015087.1;NbE03057748.1;NbD026165.1;NbD016162.1;NbD012373.1;NbD022299.1;NbD050371.1;NbE03060273.1;NbD040146.1;NbD050804.1;NbE44073220.1	NbD004456.1;NbE05068498.1;NbD015087.1;NbE03057748.1;NbD026165.1;NbD016162.1	11;11;11;6;6;6;5;4;4;4;4;4;4	11;11;11;6;6;6;5;4;4;4;4;4;4	1;1;1;0;0;0;0;0;0;0;0;0;0	NbD004456.1 serine/threonine-protein kinase SRK2A (XP_016469069.1);NbE05068498.1 serine/threonine-protein kinase SRK2A (XP_016469069.1);NbD015087.1 serine/threonine-protein kinase SRK2A (XP_016469069.1);NbE03057748.1 serine/threonine-protein kinase SRK2	13	11	11	1	1026300	0	0	1583700	1713600	0	1719000	2401300	1479800	19.969	#NUM!	#NUM!	20.5949	20.7086	#NUM!	20.7131	21.1954	20.497	0	0	0	1	0	1	1	0	1	3	1	1	6	3	3	6	3	4	1	1	6	3
NbD046957.1;NbD004464.1	NbD046957.1;NbD004464.1	10;10	10;10	10;10	NbD046957.1 uncharacterized protein At5g49945-like (XP_009785199.1);NbD004464.1 uncharacterized protein At5g49945-like (XP_009785199.1)	2	10	10	10	664740	0	988500	2492000	0	0	434400	581530	512650	19.3424	#NUM!	19.9149	21.2489	#NUM!	#NUM!	18.7287	19.1495	18.9676	5	1	2	8	1	2	3	2	2	5	1	2	8	1	2	3	2	2	1	2	8	1
NbE03058562.1;NbD004474.1;NbD029315.1;NbD004471.1	NbE03058562.1;NbD004474.1;NbD029315.1	3;3;3;1	3;3;3;1	3;3;3;1	NbE03058562.1 uncharacterized protein LOC107792985 (XP_016470740.1);NbD004474.1 uncharacterized protein LOC107792985 (XP_016470740.1);NbD029315.1 uncharacterized protein LOC109240471 (XP_019262670.1)	4	3	3	3	0	0	0	3632700	6302600	5628700	0	1777300	1295500	#NUM!	#NUM!	#NUM!	21.7926	22.5875	22.4244	#NUM!	20.7613	20.3051	1	1	0	3	2	3	1	2	3	1	1	0	3	2	3	1	2	3	1	0	3	2
NbD004476.1	NbD004476.1	15	5	5	NbD004476.1 28 kDa ribonucleoprotein, chloroplastic (XP_019262668.1)	1	15	5	5	1575700	0	0	1521700	0	0	2858700	5202300	3230700	20.5876	#NUM!	#NUM!	20.5373	#NUM!	#NUM!	21.4469	22.3107	21.6234	2	0	1	2	0	0	2	4	2	5	1	2	4	0	1	9	13	11	0	1	2	0
NbD004483.1	NbD004483.1	6	2	2	NbD004483.1 39S ribosomal protein L41-A, mitochondrial-like isoform X1 (XP_019225593.1)	1	6	2	2	0	0	0	0	0	0	0	0	0	#NUM!	#NUM!	#NUM!	#NUM!	#NUM!	#NUM!	#NUM!	#NUM!	#NUM!	0	0	0	1	0	0	0	0	0	3	0	0	2	0	0	0	2	2	0	0	1	0
NbD004488.1	NbD004488.1	16	3	3	NbD004488.1 14-3-3 protein 7 (XP_009785724.1)	1	16	3	3	2179000	0	0	3950100	0	0	0	0	0	21.0552	#NUM!	#NUM!	21.9135	#NUM!	#NUM!	#NUM!	#NUM!	#NUM!	1	0	0	2	0	0	1	2	1	7	2	4	10	2	5	11	10	10	0	0	2	0
NbD004497.1;NbE05064185.1	NbD004497.1;NbE05064185.1	6;5	3;3	3;3	NbD004497.1 peptidyl-prolyl cis-trans isomerase CYP18-1 isoform X2 (XP_019228361.1);NbE05064185.1 peptidyl-prolyl cis-trans isomerase CYP18-1 isoform X1 (XP_019228360.1)	2	6	3	3	0	0	0	0	0	0	1974400	664350	0	#NUM!	#NUM!	#NUM!	#NUM!	#NUM!	#NUM!	20.913	19.3416	#NUM!	0	0	0	0	0	0	3	2	2	0	0	0	1	0	0	6	3	5	0	0	0	0
NbE44073246.1;NbD004499.1	NbE44073246.1;NbD004499.1	4;4	4;4	4;4	NbE44073246.1 AIG2-like protein D isoform X2 (XP_019228358.1);NbD004499.1 AIG2-like protein (XP_009759311.1)	2	4	4	4	0	0	0	0	0	0	0	0	0	#NUM!	#NUM!	#NUM!	#NUM!	#NUM!	#NUM!	#NUM!	#NUM!	#NUM!	0	0	0	0	1	0	0	1	1	0	0	0	0	1	0	0	1	1	0	0	0	1
NbD004500.1;NbE03057051.1;NbE44071238.1;NbD010441.1	NbD004500.1;NbE03057051.1;NbE44071238.1	6;4;3;2	6;4;3;2	4;2;1;1	NbD004500.1 probable protein phosphatase 2C 60 (XP_009603693.1);NbE03057051.1 probable protein phosphatase 2C 60 (XP_019232129.1);NbE44071238.1 probable protein phosphatase 2C 60, partial (XP_009763029.1)	4	6	6	4	0	0	0	0	0	0	0	0	0	#NUM!	#NUM!	#NUM!	#NUM!	#NUM!	#NUM!	#NUM!	#NUM!	#NUM!	0	0	0	0	2	1	0	0	0	1	0	0	0	3	2	0	1	0	0	0	0	3
NbD004501.1	NbD004501.1	28	3	0	NbD004501.1 40S ribosomal protein S6-like (XP_019254214.1)	1	28	3	0	4696900	0	3101200	12076000	0	0	0	4963300	0	22.1633	#NUM!	21.5644	23.5256	#NUM!	#NUM!	#NUM!	22.2429	#NUM!	0	0	0	0	0	0	0	0	0	22	14	16	21	11	13	14	14	16	1	2	2	1
NbD004513.1	NbD004513.1	21	21	3	NbD004513.1 uncharacterized protein LOC104218509 (XP_009767327.1)	1	21	21	3	28988000	80813000	44649000	48114000	71730000	37218000	116220000	121080000	122340000	24.789	26.2681	25.4121	25.52	26.0961	25.1495	26.7923	26.8514	26.8663	1	2	2	2	2	1	2	2	2	13	13	9	13	10	10	16	18	17	13	9	13	10
NbD004524.1	NbD004524.1	3	2	2	NbD004524.1 TGACG-sequence-specific DNA-binding protein TGA-2.1 (XP_016458828.1)	1	3	2	2	0	346190	0	0	0	0	0	0	0	#NUM!	18.4012	#NUM!	#NUM!	#NUM!	#NUM!	#NUM!	#NUM!	#NUM!	0	1	0	0	0	0	0	1	0	1	1	0	0	0	0	0	1	0	1	0	0	0
NbE03057897.1;NbD004525.1	NbE03057897.1;NbD004525.1	6;6	6;6	3;3	NbE03057897.1 ubiquitin-associated domain-containing protein 2 isoform X2 (XP_009775289.1);NbD004525.1 rhomboid-like protein 20 (XP_019233647.1)	2	6	6	3	0	0	0	1714400	0	0	0	0	0	#NUM!	#NUM!	#NUM!	20.7093	#NUM!	#NUM!	#NUM!	#NUM!	#NUM!	1	1	0	1	0	0	0	0	0	1	1	0	3	1	0	0	0	0	1	0	3	1
NbD004543.1	NbD004543.1	32	2	1	NbD004543.1 carbamoyl-phosphate synthase large chain, chloroplastic-like (XP_009758475.1)	1	32	2	1	0	0	0	0	0	0	0	0	0	#NUM!	#NUM!	#NUM!	#NUM!	#NUM!	#NUM!	#NUM!	#NUM!	#NUM!	0	0	0	0	0	0	0	0	0	5	3	3	3	2	4	21	16	14	0	0	0	0
NbD004551.1	NbD004551.1	2	1	1	NbD004551.1 uncharacterized protein At2g24330-like (XP_019250244.1)	1	2	1	1	0	0	0	0	0	0	0	0	0	#NUM!	#NUM!	#NUM!	#NUM!	#NUM!	#NUM!	#NUM!	#NUM!	#NUM!	0	0	0	0	0	0	0	0	0	0	0	0	0	0	1	0	0	1	0	0	0	0
NbD004559.1	NbD004559.1	4	4	4	NbD004559.1 superoxide dismutase [Cu-Zn] 2 isoform X1 (XP_018634313.1)	1	4	4	4	0	0	0	1939900	0	0	3352400	5674900	3553100	#NUM!	#NUM!	#NUM!	20.8876	#NUM!	#NUM!	21.6768	22.4362	21.7606	0	0	0	2	0	1	4	3	3	0	0	0	2	0	1	4	3	3	0	0	2	0
NbD051686.1;NbD029155.1;NbD012968.1;NbD006401.1;NbD004560.1;NbD000411.1	NbD051686.1;NbD029155.1;NbD012968.1;NbD006401.1;NbD004560.1;NbD000411.1	17;17;17;17;17;11	17;17;17;17;17;11	17;17;17;17;17;11	NbD051686.1 40S ribosomal protein S28 (XP_019254391.1);NbD029155.1 40S ribosomal protein S28 (XP_019254391.1);NbD012968.1 40S ribosomal protein S28 (XP_019254391.1);NbD006401.1 40S ribosomal protein S28 (XP_019254391.1);NbD004560.1 40S ribosomal protei	6	17	17	17	1531300000	421550000	735970000	537500000	253640000	658100000	67528000	170570000	314650000	30.5121	28.6511	29.4551	29.0017	27.9182	29.2937	26.009	27.3458	28.2292	15	8	9	14	7	11	6	13	13	15	8	9	14	7	11	6	13	13	8	9	14	7
NbD029154.1;NbD004563.1	NbD029154.1;NbD004563.1	6;6	6;6	6;6	NbD029154.1 homogentisate solanesyltransferase, chloroplastic-like (XP_016499376.1);NbD004563.1 homogentisate solanesyltransferase, chloroplastic-like (XP_016499376.1)	2	6	6	6	8695700	12467000	15699000	8680100	19980000	7441700	3279700	2051800	2081800	23.0519	23.5716	23.9042	23.0493	24.2521	22.8272	21.6451	20.9685	20.9894	4	5	3	4	5	3	2	3	2	4	5	3	4	5	3	2	3	2	5	3	4	5
NbD004566.1	NbD004566.1	15	3	3	NbD004566.1 ATP-dependent Clp protease ATP-binding subunit CLPT1, chloroplastic-like (XP_009593077.1)	1	15	3	3	0	0	0	1783500	3958800	3537700	3748000	2528700	2269000	#NUM!	#NUM!	#NUM!	20.7663	21.9166	21.7544	21.8377	21.27	21.1136	0	0	0	2	2	3	3	3	2	5	3	3	11	7	7	11	9	8	0	0	2	2
NbD026516.1;NbE03059235.1;NbD004571.1	NbD026516.1;NbE03059235.1;NbD004571.1	2;2;2	1;1;1	1;1;1	NbD026516.1 probable aminotransferase ACS12 isoform X1 (XP_019236061.1);NbE03059235.1 probable aminotransferase ACS12 isoform X1 (XP_019236061.1);NbD004571.1 probable aminotransferase ACS12 (XP_016505818.1)	3	2	1	1	0	0	0	272360	0	0	0	0	0	#NUM!	#NUM!	#NUM!	18.0552	#NUM!	#NUM!	#NUM!	#NUM!	#NUM!	1	0	0	1	0	0	0	0	0	1	1	0	1	0	1	1	0	0	0	0	1	0
NbE03057827.1;NbD004573.1	NbE03057827.1;NbD004573.1	1;1	1;1	1;1	NbE03057827.1 putative phagocytic receptor 1b isoform X1 (XP_009782687.1);NbD004573.1 putative phagocytic receptor 1b isoform X1 (XP_009782687.1)	2	1	1	1	0	0	0	0	0	0	0	0	0	#NUM!	#NUM!	#NUM!	#NUM!	#NUM!	#NUM!	#NUM!	#NUM!	#NUM!	1	0	1	0	0	0	0	0	0	1	0	1	0	0	0	0	0	0	0	1	0	0
NbD004581.1;NbE44069431.1	NbD004581.1;NbE44069431.1	2;2	2;2	2;2	NbD004581.1 glucan endo-1,3-beta-glucosidase 4 (XP_009778465.1);NbE44069431.1 glucan endo-1,3-beta-glucosidase 4 (XP_009778465.1)	2	2	2	2	0	0	0	1287100	0	0	0	0	0	#NUM!	#NUM!	#NUM!	20.2957	#NUM!	#NUM!	#NUM!	#NUM!	#NUM!	1	0	0	2	0	0	0	1	0	1	0	0	2	0	0	0	1	0	0	0	2	0
NbD004585.1;NbE05064851.1	NbD004585.1;NbE05064851.1	12;7	12;7	4;1	NbD004585.1 uncharacterized protein LOC104235294 (XP_009787323.1);NbE05064851.1 Partial, protein RETICULATA-RELATED 4, chloroplastic-like (XP_016450262.1)	2	12	12	4	10758000	4623600	7788800	7553100	7919500	5339400	1975400	2547400	4323400	23.3589	22.1406	22.893	22.8486	22.917	22.3482	20.9137	21.2806	22.0437	4	0	0	3	1	0	1	0	1	9	4	3	9	5	4	5	2	3	4	3	9	5
NbD004589.1;NbE05064849.1	NbD004589.1;NbE05064849.1	34;32	3;3	3;3	NbD004589.1 sulfite reductase (ACN23794.1);NbE05064849.1 sulfite reductase (ACN23794.1)	2	34	3	3	0	0	0	0	0	0	0	820740	0	#NUM!	#NUM!	#NUM!	#NUM!	#NUM!	#NUM!	#NUM!	19.6466	#NUM!	0	0	0	0	0	0	2	2	2	14	15	6	8	4	4	21	18	23	0	0	0	0
NbD004591.1	NbD004591.1	30	4	0	NbD004591.1 hypersensitive-induced response protein 1-like (XP_018627915.1)	1	30	4	0	19860000	682420	7194200	48108000	852990	4313300	0	1920600	0	24.2434	19.3803	22.7784	25.5198	19.7022	22.0404	#NUM!	20.8731	#NUM!	0	0	0	0	0	0	0	0	0	24	15	16	26	14	18	15	17	15	1	1	4	1
NbD004594.1;NbE03058352.1;NbD020523.1	NbD004594.1	57;1;1	2;0;0	2;0;0	NbD004594.1 plasma membrane ATPase 2 (XP_016457714.1)	3	57	2	2	0	3034300	2098800	1018100	2875800	0	2275700	355120	1789200	#NUM!	21.5329	21.0011	19.9574	21.4555	#NUM!	21.1179	18.4379	20.7709	1	2	2	2	2	1	2	2	2	45	37	38	47	36	26	36	40	43	2	2	2	2
NbD004604.1;NbE44070190.1;NbD046469.1	NbD004604.1;NbE44070190.1	17;17;3	17;17;3	3;3;0	NbD004604.1 coiled-coil domain-containing protein 18-like (XP_019252255.1);NbE44070190.1 coiled-coil domain-containing protein 18-like (XP_019252255.1)	3	17	17	3	0	0	0	1641400	997340	0	0	0	0	#NUM!	#NUM!	#NUM!	20.6465	19.9277	#NUM!	#NUM!	#NUM!	#NUM!	0	0	0	1	2	0	0	1	0	0	0	2	6	4	2	4	3	2	0	2	6	4
NbE44069227.1;NbD004609.1	NbE44069227.1;NbD004609.1	4;4	4;4	4;4	NbE44069227.1 glyoxylate/hydroxypyruvate reductase HPR3-like (XP_009776118.1);NbD004609.1 glyoxylate/hydroxypyruvate reductase HPR3-like (XP_009776118.1)	2	4	4	4	0	0	0	0	0	0	709740	0	0	#NUM!	#NUM!	#NUM!	#NUM!	#NUM!	#NUM!	19.4369	#NUM!	#NUM!	0	0	1	0	0	0	3	1	1	0	0	1	0	0	0	3	1	1	0	1	0	0
NbD004611.1	NbD004611.1	15	15	5	NbD004611.1 PGR5-like protein 1A, chloroplastic (XP_019262345.1)	1	15	15	5	5238000	9890500	5196200	7382300	7458700	2194100	29087000	43793000	32201000	22.3206	23.2376	22.309	22.8156	22.8305	21.0652	24.7939	25.3842	24.9406	0	1	0	0	0	0	3	5	0	4	4	4	7	4	2	12	15	9	4	4	7	4
NbD004630.1	NbD004630.1	6	6	6	NbD004630.1 ATP-dependent Clp protease adapter protein CLPS1, chloroplastic-like (XP_016512634.1)	1	6	6	6	0	0	0	0	0	0	0	3968400	1672200	#NUM!	#NUM!	#NUM!	#NUM!	#NUM!	#NUM!	#NUM!	21.9201	20.6733	1	1	0	0	1	0	0	4	2	1	1	0	0	1	0	0	4	2	1	0	0	1
NbD037520.1;NbD004634.1	NbD037520.1;NbD004634.1	4;4	4;4	2;2	NbD037520.1 transcription initiation factor IIB-2-like (XP_016508129.1);NbD004634.1 transcription initiation factor IIB-2-like (XP_016508129.1)	2	4	4	2	0	0	0	0	0	1689400	0	0	0	#NUM!	#NUM!	#NUM!	#NUM!	#NUM!	20.6881	#NUM!	#NUM!	#NUM!	0	0	0	0	0	2	0	0	0	1	1	0	1	2	3	0	0	1	1	0	1	2
NbE03061019.1;NbD012405.1;NbD004641.1	NbE03061019.1;NbD012405.1;NbD004641.1	5;5;5	5;5;5	4;4;4	NbE03061019.1 probable calcium-binding protein CML49 (XP_016508614.1);NbD012405.1 probable calcium-binding protein CML49 (XP_019232782.1);NbD004641.1 probable calcium-binding protein CML49 (XP_019232782.1)	3	5	5	4	1454100	938210	0	683040	1266100	0	1804700	1855100	0	20.4717	19.8396	#NUM!	19.3816	20.272	#NUM!	20.7833	20.8231	#NUM!	2	1	1	2	0	0	1	1	1	2	2	1	3	1	0	2	2	1	2	1	3	1
NbD020273.1;NbD004644.1	NbD020273.1;NbD004644.1	7;7	5;5	5;5	NbD020273.1 auxin-binding protein ABP19a-like (XP_016477838.1);NbD004644.1 auxin-binding protein ABP19a-like (XP_016477838.1)	2	7	5	5	59226000	200760000	52394000	67416000	151750000	42798000	971110000	1124300000	536710000	25.8197	27.5809	25.6429	26.0066	27.1771	25.351	29.8551	30.0664	28.9996	4	4	4	4	5	4	5	5	5	6	5	5	6	6	5	7	7	7	4	4	4	5
NbD004650.1	NbD004650.1	4	3	3	NbD004650.1 long chain base biosynthesis protein 1-like (XP_019243095.1)	1	4	3	3	250850	0	0	406080	0	0	0	0	0	17.9365	#NUM!	#NUM!	18.6314	#NUM!	#NUM!	#NUM!	#NUM!	#NUM!	3	1	0	3	0	0	1	1	0	3	1	0	4	0	1	1	1	0	1	0	3	0
NbE44069999.1;NbD004652.1;NbE05066561.1;NbD000456.1	NbE44069999.1;NbD004652.1;NbE05066561.1	5;5;5;1	5;5;5;1	4;4;4;0	NbE44069999.1 protein disulfide-isomerase 5-2-like (XP_016471981.1);NbD004652.1 protein disulfide-isomerase 5-2-like isoform X2 (XP_016514975.1);NbE05066561.1 protein disulfide isomerase-like 5-2 isoform X1 (XP_016514974.1)	4	5	5	4	0	0	0	0	0	0	0	418050	0	#NUM!	#NUM!	#NUM!	#NUM!	#NUM!	#NUM!	#NUM!	18.6733	#NUM!	2	1	0	2	0	1	0	2	0	2	1	0	3	0	1	0	2	0	1	0	3	0
NbD004669.1;NbE03053950.1;NbD029078.1	NbD004669.1;NbE03053950.1;NbD029078.1	10;9;7	10;9;7	10;9;7	NbD004669.1 glycerophosphodiester phosphodiesterase GDPD6-like isoform X4 (XP_016509417.1);NbE03053950.1 glycerophosphodiester phosphodiesterase GDPD6-like isoform X1 (XP_016509414.1);NbD029078.1 Partial, glycerophosphodiester phosphodiesterase GDPD6-lik	3	10	10	10	462650	0	0	0	0	0	0	0	971020	18.8196	#NUM!	#NUM!	#NUM!	#NUM!	#NUM!	#NUM!	#NUM!	19.8891	3	1	0	0	1	0	1	2	3	3	1	0	0	1	0	1	2	3	1	0	0	1
NbD004677.1	NbD004677.1	37	12	1	NbD004677.1 60S ribosomal protein L4-like (XP_009769094.1)	1	37	12	1	47556000	23081000	17557000	5618100	8299600	5866200	5134200	5953600	5950300	25.5031	24.4602	24.0655	22.4217	22.9846	22.484	22.2917	22.5053	22.5045	1	0	0	0	0	0	0	0	0	31	23	27	23	19	18	25	19	20	6	8	6	3
NbD004680.1	NbD004680.1	12	12	12	NbD004680.1 uncharacterized protein LOC104240476 (XP_009793623.1)	1	12	12	12	0	0	0	0	0	0	1237400	1127500	1207100	#NUM!	#NUM!	#NUM!	#NUM!	#NUM!	#NUM!	20.2389	20.1047	20.2031	0	1	0	0	1	2	5	5	5	0	1	0	0	1	2	5	5	5	1	0	0	1
NbD004685.1	NbD004685.1	14	7	7	NbD004685.1 cytochrome b-c1 complex subunit Rieske-2, mitochondrial (XP_019258960.1)	1	14	7	7	3474600	4329300	0	2432000	5173900	0	0	1901500	0	21.7284	22.0457	#NUM!	21.2137	22.3028	#NUM!	#NUM!	20.8587	#NUM!	6	5	2	5	2	1	2	2	1	11	7	5	10	5	4	5	5	3	5	2	5	2
NbD004702.1;NbD050014.1;NbD025788.1;NbE03057908.1;NbD052604.1;NbD027621.1;NbE03057946.1;NbD006932.1;NbD029037.1	NbD004702.1	36;3;2;1;1;1;1;1;1	1;0;0;0;0;0;0;0;0	1;0;0;0;0;0;0;0;0	NbD004702.1 probable methyltransferase PMT3 (XP_019259346.1)	9	36	1	1	0	0	2165700	0	0	0	0	0	0	#NUM!	#NUM!	21.0464	#NUM!	#NUM!	#NUM!	#NUM!	#NUM!	#NUM!	0	0	1	0	0	1	1	0	0	15	17	19	21	15	11	9	11	9	0	1	0	0
NbD004714.1;NbE03056651.1	NbD004714.1;NbE03056651.1	10;9	4;3	4;3	NbD004714.1 mitochondrial adenine nucleotide transporter ADNT1-like (XP_016442531.1);NbE03056651.1 mitochondrial adenine nucleotide transporter ADNT1-like (XP_016442531.1)	2	10	4	4	2880200	0	0	0	0	0	0	0	0	21.4577	#NUM!	#NUM!	#NUM!	#NUM!	#NUM!	#NUM!	#NUM!	#NUM!	4	0	0	0	0	0	0	0	0	8	4	4	5	4	3	4	5	4	0	0	0	0
NbD045654.1;NbD004721.1	NbD045654.1;NbD004721.1	1;1	1;1	1;1	NbD045654.1 exosome complex component RRP41 (XP_009772319.1);NbD004721.1 exosome complex component RRP41 (XP_009772319.1)	2	1	1	1	0	0	0	0	0	0	0	0	0	#NUM!	#NUM!	#NUM!	#NUM!	#NUM!	#NUM!	#NUM!	#NUM!	#NUM!	0	0	0	0	0	0	0	0	0	0	0	0	0	0	0	0	0	0	0	0	0	0
NbD045653.1;NbD004722.1	NbD045653.1;NbD004722.1	1;1	1;1	1;1	NbD045653.1 putative glucose-6-phosphate 1-epimerase (XP_019267146.1);NbD004722.1 putative glucose-6-phosphate 1-epimerase (XP_019267146.1)	2	1	1	1	0	0	0	0	0	0	0	0	0	#NUM!	#NUM!	#NUM!	#NUM!	#NUM!	#NUM!	#NUM!	#NUM!	#NUM!	0	0	0	0	0	0	0	0	1	0	0	0	0	0	0	0	0	1	0	0	0	0
NbD004728.1;NbD043439.1;NbE03054801.1;NbE44071557.1	NbD004728.1	6;1;1;1	1;0;0;0	0;0;0;0	NbD004728.1 eukaryotic translation initiation factor 1A-like (XP_019226487.1)	4	6	1	0	0	0	0	0	0	0	0	0	328620	#NUM!	#NUM!	#NUM!	#NUM!	#NUM!	#NUM!	#NUM!	#NUM!	18.3261	0	0	0	0	0	0	0	0	0	5	1	2	4	1	2	5	3	4	0	0	0	0
NbD004730.1;NbE03057666.1;NbD016292.1	NbD004730.1;NbE03057666.1	3;3;1	3;3;1	3;3;1	NbD004730.1 uncharacterized protein LOC109229140 (XP_019250019.1);NbE03057666.1 uncharacterized protein LOC109229140 (XP_019250019.1)	3	3	3	3	0	0	0	0	0	0	0	0	0	#NUM!	#NUM!	#NUM!	#NUM!	#NUM!	#NUM!	#NUM!	#NUM!	#NUM!	0	0	0	0	0	0	0	0	2	0	0	0	0	0	0	0	0	2	0	0	0	0
NbD004740.1	NbD004740.1	9	9	7	NbD004740.1 glutamate formimidoyltransferase-like (XP_016451835.1)	1	9	9	7	0	0	0	0	0	0	0	0	1946000	#NUM!	#NUM!	#NUM!	#NUM!	#NUM!	#NUM!	#NUM!	#NUM!	20.8921	0	0	0	0	0	0	1	4	3	0	0	0	1	0	0	1	5	4	0	0	1	0
NbD004760.1	NbD004760.1	31	24	10	NbD004760.1 protochlorophyllide reductase-like (XP_016502073.1)	1	31	24	10	33322000	34973000	47219000	35259000	58435000	60943000	58959000	59177000	12570000	24.99	25.0597	25.4929	25.0715	25.8003	25.861	25.8132	25.8185	23.5835	6	5	5	7	7	6	7	7	6	18	15	16	22	20	18	22	24	16	12	11	17	15
NbD004763.1	NbD004763.1	6	6	2	NbD004763.1 plastocyanin (XP_016470474.1)	1	6	6	2	165180000	5352600	0	53874000	2213800	3345300	628300000	1007200000	309240000	27.2995	22.3518	#NUM!	25.6831	21.0781	21.6737	29.2269	29.9077	28.2042	2	1	0	2	0	1	2	2	2	4	2	0	4	2	2	5	5	5	2	0	4	2
NbE03058143.1;NbD004776.1	NbE03058143.1;NbD004776.1	1;1	1;1	1;1	NbE03058143.1 filament-like plant protein 4 (XP_019258875.1);NbD004776.1 filament-like plant protein 4 (XP_019258875.1)	2	1	1	1	0	0	0	0	0	0	0	0	0	#NUM!	#NUM!	#NUM!	#NUM!	#NUM!	#NUM!	#NUM!	#NUM!	#NUM!	0	0	0	0	0	0	1	0	0	0	0	0	0	0	0	1	0	0	0	0	0	0
NbD004787.1	NbD004787.1	3	3	3	NbD004787.1 probable sodium/metabolite cotransporter BASS4, chloroplastic (XP_019235584.1)	1	3	3	3	0	1037700	0	0	1338100	0	759770	0	0	#NUM!	19.985	#NUM!	#NUM!	20.3518	#NUM!	19.5352	#NUM!	#NUM!	1	2	0	1	1	1	2	0	1	1	2	0	1	1	1	2	0	1	2	0	1	1
NbD004792.1	NbD004792.1	10	4	4	NbD004792.1 probable pyridoxal 5-phosphate synthase subunit PDX2 (XP_019235585.1)	1	10	4	4	0	0	0	0	0	0	0	0	0	#NUM!	#NUM!	#NUM!	#NUM!	#NUM!	#NUM!	#NUM!	#NUM!	#NUM!	1	0	0	1	1	1	0	1	1	2	1	3	4	3	7	2	4	2	0	0	1	1
NbE03055416.1;NbD004798.1	NbE03055416.1;NbD004798.1	2;2	2;2	2;2	NbE03055416.1 kinesin-4 isoform X2 (XP_009784348.1);NbD004798.1 kinesin-4-like (XP_016459838.1)	2	2	2	2	0	0	0	0	0	0	0	0	2533600	#NUM!	#NUM!	#NUM!	#NUM!	#NUM!	#NUM!	#NUM!	#NUM!	21.2728	1	1	1	1	0	1	1	1	2	1	1	1	1	0	1	1	1	2	1	1	1	0
NbD004804.1	NbD004804.1	15	1	1	NbD004804.1 ribulose-phosphate 3-epimerase, chloroplastic-like (XP_016500546.1)	1	15	1	1	0	4351100	0	50059000	40397000	31142000	40443000	55287000	22433000	#NUM!	22.0529	#NUM!	25.5771	25.2677	24.8924	25.2694	25.7204	24.4191	0	1	0	1	1	1	1	1	1	8	7	4	9	7	9	8	8	7	1	0	1	1
NbD004831.1	NbD004831.1	3	3	3	NbD004831.1 charged multivesicular body protein 5-like (XP_016470594.1)	1	3	3	3	0	0	0	0	0	0	0	0	569160	#NUM!	#NUM!	#NUM!	#NUM!	#NUM!	#NUM!	#NUM!	#NUM!	19.1185	0	0	0	1	0	0	0	2	1	0	0	0	1	0	0	0	2	1	0	0	1	0
NbD004832.1;NbD018561.1;NbE03058252.1	NbD004832.1;NbD018561.1;NbE03058252.1	20;13;12	20;13;12	20;13;12	NbD004832.1 apoptosis-inducing factor homolog B-like (XP_016451489.1);NbD018561.1 apoptosis-inducing factor homolog B-like (XP_009786780.1);NbE03058252.1 apoptosis-inducing factor homolog B-like (XP_009786780.1)	3	20	20	20	11530000	9215100	7182800	11665000	15500000	17704000	3613600	2137200	2455700	23.4589	23.1356	22.7761	23.4757	23.8858	24.0776	21.785	21.0273	21.2277	14	6	9	13	9	14	8	5	5	14	6	9	13	9	14	8	5	5	6	9	13	9
NbE05065180.1;NbD012106.1;NbD051849.1;NbD004836.1	NbE05065180.1;NbD012106.1;NbD051849.1;NbD004836.1	8;8;8;8	8;8;8;8	0;0;0;0	NbE05065180.1 glycine cleavage system H protein, mitochondrial-like (XP_019254852.1);NbD012106.1 glycine cleavage system H protein, mitochondrial-like (XP_019254852.1);NbD051849.1 glycine cleavage system H protein, mitochondrial-like (XP_019225484.1);Nb	4	8	8	0	40256000	0	3674200	93725000	3698500	4678300	281600000	343510000	306660000	25.2627	#NUM!	21.809	26.4819	21.8185	22.1576	28.0691	28.3558	28.1921	0	0	0	0	0	0	0	0	0	5	0	2	6	2	2	5	5	7	0	2	6	2
NbD004837.1	NbD004837.1	4	2	2	NbD004837.1 Partial, photosystem II protein D1 (plastid) (NP_054477.1)	1	4	2	2	0	0	0	0	0	0	0	0	6134400	#NUM!	#NUM!	#NUM!	#NUM!	#NUM!	#NUM!	#NUM!	#NUM!	22.5485	1	0	0	0	1	0	1	1	2	2	2	2	2	3	2	3	3	4	0	0	0	1
NbD004841.1	NbD004841.1	3	3	3	NbD004841.1 expansin-like B1 (XP_016472333.1)	1	3	3	3	0	0	0	0	0	0	0	0	970860	#NUM!	#NUM!	#NUM!	#NUM!	#NUM!	#NUM!	#NUM!	#NUM!	19.8889	0	1	0	0	1	0	1	1	2	0	1	0	0	1	0	1	1	2	1	0	0	1
NbD032790.1;NbD039930.1;NbD005441.1;NbD004846.1;NbD048450.1;NbD047204.1;NbD018733.1;NbD030300.1;NbD027911.1;NbD036061.1	NbD032790.1;NbD039930.1;NbD005441.1;NbD004846.1;NbD048450.1;NbD047204.1;NbD018733.1;NbD030300.1;NbD027911.1;NbD036061.1	27;27;27;27;25;25;25;25;23;23	27;27;27;27;25;25;25;25;23;23	25;25;25;25;23;23;23;24;21;21	NbD032790.1 40S ribosomal protein S13 (XP_019248427.1);NbD039930.1 40S ribosomal protein S13 (XP_019248427.1);NbD005441.1 40S ribosomal protein S13 (XP_019248427.1);NbD004846.1 40S ribosomal protein S13 (XP_019248427.1);NbD048450.1 40S ribosomal protei	10	27	27	25	1356800000	335030000	273900000	773850000	337740000	545950000	262530000	113020000	185340000	30.3376	28.3197	28.0291	29.5275	28.3313	29.0242	27.9679	26.752	27.4656	20	9	9	21	8	13	13	11	12	21	10	10	23	9	15	15	13	13	10	10	23	9
NbD004853.1	NbD004853.1	9	7	7	NbD004853.1 vesicle-associated protein 1-2-like (XP_016441036.1)	1	9	7	7	0	0	0	0	0	0	0	0	1086500	#NUM!	#NUM!	#NUM!	#NUM!	#NUM!	#NUM!	#NUM!	#NUM!	20.0513	3	2	1	5	1	1	1	1	2	5	3	3	6	2	3	2	2	4	2	1	5	1
NbD043210.1;NbD035470.1;NbD009329.1;NbD004893.1;NbD021289.1;NbD009328.1;NbD016754.1;NbD033107.1;NbD044515.1;NbD034879.1;NbD004859.1;NbD028968.1;NbD008943.1;NbD038016.1;NbD004860.1;NbD021291.1	NbD043210.1;NbD035470.1;NbD009329.1;NbD004893.1;NbD021289.1;NbD009328.1;NbD016754.1;NbD033107.1;NbD044515.1;NbD034879.1;NbD004859.1;NbD028968.1;NbD008943.1;NbD038016.1;NbD004860.1;NbD021291.1	16;16;16;16;16;16;16;16;16;16;16;16;16;14;10;8	16;16;16;16;16;16;16;16;16;16;16;16;16;14;10;8	6;6;6;6;6;6;6;6;6;6;6;6;6;6;5;1	NbD043210.1 histone H3 (ABS11143.1);NbD035470.1 histone H3 (ABS11143.1);NbD009329.1 histone H3 (ABS11143.1);NbD004893.1 histone H3 (ABS11143.1);NbD021289.1 histone H3 (ABS11143.1);NbD009328.1 histone H3 (ABS11143.1);NbD016754.1 histone H3 (ABS11143.	16	16	16	6	152620000	123030000	0	119240000	8370100	0	365790000	319760000	280250000	27.1854	26.8744	#NUM!	26.8293	22.9968	#NUM!	28.4464	28.2524	28.0621	1	1	0	1	0	0	5	3	3	5	5	0	5	2	1	11	8	8	5	0	5	2
NbD041781.1;NbD004866.1	NbD041781.1;NbD004866.1	6;6	1;1	1;1	NbD041781.1 SUMO-conjugating enzyme UBC9-like (XP_019243378.1);NbD004866.1 SUMO-conjugating enzyme UBC9-like (XP_019243378.1)	2	6	1	1	0	0	0	0	0	0	0	434060	0	#NUM!	#NUM!	#NUM!	#NUM!	#NUM!	#NUM!	#NUM!	18.7275	#NUM!	0	0	0	0	0	0	0	1	0	1	2	1	2	3	2	3	3	3	0	0	0	0
NbD004872.1	NbD004872.1	1	1	1	NbD004872.1 abscisic acid receptor PYL8 (XP_009589647.1)	1	1	1	1	0	0	0	0	0	0	0	0	0	#NUM!	#NUM!	#NUM!	#NUM!	#NUM!	#NUM!	#NUM!	#NUM!	#NUM!	0	0	0	0	0	0	0	0	0	0	0	0	0	0	0	0	0	0	0	0	0	0
NbD004873.1	NbD004873.1	16	16	16	NbD004873.1 ATP-dependent zinc metalloprotease FTSH 11, chloroplastic/mitochondrial (XP_019225106.1)	1	16	16	16	1520300	1517100	1322800	1402900	1509300	0	0	0	0	20.5359	20.5329	20.3352	20.42	20.5254	#NUM!	#NUM!	#NUM!	#NUM!	7	5	2	6	2	3	1	1	1	7	5	2	6	2	3	1	1	1	5	2	6	2
NbD004880.1;NbE03057179.1;NbD052064.1	NbD004880.1;NbE03057179.1;NbD052064.1	3;3;3	3;3;3	3;3;3	NbD004880.1 probable protein phosphatase 2C 76 isoform X2 (XP_019243418.1);NbE03057179.1 probable protein phosphatase 2C 76 isoform X1 (XP_019243416.1);NbD052064.1 probable protein phosphatase 2C 76 isoform X1 (XP_019243416.1)	3	3	3	3	0	0	0	0	0	0	556600	0	0	#NUM!	#NUM!	#NUM!	#NUM!	#NUM!	#NUM!	19.0863	#NUM!	#NUM!	0	0	0	1	0	0	2	1	1	0	0	0	1	0	0	2	1	1	0	0	1	0
NbD017302.1;NbD004881.1	NbD017302.1;NbD004881.1	4;4	3;3	3;3	NbD017302.1 cyclic nucleotide-gated ion channel 1-like (XP_009778096.1);NbD004881.1 cyclic nucleotide-gated ion channel 1-like (XP_009778096.1)	2	4	3	3	0	1213300	0	0	0	0	0	0	0	#NUM!	20.2105	#NUM!	#NUM!	#NUM!	#NUM!	#NUM!	#NUM!	#NUM!	0	2	1	1	1	0	0	0	0	0	2	1	1	1	0	0	0	0	2	1	1	1
NbD004884.1;NbE44073378.1;NbE03055755.1;NbD004885.1;NbE05065027.1	NbD004884.1;NbE44073378.1;NbE03055755.1;NbD004885.1;NbE05065027.1	2;2;1;1;1	2;2;1;1;1	2;2;1;1;1	NbD004884.1 rust resistance kinase Lr10-like isoform X4 (XP_018624003.1);NbE44073378.1 rust resistance kinase Lr10-like isoform X3 (XP_018624002.1);NbE03055755.1 rust resistance kinase Lr10-like (XP_019243429.1);NbD004885.1 rust resistance kinase Lr10-l	5	2	2	2	0	0	0	0	0	0	0	0	0	#NUM!	#NUM!	#NUM!	#NUM!	#NUM!	#NUM!	#NUM!	#NUM!	#NUM!	0	0	0	1	0	1	0	0	0	0	0	0	1	0	1	0	0	0	0	0	1	0
NbD004889.1	NbD004889.1	3	1	1	NbD004889.1 peptidyl-prolyl cis-trans isomerase FKBP20-1 (XP_016514453.1)	1	3	1	1	0	0	0	0	0	0	0	0	83761	#NUM!	#NUM!	#NUM!	#NUM!	#NUM!	#NUM!	#NUM!	#NUM!	16.354	0	0	0	0	0	0	0	0	1	0	0	0	0	0	0	1	0	2	0	0	0	0
NbD004899.1;NbD021100.1	NbD004899.1;NbD021100.1	2;1	2;1	2;1	NbD004899.1 probable xyloglucan endotransglucosylase/hydrolase protein 8 (XP_016469224.1);NbD021100.1 probable xyloglucan endotransglucosylase/hydrolase protein 8 (XP_016469224.1)	2	2	2	2	0	0	0	0	0	0	0	0	0	#NUM!	#NUM!	#NUM!	#NUM!	#NUM!	#NUM!	#NUM!	#NUM!	#NUM!	1	1	0	0	1	1	0	2	0	1	1	0	0	1	1	0	2	0	1	0	0	1
NbD004903.1	NbD004903.1	7	7	7	NbD004903.1 ubiquinone biosynthesis monooxygenase COQ6 isoform X1 (XP_009793947.1)	1	7	7	7	0	0	0	0	0	1379100	0	0	0	#NUM!	#NUM!	#NUM!	#NUM!	#NUM!	20.3953	#NUM!	#NUM!	#NUM!	1	0	0	0	1	3	1	0	0	1	0	0	0	1	3	1	0	0	0	0	0	1
NbD004904.1	NbD004904.1	6	6	6	NbD004904.1 uncharacterized aarF domain-containing protein kinase At1g79600, chloroplastic (XP_009793949.1)	1	6	6	6	0	0	0	0	0	0	0	0	0	#NUM!	#NUM!	#NUM!	#NUM!	#NUM!	#NUM!	#NUM!	#NUM!	#NUM!	1	0	1	0	0	1	1	1	0	1	0	1	0	0	1	1	1	0	0	1	0	0
NbD004905.1	NbD004905.1	6	4	4	NbD004905.1 protein argonaute 18-like (XP_016458392.1)	1	6	4	4	0	0	0	0	0	0	0	6045900	0	#NUM!	#NUM!	#NUM!	#NUM!	#NUM!	#NUM!	#NUM!	22.5275	#NUM!	2	0	0	1	0	0	0	3	0	4	1	0	2	1	0	0	4	0	0	0	1	0
NbD004915.1	NbD004915.1	6	6	1	NbD004915.1 ylmG homolog protein 1-2, chloroplastic-like (XP_016449816.1)	1	6	6	1	40989000	104510000	0	13561000	119280000	40911000	37683000	146830000	53946000	25.2887	26.6391	#NUM!	23.693	26.8298	25.286	25.1674	27.1296	25.685	1	1	0	1	1	0	1	1	1	5	5	2	5	5	3	4	5	4	5	2	5	5
NbD004922.1	NbD004922.1	8	2	2	NbD004922.1 uncharacterized protein At5g48480-like (XP_016484563.1)	1	8	2	2	0	0	0	0	0	0	3052100	0	2986800	#NUM!	#NUM!	#NUM!	#NUM!	#NUM!	#NUM!	21.5414	#NUM!	21.5102	0	0	0	1	0	0	2	1	2	0	0	0	1	0	0	7	5	8	0	0	1	0
NbD004926.1;NbE03056505.1;NbD022713.1	NbD004926.1;NbE03056505.1;NbD022713.1	6;4;4	6;4;4	6;4;4	NbD004926.1 uncharacterized protein LOC107829353 (XP_016512310.1);NbE03056505.1 uncharacterized protein LOC107829353 (XP_016512310.1);NbD022713.1 uncharacterized protein LOC107829353 (XP_016512310.1)	3	6	6	6	3113700	0	0	7437500	0	0	0	0	0	21.5702	#NUM!	#NUM!	22.8264	#NUM!	#NUM!	#NUM!	#NUM!	#NUM!	2	1	0	4	1	2	3	1	1	2	1	0	4	1	2	3	1	1	1	0	4	1
NbD004928.1;NbD027284.1;NbE44071030.1	NbD004928.1;NbD027284.1;NbE44071030.1	10;7;6	10;7;6	10;7;6	NbD004928.1 N-carbamoylputrescine amidase (XP_009763640.1);NbD027284.1 N-carbamoylputrescine amidase (XP_009763640.1);NbE44071030.1 N-carbamoylputrescine amidase (XP_009763640.1)	3	10	10	10	591000	0	0	1870000	0	0	2596300	3407700	3684400	19.1728	#NUM!	#NUM!	20.8346	#NUM!	#NUM!	21.308	21.7004	21.813	3	0	1	4	0	0	6	7	4	3	0	1	4	0	0	6	7	4	0	1	4	0
NbE44069156.1;NbD024212.1;NbE44069109.1;NbE05066331.1;NbD004933.1	NbE44069156.1;NbD024212.1;NbE44069109.1;NbE05066331.1;NbD004933.1	2;2;2;2;2	2;2;2;2;2	2;2;2;2;2	NbE44069156.1 Partial, cell division cycle 5-like protein (XP_009631530.1);NbD024212.1 cell division cycle 5-like protein (XP_009798344.1);NbE44069109.1 cell division cycle 5-like protein (XP_009798344.1);NbE05066331.1 Partial, cell division cycle 5-lik	5	2	2	2	0	0	0	0	0	0	0	0	0	#NUM!	#NUM!	#NUM!	#NUM!	#NUM!	#NUM!	#NUM!	#NUM!	#NUM!	1	0	0	0	0	0	0	1	0	1	0	0	0	0	0	0	1	0	0	0	0	0
NbD004941.1;NbD022546.1;NbD049493.1	NbD004941.1	5;1;1	5;1;1	3;0;0	NbD004941.1 expansin-A11-like (XP_019244925.1)	3	5	5	3	8817400	3600300	0	0	0	0	0	0	0	23.0719	21.7797	#NUM!	#NUM!	#NUM!	#NUM!	#NUM!	#NUM!	#NUM!	2	1	1	1	1	0	0	0	1	3	2	1	1	1	0	0	0	1	2	1	1	1
NbD004942.1	NbD004942.1	12	2	2	NbD004942.1 ribonuclease P protein subunit p25-like protein isoform X1 (XP_019244926.1)	1	12	2	2	0	0	0	0	0	0	0	738400	0	#NUM!	#NUM!	#NUM!	#NUM!	#NUM!	#NUM!	#NUM!	19.494	#NUM!	1	0	0	0	0	0	1	2	0	8	3	3	6	3	2	6	8	4	0	0	0	0
NbD004947.1	NbD004947.1	1	1	1	NbD004947.1 probable nucleoredoxin 2 isoform X1 (XP_019244903.1)	1	1	1	1	0	0	0	0	0	0	0	0	0	#NUM!	#NUM!	#NUM!	#NUM!	#NUM!	#NUM!	#NUM!	#NUM!	#NUM!	0	0	0	0	0	0	0	0	1	0	0	0	0	0	0	0	0	1	0	0	0	0
NbD004950.1;NbD024648.1	NbD004950.1;NbD024648.1	5;3	5;3	4;2	NbD004950.1 probable prolyl 4-hydroxylase 3 (XP_016463641.1);NbD024648.1 probable prolyl 4-hydroxylase 3 (XP_009798872.1)	2	5	5	4	0	0	0	0	0	0	0	0	0	#NUM!	#NUM!	#NUM!	#NUM!	#NUM!	#NUM!	#NUM!	#NUM!	#NUM!	0	0	1	0	0	0	0	0	0	1	0	1	0	0	0	0	0	0	0	1	0	0
NbD024654.1;NbD004954.1	NbD024654.1;NbD004954.1	21;21	21;21	1;1	NbD024654.1 thioredoxin-like protein CDSP32, chloroplastic (XP_016471713.1);NbD004954.1 thioredoxin-like protein CDSP32, chloroplastic (XP_016471713.1)	2	21	21	1	33928000	34791000	19499000	38754000	58193000	49935000	84961000	92028000	71065000	25.016	25.0522	24.2169	25.2078	25.7943	25.5735	26.3403	26.4556	26.0826	1	1	0	1	1	1	1	1	1	13	9	8	16	10	12	18	16	17	9	8	16	10
NbD004959.1	NbD004959.1	5	1	1	NbD004959.1 chloroplast plastocyanin precursor (ACV32157.1)	1	5	1	1	0	0	0	0	0	0	50315000	116630000	26774000	#NUM!	#NUM!	#NUM!	#NUM!	#NUM!	#NUM!	25.5845	26.7974	24.6743	1	1	0	1	0	0	1	1	1	4	2	0	4	1	2	3	4	4	1	0	1	0
NbD004973.1	NbD004973.1	21	21	12	NbD004973.1 NADH-cytochrome b5 reductase-like protein (XP_019245723.1)	1	21	21	12	45977000	16169000	11317000	59316000	12635000	10399000	10821000	21226000	22811000	25.4544	23.9467	23.432	25.8219	23.5909	23.3099	23.3673	24.3393	24.4432	11	4	5	9	4	6	7	6	8	16	9	7	15	8	9	13	12	15	9	7	15	8
NbD004978.1	NbD004978.1	22	4	4	NbD004978.1 NADH dehydrogenase [ubiquinone] iron-sulfur protein 1, mitochondrial-like (XP_016500126.1)	1	22	4	4	1754500	4032100	1740300	2425600	3308700	0	1258500	1527300	1691100	20.7426	21.9431	20.7309	21.2099	21.6578	#NUM!	20.2633	20.5426	20.6895	4	2	3	3	2	1	3	2	3	16	13	14	17	11	7	10	11	10	2	3	3	2
NbD004984.1;NbD024422.1;NbD032949.1;NbD023131.1	NbD004984.1;NbD024422.1	3;2;1;1	3;2;1;1	3;2;1;1	NbD004984.1 aspartic proteinase PCS1-like (XP_019264400.1);NbD024422.1 aspartic proteinase PCS1-like (XP_019264400.1)	4	3	3	3	0	0	0	0	0	0	0	0	0	#NUM!	#NUM!	#NUM!	#NUM!	#NUM!	#NUM!	#NUM!	#NUM!	#NUM!	0	0	0	0	0	0	0	0	0	0	0	0	0	0	0	0	0	0	0	0	0	0
NbD004985.1;NbD024423.1;NbE03058105.1	NbD004985.1	7;3;1	7;3;1	7;3;1	NbD004985.1 peptidyl-prolyl cis-trans isomerase PASTICCINO1-like (XP_016458376.1)	3	7	7	7	0	0	0	1507500	0	0	0	0	0	#NUM!	#NUM!	#NUM!	20.5237	#NUM!	#NUM!	#NUM!	#NUM!	#NUM!	1	1	0	3	1	3	0	1	0	1	1	0	3	1	3	0	1	0	1	0	3	1
NbD005006.1	NbD005006.1	9	9	6	NbD005006.1 pentatricopeptide repeat-containing protein At1g74850, chloroplastic (XP_019233110.1)	1	9	9	6	1446500	1956000	0	0	0	0	831500	0	0	20.4641	20.8995	#NUM!	#NUM!	#NUM!	#NUM!	19.6654	#NUM!	#NUM!	4	3	0	0	0	0	3	1	1	7	3	1	0	0	0	3	1	1	3	1	0	0
NbD005008.1	NbD005008.1	16	16	6	NbD005008.1 fasciclin-like arabinogalactan protein 8 (XP_019244732.1)	1	16	16	6	13709000	10103000	11754000	35319000	16836000	7032000	21006000	16659000	21399000	23.7086	23.2683	23.4866	25.0739	24.005	22.7455	24.3243	23.9898	24.351	4	2	1	5	3	3	3	5	4	11	5	4	14	7	5	11	14	10	5	4	14	7
NbE03061041.1;NbD005010.1;NbE44074502.1	NbE03061041.1;NbD005010.1;NbE44074502.1	35;35;32	35;35;32	8;8;7	NbE03061041.1 arginine--tRNA ligase, cytoplasmic-like isoform X1 (XP_016451823.1);NbD005010.1 arginine--tRNA ligase, cytoplasmic-like isoform X1 (XP_019260546.1);NbE44074502.1 arginine--tRNA ligase, cytoplasmic-like isoform X1 (XP_009623436.1)	3	35	35	8	1103500	2043800	0	3123600	3261900	3987000	11730000	8703100	11608000	20.0737	20.9628	#NUM!	21.5748	21.6373	21.9269	23.4837	23.0531	23.4686	0	1	1	1	1	1	2	6	3	3	4	2	7	6	5	17	20	22	4	2	7	6
NbD005013.1	NbD005013.1	10	10	5	NbD005013.1 profilin-1-like (XP_016480089.1)	1	10	10	5	34628000	0	0	36744000	1011200	0	124050000	57642000	73488000	25.0454	#NUM!	#NUM!	25.131	19.9476	#NUM!	26.8863	25.7806	26.131	3	2	0	2	1	2	5	5	5	7	2	1	7	2	2	9	9	9	2	1	7	2
NbD005018.1	NbD005018.1	20	2	2	NbD005018.1 Partial, mitochondrial-processing peptidase subunit alpha (XP_016472805.1)	1	20	2	2	803070	0	0	1523400	0	0	0	0	0	19.6152	#NUM!	#NUM!	20.5389	#NUM!	#NUM!	#NUM!	#NUM!	#NUM!	2	0	0	2	0	0	2	0	1	16	14	9	19	7	7	11	10	12	0	0	2	0
NbE03057714.1;NbD005026.1	NbE03057714.1;NbD005026.1	6;6	6;6	6;6	NbE03057714.1 IAA-amino acid hydrolase ILR1-like 4 (XP_019246882.1);NbD005026.1 IAA-amino acid hydrolase ILR1-like 4 (XP_019246882.1)	2	6	6	6	0	0	0	0	1216300	1587300	0	0	0	#NUM!	#NUM!	#NUM!	#NUM!	20.2141	20.5981	#NUM!	#NUM!	#NUM!	0	1	0	1	3	5	0	0	0	0	1	0	1	3	5	0	0	0	1	0	1	3
NbD034741.1;NbD026419.1;NbD014763.1;NbD013151.1;NbD005027.1;NbE03059093.1;NbE44072359.1	NbD034741.1;NbD026419.1;NbD014763.1;NbD013151.1;NbD005027.1	6;6;6;6;6;2;2	6;6;6;6;6;2;2	6;6;6;6;6;2;2	NbD034741.1 40S ribosomal protein S30 (XP_019254765.1);NbD026419.1 40S ribosomal protein S30 (XP_019254765.1);NbD014763.1 40S ribosomal protein S30 (XP_019254765.1);NbD013151.1 40S ribosomal protein S30 (XP_019254765.1);NbD005027.1 40S ribosomal protei	7	6	6	6	567120000	137280000	152320000	85562000	0	28269000	51545000	157980000	79508000	29.0791	27.0325	27.1825	26.3505	#NUM!	24.7527	25.6193	27.2352	26.2446	6	3	2	4	1	3	5	3	4	6	3	2	4	1	3	5	3	4	3	2	4	1
NbD005033.1	NbD005033.1	14	9	9	NbD005033.1 uncharacterized protein LOC107785981 (XP_016462902.1)	1	14	9	9	163300000	42562000	27279000	50849000	60527000	27014000	26993000	39201000	10096000	27.2829	25.3431	24.7013	25.5997	25.8511	24.6872	24.6861	25.2244	23.2673	9	3	3	8	3	3	3	3	3	14	5	5	12	5	5	5	6	5	3	3	8	3
NbD005046.1	NbD005046.1	11	11	2	NbD005046.1 probable aspartyl aminopeptidase (XP_016482321.1)	1	11	11	2	562910	0	0	0	0	0	2341800	2005300	3177100	19.1025	#NUM!	#NUM!	#NUM!	#NUM!	#NUM!	21.1592	20.9354	21.5993	0	0	0	0	0	0	0	0	0	2	0	0	0	0	0	5	4	6	0	0	0	0
NbD005053.1	NbD005053.1	20	3	3	NbD005053.1 citrate synthase, mitochondrial (XP_009793713.1)	1	20	3	3	0	0	0	0	0	0	1127800	1213000	0	#NUM!	#NUM!	#NUM!	#NUM!	#NUM!	#NUM!	20.1051	20.2101	#NUM!	0	0	0	0	0	0	2	2	1	9	5	5	7	4	3	13	18	13	0	0	0	0
NbD005070.1	NbD005070.1	5	4	4	NbD005070.1 uncharacterized protein LOC107820575 (XP_016502367.1)	1	5	4	4	0	0	0	2567300	0	2611600	5336500	3695400	5064100	#NUM!	#NUM!	#NUM!	21.2918	#NUM!	21.3165	22.3475	21.8173	22.2719	0	0	0	3	1	2	3	3	2	0	1	0	3	2	2	4	4	3	0	0	3	1
NbD005075.1	NbD005075.1	11	2	2	NbD005075.1 probable NAD(P)H dehydrogenase (quinone) FQR1-like 1 (XP_016439231.1)	1	11	2	2	0	0	0	0	0	0	0	0	320800	#NUM!	#NUM!	#NUM!	#NUM!	#NUM!	#NUM!	#NUM!	#NUM!	18.2913	1	0	0	1	0	0	0	0	1	6	6	3	9	3	3	6	7	6	0	0	1	0
NbD005077.1;NbD030781.1	NbD005077.1;NbD030781.1	4;4	2;2	2;2	NbD005077.1 G-type lectin S-receptor-like serine/threonine-protein kinase B120 (XP_016456635.1);NbD030781.1 Partial, uncharacterized protein LOC107830114 (XP_016513082.1)	2	4	2	2	0	0	0	489430	0	0	0	0	0	#NUM!	#NUM!	#NUM!	18.9007	#NUM!	#NUM!	#NUM!	#NUM!	#NUM!	2	0	0	1	0	0	0	0	0	4	1	1	3	1	1	1	1	1	0	0	1	0
NbE44070598.1;NbD005088.1;NbE03057058.1	NbE44070598.1;NbD005088.1;NbE03057058.1	17;17;16	17;17;16	3;3;3	NbE44070598.1 trafficking protein particle complex II-specific subunit 130 homolog (XP_016466589.1);NbD005088.1 trafficking protein particle complex II-specific subunit 130 homolog isoform X1 (XP_019233908.1);NbE03057058.1 trafficking protein particle co	3	17	17	3	2343000	0	0	925950	0	0	0	0	0	21.1599	#NUM!	#NUM!	19.8206	#NUM!	#NUM!	#NUM!	#NUM!	#NUM!	3	0	1	0	0	0	0	0	0	8	3	4	4	0	0	4	2	2	3	4	4	0
NbD005115.1;NbE03058177.1	NbD005115.1	24;2	9;0	4;0	NbD005115.1 Partial, uncharacterized protein LOC108943857 (XP_018623879.1)	2	24	9	4	13325000	16785000	22270000	27219000	13691000	10027000	253820000	213340000	221290000	23.6676	24.0007	24.4086	24.6981	23.7067	23.2574	27.9192	27.6686	27.7214	3	2	2	3	2	1	3	4	3	13	12	9	15	10	9	20	21	19	3	3	6	3
NbD005117.1;NbE05066996.1;NbD021632.1	NbD005117.1;NbE05066996.1	7;7;2	7;7;2	7;7;2	NbD005117.1 ribosomal protein S14 (plastid) (NP_054495.1);NbE05066996.1 ribosomal protein S14 (plastid) (NP_054495.1)	3	7	7	7	201580000	64917000	63377000	104300000	42298000	90906000	216000000	106200000	125100000	27.5868	25.9521	25.9175	26.6362	25.3341	26.4379	27.6865	26.6622	26.8985	7	6	4	7	6	5	7	6	7	7	6	4	7	6	5	7	6	7	6	4	7	6
NbD005118.1	NbD005118.1	15	1	1	NbD005118.1 uncharacterized protein LOC109220728 (XP_019240739.1)	1	15	1	1	0	0	0	0	0	0	0	0	0	#NUM!	#NUM!	#NUM!	#NUM!	#NUM!	#NUM!	#NUM!	#NUM!	#NUM!	0	0	0	0	0	0	1	0	1	10	8	8	10	8	7	12	10	11	0	0	0	0
NbD005126.1;NbD010744.1;NbE44073506.1	NbD005126.1;NbD010744.1;NbE44073506.1	4;4;4	4;4;4	4;4;4	NbD005126.1 uncharacterized protein LOC107778514 (XP_016454274.1);NbD010744.1 uncharacterized protein LOC107778514 (XP_016454274.1);NbE44073506.1 uncharacterized protein LOC107778514 (XP_016454274.1)	3	4	4	4	0	0	0	0	320830	0	0	0	0	#NUM!	#NUM!	#NUM!	#NUM!	18.2914	#NUM!	#NUM!	#NUM!	#NUM!	0	0	0	0	2	0	0	1	0	0	0	0	0	2	0	0	1	0	0	0	0	2
NbD005127.2;NbD005127.1;NbD010743.1;NbE44073258.1;NbE03055766.1	NbD005127.2;NbD005127.1;NbD010743.1;NbE44073258.1;NbE03055766.1	12;11;10;10;8	12;11;10;10;8	12;11;10;10;8	NbD005127.2 protein CHUP1, chloroplastic-like (XP_016454270.1);NbD005127.1 protein CHUP1, chloroplastic-like (XP_016454270.1);NbD010743.1 protein CHUP1, chloroplastic-like (XP_016454270.1);NbE44073258.1 protein CHUP1, chloroplastic-like (XP_016454270.1	5	12	12	12	0	0	0	3106000	0	2167000	0	0	0	#NUM!	#NUM!	#NUM!	21.5666	#NUM!	21.0473	#NUM!	#NUM!	#NUM!	2	1	0	5	3	3	0	3	0	2	1	0	5	3	3	0	3	0	1	0	5	3
NbD005128.1	NbD005128.1	5	5	5	NbD005128.1 uncharacterized protein At1g26090, chloroplastic-like isoform X3 (XP_016506060.1)	1	5	5	5	0	0	0	0	0	0	0	0	422800	#NUM!	#NUM!	#NUM!	#NUM!	#NUM!	#NUM!	#NUM!	#NUM!	18.6896	0	0	0	0	0	0	0	3	2	0	0	0	0	0	0	0	3	2	0	0	0	0
NbD005133.1	NbD005133.1	7	1	1	NbD005133.1 60S acidic ribosomal protein P1-like (XP_009762009.1)	1	7	1	1	0	2671700	0	0	0	0	0	3338400	0	#NUM!	21.3493	#NUM!	#NUM!	#NUM!	#NUM!	#NUM!	21.6707	#NUM!	0	1	0	0	0	0	0	1	0	2	3	2	2	1	1	2	5	2	1	0	0	0
NbD005141.1	NbD005141.1	9	9	2	NbD005141.1 uncharacterized protein LOC109230061 (XP_019251142.1)	1	9	9	2	0	0	0	4139200	0	0	5743600	7275700	7171000	#NUM!	#NUM!	#NUM!	21.9809	#NUM!	#NUM!	22.4535	22.7947	22.7737	0	0	1	1	0	0	1	1	1	1	0	1	2	0	0	3	6	7	0	1	2	0
NbD005143.1	NbD005143.1	8	7	2	NbD005143.1 NADH dehydrogenase [ubiquinone] 1 alpha subcomplex subunit 6-like (XP_019251168.1)	1	8	7	2	19321000	0	0	17266000	0	0	0	0	0	24.2037	#NUM!	#NUM!	24.0414	#NUM!	#NUM!	#NUM!	#NUM!	#NUM!	0	0	0	2	0	0	0	0	0	6	2	2	7	2	2	2	2	2	1	1	6	1
NbD046170.1;NbD005144.1;NbE03055827.1;NbD042814.1;NbE44072388.1	NbD046170.1;NbD005144.1;NbE03055827.1;NbD042814.1	17;17;15;11;7	17;17;15;11;7	2;2;2;0;0	NbD046170.1 serine/threonine-protein phosphatase PP2A catalytic subunit (XP_019238157.1);NbD005144.1 serine/threonine-protein phosphatase PP2A catalytic subunit (XP_019238157.1);NbE03055827.1 serine/threonine-protein phosphatase PP2A-5 catalytic subunit	5	17	17	2	7032600	5543100	4329900	11073000	11268000	9708300	10162000	14705000	11381000	22.7456	22.4023	22.0459	23.4005	23.4257	23.2108	23.2767	23.8098	23.4401	1	1	1	1	0	1	0	2	1	7	9	8	12	7	7	10	14	12	9	8	12	7
NbD005156.1;NbE05064057.1	NbD005156.1;NbE05064057.1	17;10	17;10	17;10	NbD005156.1 uncharacterized protein LOC109214029 (XP_019233443.1);NbE05064057.1 uncharacterized protein LOC109214029 (XP_019233443.1)	2	17	17	17	0	0	0	1674800	0	0	3199300	3616100	4914400	#NUM!	#NUM!	#NUM!	20.6756	#NUM!	#NUM!	21.6093	21.786	22.2286	1	0	0	3	0	0	9	11	10	1	0	0	3	0	0	9	11	10	0	0	3	0
NbD005157.1	NbD005157.1	25	16	3	NbD005157.1 mitochondrial dicarboxylate/tricarboxylate transporter DTC-like (XP_019233444.1)	1	25	16	3	161000000	52799000	43674000	132180000	59544000	49178000	24172000	32266000	28819000	27.2625	25.654	25.3803	26.9779	25.8275	25.5515	24.5268	24.9435	24.7805	2	2	2	3	2	2	2	2	2	16	13	13	21	13	13	16	16	15	8	6	12	7
NbD005164.1;NbE05064322.1;NbE03053823.1;NbD042983.1;NbE05064506.1;NbD027882.1	NbD005164.1;NbE05064322.1;NbE03053823.1;NbD042983.1	21;20;20;20;1;1	21;20;20;20;1;1	21;20;20;20;1;1	NbD005164.1 LOW QUALITY PROTEIN: DExH-box ATP-dependent RNA helicase DExH12-like (XP_009606072.1);NbE05064322.1 DExH-box ATP-dependent RNA helicase DExH12-like (XP_019226652.1);NbE03053823.1 DExH-box ATP-dependent RNA helicase DExH12-like (XP_019226652.	6	21	21	21	3062100	0	0	0	0	0	1206600	704050	1128700	21.5461	#NUM!	#NUM!	#NUM!	#NUM!	#NUM!	20.2025	19.4253	20.1062	11	0	0	0	0	0	7	6	7	11	0	0	0	0	0	7	6	7	0	0	0	0
NbD005165.1	NbD005165.1	24	4	2	NbD005165.1 ERBB-3 BINDING PROTEIN 1 (XP_016496376.1)	1	24	4	2	0	0	0	0	0	0	1054600	0	0	#NUM!	#NUM!	#NUM!	#NUM!	#NUM!	#NUM!	20.0083	#NUM!	#NUM!	1	1	0	1	0	0	1	1	1	15	12	9	12	6	0	17	15	17	1	0	1	1
NbD005168.1	NbD005168.1	30	30	8	NbD005168.1 asparagine synthetase [glutamine-hydrolyzing]-like (XP_016496738.1)	1	30	30	8	2555600	11582000	6374500	5907000	12745000	9706100	18270000	19489000	16856000	21.2852	23.4654	22.6039	22.494	23.6034	23.2105	24.123	24.2162	24.0068	1	0	0	1	0	0	2	5	2	8	10	6	10	10	10	18	21	19	10	6	10	10
NbD005184.1;NbD013187.1	NbD005184.1;NbD013187.1	21;18	21;18	20;18	NbD005184.1 probable pyridoxal 5-phosphate synthase subunit PDX1 (XP_019262270.1);NbD013187.1 Partial, probable pyridoxal 5-phosphate synthase subunit PDX1 (XP_019262270.1)	2	21	21	20	21340000	13534000	12850000	31728000	11859000	8824400	22778000	44883000	35071000	24.3471	23.6901	23.6153	24.9193	23.4995	23.0731	24.4411	25.4197	25.0638	9	9	7	12	6	9	12	15	14	10	9	8	13	7	10	13	16	15	9	8	13	7
NbD005190.1	NbD005190.1	19	19	0	NbD005190.1 eukaryotic translation initiation factor 5A-2 (XP_016504267.1)	1	19	19	0	133690000	13369000	20666000	161880000	12794000	9999400	106890000	128410000	51358000	26.9943	23.6724	24.3008	27.2703	23.609	23.2534	26.6716	26.9362	25.6141	0	0	0	0	0	0	0	0	0	11	6	8	14	8	7	16	14	12	6	8	14	8
NbD014659.1;NbD005193.1	NbD014659.1;NbD005193.1	9;9	9;9	9;9	NbD014659.1 probable leucine-rich repeat receptor-like protein kinase At1g35710 (XP_016475997.1);NbD005193.1 probable leucine-rich repeat receptor-like protein kinase At1g35710 (XP_016475997.1)	2	9	9	9	3179300	5068100	4611200	2531400	2313700	3222400	0	1163000	0	21.6003	22.273	22.1367	21.2715	21.1418	21.6197	#NUM!	20.1494	#NUM!	6	3	3	7	4	2	1	2	1	6	3	3	7	4	2	1	2	1	3	3	7	4
NbD005200.1	NbD005200.1	11	1	1	NbD005200.1 serine/threonine-protein phosphatase PP2A-2 catalytic subunit (XP_016468241.1)	1	11	1	1	0	0	0	0	0	0	0	116390	0	#NUM!	#NUM!	#NUM!	#NUM!	#NUM!	#NUM!	#NUM!	16.8286	#NUM!	0	0	0	0	0	0	0	1	0	3	6	2	9	7	6	6	9	4	0	0	0	0
NbD027489.1;NbD005204.1	NbD027489.1;NbD005204.1	19;19	19;19	19;19	NbD027489.1 26S proteasome non-ATPase regulatory subunit 7 homolog A (XP_016497233.1);NbD005204.1 26S proteasome non-ATPase regulatory subunit 7 homolog A (XP_016497233.1)	2	19	19	19	26421000	31681000	33343000	24972000	27804000	29396000	18414000	27443000	24124000	24.6552	24.9171	24.9909	24.5738	24.7288	24.8091	24.1343	24.7099	24.524	13	8	10	11	8	9	13	16	13	13	8	10	11	8	9	13	16	13	8	10	11	8
NbD027490.1;NbD005205.1	NbD027490.1;NbD005205.1	4;4	4;4	4;4	NbD027490.1 splicing factor 3B subunit 6-like protein (XP_019261271.1);NbD005205.1 splicing factor 3B subunit 6-like protein (XP_019261271.1)	2	4	4	4	0	0	0	0	1038600	3376700	2609600	1801200	2629000	#NUM!	#NUM!	#NUM!	#NUM!	19.9862	21.6872	21.3154	20.7805	21.3261	1	1	1	0	2	2	2	3	3	1	1	1	0	2	2	2	3	3	1	1	0	2
NbD005206.1	NbD005206.1	5	1	1	NbD005206.1 50S ribosomal protein L19-like (XP_016481017.1)	1	5	1	1	0	0	0	0	0	0	0	0	0	#NUM!	#NUM!	#NUM!	#NUM!	#NUM!	#NUM!	#NUM!	#NUM!	#NUM!	0	1	0	0	0	1	1	1	1	4	3	0	0	2	1	3	2	2	1	0	0	0
NbE03059700.1;NbD005210.1	NbE03059700.1;NbD005210.1	8;8	4;4	4;4	NbE03059700.1 uncharacterized protein LOC109223891 (XP_019243910.1);NbD005210.1 uncharacterized protein LOC109223891 (XP_019243910.1)	2	8	4	4	0	0	0	1108000	0	0	462570	0	0	#NUM!	#NUM!	#NUM!	20.0795	#NUM!	#NUM!	18.8193	#NUM!	#NUM!	2	1	1	2	1	0	2	1	2	3	3	2	6	2	2	2	4	4	1	1	2	1
NbD031251.1;NbD005214.1	NbD031251.1;NbD005214.1	2;2	2;2	2;2	NbD031251.1 uncharacterized protein LOC109235488 (XP_019257165.1);NbD005214.1 uncharacterized protein LOC109235488 (XP_019257165.1)	2	2	2	2	0	0	0	0	0	0	0	0	0	#NUM!	#NUM!	#NUM!	#NUM!	#NUM!	#NUM!	#NUM!	#NUM!	#NUM!	2	0	0	0	0	0	0	1	1	2	0	0	0	0	0	0	1	1	0	0	0	0
NbE03059570.1;NbD005215.1;NbE44071944.1	NbE03059570.1;NbD005215.1;NbE44071944.1	3;3;2	1;1;1	1;1;1	NbE03059570.1 flotillin-like protein 3 (XP_016515896.1);NbD005215.1 flotillin-like protein 3 (XP_016515896.1);NbE44071944.1 flotillin-like protein 3 (XP_016515896.1)	3	3	1	1	0	0	0	0	0	373960	0	0	0	#NUM!	#NUM!	#NUM!	#NUM!	#NUM!	18.5125	#NUM!	#NUM!	#NUM!	0	0	0	0	0	1	0	0	0	1	0	1	1	1	2	0	0	1	0	0	0	0
NbD005222.1	NbD005222.1	22	2	2	NbD005222.1 plasma membrane ATPase 4-like (XP_019258817.1)	1	22	2	2	0	0	680080	0	0	0	0	0	0	#NUM!	#NUM!	19.3753	#NUM!	#NUM!	#NUM!	#NUM!	#NUM!	#NUM!	0	0	2	0	0	0	0	0	0	16	12	16	15	12	9	14	9	14	0	2	0	0
NbD005225.1	NbD005225.1	26	26	3	NbD005225.1 serine/threonine-protein phosphatase 2A 65 kDa regulatory subunit A beta isoform (XP_019256827.1)	1	26	26	3	7611500	5111300	8397600	7182800	8905300	11402000	7263000	9280400	9325900	22.8597	22.2853	23.0015	22.7761	23.0862	23.4428	22.7921	23.1458	23.1528	2	2	2	2	2	2	1	3	2	9	9	8	16	12	9	16	14	12	9	8	16	12
NbD005227.1;NbD018972.1	NbD005227.1;NbD018972.1	7;6	7;6	5;4	NbD005227.1 30S ribosomal protein 3-1, chloroplastic-like (XP_009761787.1);NbD018972.1 30S ribosomal protein 3-1, chloroplastic-like (XP_009761787.1)	2	7	7	5	4595800	7555000	16152000	13134000	43219000	19237000	38759000	76425000	54260000	22.1319	22.849	23.9452	23.6468	25.3652	24.1974	25.208	26.1875	25.6934	2	1	1	1	4	2	3	3	4	4	2	1	3	5	2	5	4	6	2	1	3	5
NbD005237.1	NbD005237.1	8	8	5	NbD005237.1 photosynthetic NDH subunit of lumenal location 3, chloroplastic-like (XP_016445648.1)	1	8	8	5	0	0	4589500	4224200	10395000	5745400	30479000	17535000	19998000	#NUM!	#NUM!	22.1299	22.0102	23.3094	22.454	24.8613	24.0637	24.2534	0	1	0	3	1	2	4	4	4	1	2	1	4	2	3	6	6	6	2	1	4	2
NbD005240.1;NbE03056336.1;NbD037627.1	NbD005240.1;NbE03056336.1;NbD037627.1	29;19;15	2;1;1	2;1;1	NbD005240.1 60S ribosomal protein L8 (XP_016475073.1);NbE03056336.1 60S ribosomal protein L8 (XP_016475073.1);NbD037627.1 60S ribosomal protein L8 (XP_016475073.1)	3	29	2	2	0	0	0	0	0	0	0	0	0	#NUM!	#NUM!	#NUM!	#NUM!	#NUM!	#NUM!	#NUM!	#NUM!	#NUM!	0	1	0	0	0	0	0	0	0	24	15	12	17	10	11	13	12	13	1	0	0	0
NbD005244.1;NbD042861.1;NbE44069472.1;NbD013096.1	NbD005244.1	3;1;1;1	2;1;1;1	1;0;0;0	NbD005244.1 indole-3-acetic acid-amido synthetase GH3.6-like (XP_009790943.1)	4	3	2	1	0	0	0	0	0	0	0	870520	0	#NUM!	#NUM!	#NUM!	#NUM!	#NUM!	#NUM!	#NUM!	19.7315	#NUM!	0	0	0	0	0	0	0	0	1	1	1	1	0	1	1	2	2	2	1	1	0	1
NbD005250.1	NbD005250.1	18	2	2	NbD005250.1 bifunctional L-3-cyanoalanine synthase/cysteine synthase 2, mitochondrial (XP_009797225.1)	1	18	2	2	0	0	0	0	0	0	0	0	0	#NUM!	#NUM!	#NUM!	#NUM!	#NUM!	#NUM!	#NUM!	#NUM!	#NUM!	1	0	1	0	0	1	1	1	1	9	3	10	2	4	13	13	12	8	0	1	0	0
NbD005269.1;NbE44071375.1;NbE03057399.1;NbD023335.1	NbD005269.1;NbE44071375.1;NbE03057399.1;NbD023335.1	13;12;10;10	13;12;10;10	13;12;10;10	NbD005269.1 arginine biosynthesis bifunctional protein ArgJ, chloroplastic isoform X1 (XP_009769041.1);NbE44071375.1 arginine biosynthesis bifunctional protein ArgJ, chloroplastic isoform X1 (XP_009769041.1);NbE03057399.1 arginine biosynthesis bifunction	4	13	13	13	0	0	0	2704000	0	0	5115000	12619000	6175100	#NUM!	#NUM!	#NUM!	21.3667	#NUM!	#NUM!	22.2863	23.5891	22.558	1	0	0	4	1	0	7	8	7	1	0	0	4	1	0	7	8	7	0	0	4	1
NbD005271.1;NbD034106.1;NbD002349.1;NbD014450.1;NbD012413.1	NbD005271.1;NbD034106.1;NbD002349.1	10;5;5;4;4	10;5;5;4;4	5;0;0;0;0	NbD005271.1 histone H2A-like (XP_016478327.1);NbD034106.1 histone H2A (XP_019232841.1);NbD002349.1 histone H2A (XP_019232841.1)	5	10	10	5	214290000	104390000	47995000	128860000	51389000	0	561210000	803450000	187610000	27.675	26.6374	25.5164	26.9412	25.615	#NUM!	29.064	29.5816	27.4832	2	2	0	1	0	0	4	2	3	5	4	2	5	2	1	8	4	6	4	2	5	2
NbD005276.1;NbE03053938.1;NbD029405.1	NbD005276.1;NbE03053938.1;NbD029405.1	9;9;9	9;9;9	9;9;9	NbD005276.1 heterogeneous nuclear ribonucleoprotein 1-like (XP_016434506.1);NbE03053938.1 heterogeneous nuclear ribonucleoprotein 1-like (XP_019228298.1);NbD029405.1 heterogeneous nuclear ribonucleoprotein 1-like (XP_019228298.1)	3	9	9	9	1323500	0	0	2121000	0	0	4673400	5008000	7245500	20.3359	#NUM!	#NUM!	21.0163	#NUM!	#NUM!	22.156	22.2558	22.7887	3	1	0	3	0	0	4	5	5	3	1	0	3	0	0	4	5	5	1	0	3	0
NbD005288.1;NbD003432.1;NbE44074584.1;NbD040545.1	NbD005288.1	10;1;1;1	2;0;0;0	2;0;0;0	NbD005288.1 phosphoinositide phosphatase SAC6-like (XP_016481383.1)	4	10	2	2	0	0	0	175530	0	0	0	0	0	#NUM!	#NUM!	#NUM!	17.4214	#NUM!	#NUM!	#NUM!	#NUM!	#NUM!	0	1	0	2	1	0	0	0	0	3	3	1	7	5	5	2	2	3	1	0	2	1
NbD005296.1;NbE44070822.1;NbE05064201.1;NbD015965.1	NbD005296.1;NbE44070822.1	17;12;1;1	17;12;1;1	17;12;1;1	NbD005296.1 aldo-keto reductase family 4 member C10-like isoform X1 (XP_016441555.1);NbE44070822.1 aldo-keto reductase family 4 member C9-like isoform X3 (XP_018626897.1)	4	17	17	17	7615900	681800	0	9291600	0	0	14431000	27441000	18196000	22.8606	19.379	#NUM!	23.1475	#NUM!	#NUM!	23.7827	24.7098	24.1171	9	2	0	10	1	0	10	16	13	9	2	0	10	1	0	10	16	13	2	0	10	1
NbD005326.1	NbD005326.1	8	8	8	NbD005326.1 premnaspirodiene oxygenase-like (XP_019247113.1)	1	8	8	8	209210	0	0	5977300	0	578920	0	0	258690	17.6746	#NUM!	#NUM!	22.5111	#NUM!	19.143	#NUM!	#NUM!	17.9809	2	0	1	8	0	2	0	0	2	2	0	1	8	0	2	0	0	2	0	1	8	0
NbD038156.1;NbD005333.1	NbD038156.1;NbD005333.1	1;1	1;1	1;1	NbD038156.1 RNA polymerase II transcriptional coactivator KIWI-like (XP_016495498.1);NbD005333.1 RNA polymerase II transcriptional coactivator KIWI-like (XP_016495498.1)	2	1	1	1	0	0	0	0	0	0	0	0	0	#NUM!	#NUM!	#NUM!	#NUM!	#NUM!	#NUM!	#NUM!	#NUM!	#NUM!	0	0	0	0	0	0	0	0	0	0	0	0	0	0	0	0	0	0	0	0	0	0
NbD005340.1	NbD005340.1	8	1	1	NbD005340.1 eukaryotic translation initiation factor 6-2 (XP_019231171.1)	1	8	1	1	0	0	0	0	0	0	0	1769500	0	#NUM!	#NUM!	#NUM!	#NUM!	#NUM!	#NUM!	#NUM!	20.7549	#NUM!	1	1	0	1	1	0	0	1	1	5	5	2	6	3	1	3	7	6	1	0	1	1
NbD005345.1;NbE05063837.1	NbD005345.1;NbE05063837.1	58;57	58;57	3;3	NbD005345.1 plasma membrane ATPase 2 (XP_016457714.1);NbE05063837.1 plasma membrane ATPase 2 (XP_016457714.1)	2	58	58	3	247960000	125730000	99442000	373690000	93051000	57521000	57868000	69902000	52977000	27.8855	26.9058	26.5674	28.4773	26.4715	25.7776	25.7863	26.0588	25.6589	2	2	2	3	0	2	1	0	1	46	37	38	48	34	27	35	38	42	37	38	48	34
NbD005346.1	NbD005346.1	30	2	1	NbD005346.1 hypersensitive-induced response protein 1-like (XP_016476625.1)	1	30	2	1	1922700	0	0	2432300	0	0	0	0	0	20.8747	#NUM!	#NUM!	21.2139	#NUM!	#NUM!	#NUM!	#NUM!	#NUM!	0	0	0	0	0	0	0	1	0	24	15	16	25	15	19	15	18	15	0	1	1	1
NbD005348.1	NbD005348.1	33	33	5	NbD005348.1 hypersensitive-induced response protein 1-like (XP_016471971.1)	1	33	33	5	485200000	264200000	278300000	933100000	282530000	180760000	118640000	147750000	157670000	28.854	27.9771	28.0521	29.7975	28.0738	27.4295	26.822	27.1386	27.2323	2	1	0	3	1	2	2	3	1	24	16	15	25	14	19	17	18	16	16	15	25	14
NbD005355.1	NbD005355.1	24	4	4	NbD005355.1 delta-1-pyrroline-5-carboxylate dehydrogenase 12A1, mitochondrial-like (XP_016463362.1)	1	24	4	4	0	0	0	0	0	0	0	0	530630	#NUM!	#NUM!	#NUM!	#NUM!	#NUM!	#NUM!	#NUM!	#NUM!	19.0173	0	0	0	0	1	0	1	1	1	0	0	0	3	1	1	12	10	11	0	0	0	1
NbD012046.1;NbD005357.1	NbD012046.1;NbD005357.1	8;8	8;8	8;8	NbD012046.1 ammonium transporter 1 member 3 (XP_019266693.1);NbD005357.1 ammonium transporter 1 member 3 (XP_016472765.1)	2	8	8	8	4156500	3619300	2027000	5745300	2718100	0	0	879090	829360	21.9869	21.7873	20.9509	22.454	21.3742	#NUM!	#NUM!	19.7457	19.6616	4	3	3	3	3	0	1	3	2	4	3	3	3	3	0	1	3	2	3	3	3	3
NbD005359.1;NbD012047.1	NbD005359.1;NbD012047.1	6;5	6;5	6;5	NbD005359.1 stem-specific protein TSJT1-like (XP_016461062.1);NbD012047.1 stem-specific protein TSJT1-like (XP_016461062.1)	2	6	6	6	0	0	0	720170	0	0	0	1563900	2261600	#NUM!	#NUM!	#NUM!	19.458	#NUM!	#NUM!	#NUM!	20.5767	21.1089	1	0	0	2	0	0	1	3	4	1	0	0	2	0	0	1	3	4	0	0	2	0
NbD012049.1;NbD005360.1	NbD012049.1;NbD005360.1	6;6	3;3	3;3	NbD012049.1 nuclear transcription factor Y subunit C-9-like isoform X2 (XP_016515372.1);NbD005360.1 nuclear transcription factor Y subunit C-9-like isoform X1 (XP_019263801.1)	2	6	3	3	0	0	0	0	0	0	0	0	0	#NUM!	#NUM!	#NUM!	#NUM!	#NUM!	#NUM!	#NUM!	#NUM!	#NUM!	0	1	0	0	0	1	0	0	1	0	2	0	2	1	3	0	1	2	1	0	0	0
NbD005361.1;NbE03059628.1;NbD012050.1;NbE03057899.1	NbD005361.1;NbE03059628.1	14;14;6;3	14;14;6;3	14;14;6;3	NbD005361.1 Partial, ATP-dependent (S)-NAD(P)H-hydrate dehydratase (XP_019263797.1);NbE03059628.1 Partial, ATP-dependent (S)-NAD(P)H-hydrate dehydratase (XP_019263797.1)	4	14	14	14	0	0	0	0	2004300	3452900	1516300	3815000	1687900	#NUM!	#NUM!	#NUM!	#NUM!	20.9347	21.7194	20.5321	21.8633	20.6868	0	3	0	1	3	2	4	8	3	0	3	0	1	3	2	4	8	3	3	0	1	3
NbE03061279.1;NbE44074392.1;NbD035883.1;NbD005363.1	NbE03061279.1;NbE44074392.1;NbD035883.1;NbD005363.1	1;1;1;1	1;1;1;1	1;1;1;1	NbE03061279.1 uncharacterized protein LOC109211206 (XP_019230253.1);NbE44074392.1 uncharacterized protein LOC109211206 (XP_019230253.1);NbD035883.1 uncharacterized protein LOC104236433 isoform X1 (XP_009788653.1);NbD005363.1 uncharacterized protein LOC1	4	1	1	1	0	0	0	355840	0	0	0	0	0	#NUM!	#NUM!	#NUM!	18.4409	#NUM!	#NUM!	#NUM!	#NUM!	#NUM!	0	0	0	1	0	0	0	0	0	0	0	0	1	0	0	0	0	0	0	0	1	0
NbD005364.1;NbD023431.1	NbD005364.1	16;1	16;1	7;1	NbD005364.1 sec-independent protein translocase protein TATB, chloroplastic-like isoform X1 (XP_016474453.1)	2	16	16	7	18225000	24746000	18712000	4167600	44546000	27402000	4073100	7021500	5513000	24.1194	24.5607	24.1575	21.9908	25.4088	24.7078	21.9577	22.7433	22.3944	1	5	1	2	4	4	1	3	1	3	12	5	8	10	10	4	7	6	12	5	8	10
NbD005368.1	NbD005368.1	10	10	3	NbD005368.1 WW domain-containing protein C11B10.08-like (XP_016438581.1)	1	10	10	3	0	2828200	0	3521200	0	0	3897300	3224200	4333300	#NUM!	21.4315	#NUM!	21.7476	#NUM!	#NUM!	21.894	21.6205	22.047	0	0	0	1	0	0	1	2	1	1	2	1	5	1	2	5	5	5	2	1	5	1
NbD005371.1	NbD005371.1	18	18	17	NbD005371.1 short-chain dehydrogenase TIC 32, chloroplastic-like (XP_019227919.1)	1	18	18	17	6197600	5241600	2954300	7287000	34960000	39153000	1593900	5308000	1902400	22.5633	22.3216	21.4944	22.7969	25.0592	25.2226	20.6041	22.3397	20.8594	9	9	3	12	11	12	2	8	3	9	9	4	12	11	13	2	8	3	9	4	12	11
NbD005382.1;NbE05067661.1;NbE05063155.1;NbD048689.1	NbD005382.1;NbE05067661.1;NbE05063155.1;NbD048689.1	9;8;7;7	9;8;7;7	9;8;7;7	NbD005382.1 uncharacterized protein LOC107793581 isoform X1 (XP_016471445.1);NbE05067661.1 uncharacterized protein LOC107793581 isoform X1 (XP_016471445.1);NbE05063155.1 uncharacterized protein LOC107793581 isoform X1 (XP_016471445.1);NbD048689.1 unchar	4	9	9	9	0	0	0	1255900	0	0	0	0	0	#NUM!	#NUM!	#NUM!	20.2603	#NUM!	#NUM!	#NUM!	#NUM!	#NUM!	3	1	1	5	2	0	0	2	1	3	1	1	5	2	0	0	2	1	1	1	5	2
NbD005384.1;NbD048688.1	NbD005384.1;NbD048688.1	2;1	2;1	2;1	NbD005384.1 cleavage and polyadenylation specificity factor subunit 2 (XP_019250761.1);NbD048688.1 cleavage and polyadenylation specificity factor subunit 2 (XP_019250761.1)	2	2	2	2	0	0	0	0	0	0	0	0	0	#NUM!	#NUM!	#NUM!	#NUM!	#NUM!	#NUM!	#NUM!	#NUM!	#NUM!	0	0	0	0	1	0	1	0	0	0	0	0	0	1	0	1	0	0	0	0	0	1
NbD005385.1;NbD048687.1	NbD005385.1;NbD048687.1	5;4	5;4	5;4	NbD005385.1 signal peptide peptidase-like 1 (XP_009768454.1);NbD048687.1 Partial, signal peptide peptidase-like 1 (XP_009768454.1)	2	5	5	5	0	0	0	0	0	0	0	0	0	#NUM!	#NUM!	#NUM!	#NUM!	#NUM!	#NUM!	#NUM!	#NUM!	#NUM!	0	1	0	0	0	0	0	0	0	0	1	0	0	0	0	0	0	0	1	0	0	0
NbE05066551.1;NbD005386.1	NbE05066551.1;NbD005386.1	79;79	79;79	79;79	NbE05066551.1 tripeptidyl-peptidase 2 isoform X1 (XP_009796711.1);NbD005386.1 tripeptidyl-peptidase 2 isoform X1 (XP_009796711.1)	2	79	79	79	52734000	4928400	8636200	10044000	720070	1827200	37616000	31043000	36081000	25.6522	22.2327	23.042	23.2598	19.4578	20.8012	25.1648	24.8878	25.1047	43	16	19	19	2	3	47	39	47	43	16	19	19	2	3	47	39	47	16	19	19	2
NbD005389.1;NbD024876.1	NbD005389.1	13;2	13;2	6;0	NbD005389.1 oxalate--CoA ligase-like (XP_016459768.1)	2	13	13	6	1978600	684620	0	2301700	0	2561300	2057000	1754200	3737900	20.916	19.3849	#NUM!	21.1343	#NUM!	21.2884	20.9721	20.7424	21.8338	0	1	0	2	0	0	1	2	5	2	2	1	4	1	2	5	4	9	2	1	4	1
NbE03059382.1;NbD005394.1;NbD008128.1;NbD030149.1;NbD024607.1;NbE05064404.1;NbD005669.1;NbD002994.1	NbE03059382.1;NbD005394.1;NbD008128.1	5;5;4;1;1;1;1;1	1;1;1;0;0;0;0;0	1;1;1;0;0;0;0;0	NbE03059382.1 transcription factor HBP-1b(c38)-like isoform X1 (XP_009803517.1);NbD005394.1 transcription factor HBP-1b(c38)-like isoform X1 (XP_009803517.1);NbD008128.1 Partial, transcription factor TGA2.2-like (XP_019246817.1)	8	5	1	1	2136200	0	0	0	0	0	0	0	0	21.0266	#NUM!	#NUM!	#NUM!	#NUM!	#NUM!	#NUM!	#NUM!	#NUM!	1	0	0	0	0	0	0	0	0	5	0	0	0	0	1	1	1	0	0	0	0	0
NbD005397.1	NbD005397.1	3	2	2	NbD005397.1 Partial, premnaspirodiene oxygenase-like (XP_009794009.1)	1	3	2	2	0	0	0	0	0	1416400	0	0	0	#NUM!	#NUM!	#NUM!	#NUM!	#NUM!	20.4338	#NUM!	#NUM!	#NUM!	1	1	1	0	1	1	0	1	1	2	1	2	1	1	2	0	1	1	1	1	0	1
NbD005399.1;NbE03060874.1	NbD005399.1;NbE03060874.1	11;11	11;11	3;3	NbD005399.1 uncharacterized protein LOC109211305 isoform X2 (XP_019230373.1);NbE03060874.1 nucleolar protein 3-like (XP_009787802.1)	2	11	11	3	24933000	1266800	3410600	2519800	935900	0	3471500	3393300	0	24.5716	20.2728	21.7016	21.2649	19.836	#NUM!	21.7271	21.6943	#NUM!	3	0	1	1	0	0	1	1	1	9	2	3	5	2	0	2	3	1	2	3	5	2
NbD009894.1;NbD005400.1	NbD009894.1;NbD005400.1	3;3	1;1	1;1	NbD009894.1 probable pectate lyase 8 (XP_016463851.1);NbD005400.1 probable pectate lyase 8 (XP_016463851.1)	2	3	1	1	0	0	1210800	0	0	0	0	0	0	#NUM!	#NUM!	20.2075	#NUM!	#NUM!	#NUM!	#NUM!	#NUM!	#NUM!	0	1	1	0	0	0	0	0	0	0	1	1	0	0	0	0	1	0	1	1	0	0
NbD005404.1;NbE03058841.1;NbD009906.1	NbD005404.1;NbE03058841.1;NbD009906.1	13;13;10	13;13;10	13;13;10	NbD005404.1 monothiol glutaredoxin-S10-like isoform X2 (XP_016492605.1);NbE03058841.1 monothiol glutaredoxin-S10-like isoform X2 (XP_016492605.1);NbD009906.1 Partial, monothiol glutaredoxin-S10-like isoform X2 (XP_016492605.1)	3	13	13	13	20744000	2658500	0	9701500	5141200	0	72014000	215750000	104400000	24.3062	21.3422	#NUM!	23.2098	22.2937	#NUM!	26.1018	27.6848	26.6375	5	2	0	6	3	1	8	10	12	5	2	0	6	3	1	8	10	12	2	0	6	3
NbD005408.1;NbD024383.1	NbD005408.1;NbD024383.1	7;7	7;7	7;7	NbD005408.1 putative G3BP-like protein (XP_019248247.1);NbD024383.1 putative G3BP-like protein (XP_019248247.1)	2	7	7	7	858690	0	0	1562500	0	0	1579600	2009300	1909300	19.7118	#NUM!	#NUM!	20.5754	#NUM!	#NUM!	20.5911	20.9383	20.8646	2	0	0	2	0	0	4	4	5	2	0	0	2	0	0	4	4	5	0	0	2	0
NbD005411.1	NbD005411.1	1	1	1	NbD005411.1 glutathionyl-hydroquinone reductase YqjG-like (XP_016513479.1)	1	1	1	1	0	130050	0	0	0	0	0	0	0	#NUM!	16.9887	#NUM!	#NUM!	#NUM!	#NUM!	#NUM!	#NUM!	#NUM!	0	1	0	0	0	1	0	0	0	0	1	0	0	0	1	0	0	0	1	0	0	0
NbD043770.1;NbD026692.1;NbD005413.1;NbD049408.1	NbD043770.1;NbD026692.1;NbD005413.1	24;24;24;5	24;24;24;5	5;5;5;0	NbD043770.1 60S ribosomal protein L23 (XP_019248285.1);NbD026692.1 60S ribosomal protein L23 (XP_019248285.1);NbD005413.1 60S ribosomal protein L23 (XP_019248285.1)	4	24	24	5	551640000	655850000	310840000	512640000	227030000	167070000	214820000	187860000	203760000	29.0392	29.2888	28.2116	28.9334	27.7583	27.3159	27.6786	27.4851	27.6023	4	3	1	5	3	2	3	3	4	21	13	8	24	12	10	16	12	15	13	8	24	12
NbD005422.1	NbD005422.1	1	1	1	NbD005422.1 phosphatidylinositol 4-kinase gamma 4-like (XP_019267493.1)	1	1	1	1	0	0	0	0	0	0	0	0	0	#NUM!	#NUM!	#NUM!	#NUM!	#NUM!	#NUM!	#NUM!	#NUM!	#NUM!	0	0	0	0	1	0	0	1	1	0	0	0	0	1	0	0	1	1	0	0	0	1
NbE05064961.1;NbD050171.1;NbD031246.1;NbD036065.1;NbD005436.1	NbE05064961.1;NbD050171.1;NbD031246.1;NbD036065.1;NbD005436.1	1;1;1;1;1	1;1;1;1;1	1;1;1;1;1	NbE05064961.1 E3 ubiquitin-protein ligase At1g63170-like (XP_016457806.1);NbD050171.1 E3 ubiquitin-protein ligase At1g63170-like (XP_016457806.1);NbD031246.1 E3 ubiquitin-protein ligase At1g63170-like (XP_016457806.1);NbD036065.1 E3 ubiquitin-protein li	5	1	1	1	0	0	0	0	0	0	0	0	0	#NUM!	#NUM!	#NUM!	#NUM!	#NUM!	#NUM!	#NUM!	#NUM!	#NUM!	1	0	0	1	0	0	0	0	0	1	0	0	1	0	0	0	0	0	0	0	1	0
NbD005444.1;NbE05067176.1	NbD005444.1	50;1	50;1	9;0	NbD005444.1 transketolase, chloroplastic-like (XP_016462297.1)	2	50	50	9	130030000	68832000	43187000	144950000	73264000	41014000	583260000	565150000	421460000	26.9543	26.0366	25.3641	27.111	26.1266	25.2896	29.1196	29.0741	28.6508	5	5	3	6	5	4	9	8	8	26	22	16	31	25	21	46	41	37	22	16	31	25
NbD005445.1	NbD005445.1	20	20	15	NbD005445.1 peroxisomal fatty acid beta-oxidation multifunctional protein AIM1-like (XP_016472166.1)	1	20	20	15	6531800	2152800	3240400	5274800	3321900	6195700	1882900	2276200	3395600	22.639	21.0378	21.6277	22.3307	21.6636	22.5628	20.8445	21.1182	21.6952	6	4	3	8	5	5	5	5	6	9	6	5	11	7	6	7	7	9	6	5	11	7
NbD034442.1;NbD005447.1	NbD034442.1;NbD005447.1	5;5	2;2	2;2	NbD034442.1 beta-galactosidase 3 (XP_009789452.1);NbD005447.1 beta-galactosidase 3 (XP_019229478.1)	2	5	2	2	0	0	0	0	0	0	0	0	595060	#NUM!	#NUM!	#NUM!	#NUM!	#NUM!	#NUM!	#NUM!	#NUM!	19.1827	1	0	0	0	0	0	0	2	1	2	0	0	0	0	0	2	3	2	0	0	0	0
NbD005448.1	NbD005448.1	12	1	1	NbD005448.1 thioredoxin H-type 2 (XP_019229489.1)	1	12	1	1	0	0	0	0	0	0	0	5284400	0	#NUM!	#NUM!	#NUM!	#NUM!	#NUM!	#NUM!	#NUM!	22.3333	#NUM!	1	1	0	1	0	0	0	1	1	2	3	0	1	2	1	4	8	8	1	0	1	0
NbD005455.1	NbD005455.1	10	7	7	NbD005455.1 gamma carbonic anhydrase 1, mitochondrial-like isoform X1 (XP_016505479.1)	1	10	7	7	9010700	6108200	5044100	9403600	5087900	0	2174700	1927800	1469800	23.1032	22.5423	22.2662	23.1648	22.2786	#NUM!	21.0524	20.8785	20.4872	6	4	3	6	3	1	3	4	2	9	6	5	9	5	3	5	5	4	4	3	6	3
NbD005473.1	NbD005473.1	8	1	1	NbD005473.1 omega-amidase,chloroplastic-like isoform X1 (XP_009796352.1)	1	8	1	1	0	0	0	0	0	0	0	1144600	0	#NUM!	#NUM!	#NUM!	#NUM!	#NUM!	#NUM!	#NUM!	20.1264	#NUM!	0	0	0	0	0	0	0	1	1	1	0	0	1	0	0	5	6	5	0	0	0	0
NbE05065794.1;NbD005475.1	NbE05065794.1;NbD005475.1	44;44	44;44	4;4	NbE05065794.1 myosin-17-like (XP_016439929.1);NbD005475.1 myosin XI-K (ABJ53199.1)	2	44	44	4	26269000	840230	0	8139400	2398300	2886400	0	409230	739240	24.6469	19.6804	#NUM!	22.9565	21.1936	21.4608	#NUM!	18.6426	19.4957	2	0	0	0	0	1	0	0	0	23	4	3	18	6	6	4	5	5	4	3	18	6
NbE05065795.1;NbD005476.1;NbE03060186.1	NbE05065795.1;NbD005476.1;NbE03060186.1	7;7;6	7;7;6	3;3;3	NbE05065795.1 WD repeat-containing protein VIP3-like (XP_019230213.1);NbD005476.1 WD repeat-containing protein VIP3-like (XP_019230213.1);NbE03060186.1 WD repeat-containing protein VIP3-like (XP_019230213.1)	3	7	7	3	3378900	3193400	0	3040700	1518400	2462400	0	1257200	1813400	21.6881	21.6067	#NUM!	21.536	20.5341	21.2316	#NUM!	20.2618	20.7903	2	3	1	2	2	2	0	3	1	4	3	1	2	2	4	0	5	3	3	1	2	2
NbD034222.1;NbD005479.1	NbD034222.1;NbD005479.1	4;4	4;4	4;4	NbD034222.1 uncharacterized protein LOC109233423 (XP_019254834.1);NbD005479.1 uncharacterized protein LOC109233423 (XP_019254834.1)	2	4	4	4	0	0	0	0	0	0	0	0	0	#NUM!	#NUM!	#NUM!	#NUM!	#NUM!	#NUM!	#NUM!	#NUM!	#NUM!	1	0	1	2	0	0	1	0	0	1	0	1	2	0	0	1	0	0	0	1	2	0
NbD005488.1	NbD005488.1	10	10	4	NbD005488.1 uncharacterized protein LOC107832338 (XP_016515650.1)	1	10	10	4	0	0	0	0	0	0	5151300	4538000	5621700	#NUM!	#NUM!	#NUM!	#NUM!	#NUM!	#NUM!	22.2965	22.1136	22.4226	1	0	0	1	0	0	4	1	2	1	1	0	1	0	0	7	2	7	1	0	1	0
NbD052593.1;NbD005493.1	NbD052593.1;NbD005493.1	28;28	2;2	2;2	NbD052593.1 ATP-dependent RNA helicase eIF4a (ANG84008.1);NbD005493.1 ATP-dependent RNA helicase eIF4a (ANG84008.1)	2	28	2	2	2532800	0	0	2173600	0	0	2275400	0	2982100	21.2723	#NUM!	#NUM!	21.0517	#NUM!	#NUM!	21.1177	#NUM!	21.5079	2	1	0	1	1	1	2	1	2	24	16	15	22	18	19	25	22	23	1	0	1	1
NbE44072881.1;NbD005497.1;NbD050702.1;NbD027213.1;NbD043910.1;NbD016961.1;NbD033945.1;NbD020869.1;NbD030834.1;NbE44074372.1;NbD050193.1;NbE05066234.1;NbD007726.1;NbD006369.1;NbD007267.1	NbE44072881.1;NbD005497.1;NbD050702.1;NbD027213.1;NbD043910.1;NbD016961.1;NbD033945.1;NbD020869.1;NbD030834.1;NbE44074372.1;NbD050193.1;NbE05066234.1;NbD007726.1;NbD006369.1	4;4;4;4;3;2;2;2;2;2;2;2;2;2;1	4;4;4;4;3;2;2;2;2;2;2;2;2;2;1	2;2;2;2;1;0;0;0;0;0;0;0;0;0;0	NbE44072881.1 casein kinase 1-like protein 1 (XP_019249160.1);NbD005497.1 casein kinase 1-like protein 1 (XP_019249160.1);NbD050702.1 casein kinase 1-like protein 1 (XP_019249160.1);NbD027213.1 casein kinase 1-like protein 2 (XP_019248803.1);NbD043910.	15	4	4	2	0	0	0	0	0	0	0	0	0	#NUM!	#NUM!	#NUM!	#NUM!	#NUM!	#NUM!	#NUM!	#NUM!	#NUM!	1	0	0	0	0	0	0	0	0	1	0	0	1	0	0	0	0	1	0	0	1	0
NbD005513.1	NbD005513.1	15	15	15	NbD005513.1 GRX1 (AER93282.1)	1	15	15	15	4021600	2758100	1848100	8611700	3883900	1431400	20062000	23640000	21417000	21.9393	21.3952	20.8176	23.0379	21.8891	20.449	24.258	24.4947	24.3523	7	6	2	13	6	2	14	11	12	7	6	2	13	6	2	14	11	12	6	2	13	6
NbD005521.1	NbD005521.1	10	10	10	NbD005521.1 expansin-like B1 (XP_009801873.1)	1	10	10	10	1062800	1528600	0	890210	0	0	1435700	1599200	0	20.0194	20.5438	#NUM!	19.7638	#NUM!	#NUM!	20.4533	20.6089	#NUM!	3	5	1	3	1	1	5	6	1	3	5	1	3	1	1	5	6	1	5	1	3	1
NbE03056195.1;NbD030979.1;NbD005536.1;NbE03061274.1;NbE03055048.1;NbD030978.1;NbE05064160.1;NbD051937.1	NbE03056195.1;NbD030979.1;NbD005536.1;NbE03061274.1;NbE03055048.1;NbD030978.1;NbE05064160.1;NbD051937.1	3;3;3;2;2;2;2;2	3;3;3;2;2;2;2;2	3;3;3;2;2;2;2;2	NbE03056195.1 probable cysteine desulfurase (XP_016463357.1);NbD030979.1 probable cysteine desulfurase (XP_016463357.1);NbD005536.1 probable cysteine desulfurase (XP_016463357.1);NbE03061274.1 uncharacterized protein LOC109211182 (XP_019230229.1);NbE03	8	3	3	3	0	0	0	0	0	0	0	0	0	#NUM!	#NUM!	#NUM!	#NUM!	#NUM!	#NUM!	#NUM!	#NUM!	#NUM!	0	0	0	0	0	1	0	0	0	0	0	0	0	0	1	0	0	0	0	0	0	0
NbD005550.1	NbD005550.1	13	13	6	NbD005550.1 uncharacterized protein At4g15545-like (XP_016460687.1)	1	13	13	6	0	4513900	0	0	0	0	5715500	12879000	7389800	#NUM!	22.1059	#NUM!	#NUM!	#NUM!	#NUM!	22.4464	23.6185	22.8171	1	0	0	1	0	0	2	4	2	1	1	0	1	1	1	6	7	6	1	0	1	1
NbD005555.1	NbD005555.1	4	4	4	NbD005555.1 pyruvate, phosphate dikinase 2 isoform X1 (XP_016451591.1)	1	4	4	4	0	0	0	0	0	0	0	0	0	#NUM!	#NUM!	#NUM!	#NUM!	#NUM!	#NUM!	#NUM!	#NUM!	#NUM!	0	0	0	1	0	0	0	0	0	0	0	0	1	0	0	0	0	0	0	0	1	0
NbD007751.1;NbD005567.1	NbD007751.1;NbD005567.1	2;2	2;2	2;2	NbD007751.1 BI1-like protein (XP_016445695.1);NbD005567.1 BI1-like protein (XP_016445695.1)	2	2	2	2	0	0	0	0	0	0	0	0	0	#NUM!	#NUM!	#NUM!	#NUM!	#NUM!	#NUM!	#NUM!	#NUM!	#NUM!	0	1	0	0	0	0	0	1	0	0	1	0	0	0	0	0	1	0	1	0	0	0
NbD005568.1	NbD005568.1	10	2	2	NbD005568.1 peroxisomal (S)-2-hydroxy-acid oxidase-like isoform X1 (XP_019225147.1)	1	10	2	2	0	0	0	0	0	0	0	2803200	0	#NUM!	#NUM!	#NUM!	#NUM!	#NUM!	#NUM!	#NUM!	21.4186	#NUM!	0	0	0	0	0	0	0	1	1	7	4	5	7	5	6	8	8	7	0	0	0	0
NbD024878.1;NbD005581.1;NbD025616.1;NbE44070158.1	NbD024878.1;NbD005581.1;NbD025616.1	17;17;9;5	17;17;9;5	0;0;0;0	NbD024878.1 60S ribosomal protein L36-2-like (XP_019235985.1);NbD005581.1 60S ribosomal protein L36-2-like (XP_019235985.1);NbD025616.1 60S ribosomal protein L36-2-like (XP_019261295.1)	4	17	17	0	903670000	42277000	25286000	263060000	9556800	8659100	51715000	37572000	61038000	29.7512	25.3334	24.5918	27.9708	23.1881	23.0458	25.6241	25.1632	25.8632	0	0	0	0	0	0	0	0	0	16	6	4	15	4	4	8	8	11	6	4	15	4
NbD005585.1	NbD005585.1	13	10	9	NbD005585.1 membrane steroid-binding protein 2-like (XP_016494909.1)	1	13	10	9	3620100	5252800	7567800	7388000	11812000	10553000	1910500	2858800	2912800	21.7876	22.3247	22.8514	22.8168	23.4937	23.3311	20.8655	21.447	21.474	5	6	3	6	4	4	3	4	4	8	8	4	10	6	6	5	7	5	6	3	7	5
NbD005612.1;NbD036477.1;NbE44074434.1	NbD005612.1;NbD036477.1;NbE44074434.1	2;2;2	2;2;2	2;2;2	NbD005612.1 probable helicase DDB_G0274399 (XP_009762502.1);NbD036477.1 probable helicase DDB_G0274399 (XP_009762502.1);NbE44074434.1 probable helicase DDB_G0274399 (XP_009762502.1)	3	2	2	2	0	0	0	9135500	0	0	0	0	0	#NUM!	#NUM!	#NUM!	23.1231	#NUM!	#NUM!	#NUM!	#NUM!	#NUM!	1	0	1	1	0	0	1	0	1	1	0	1	1	0	0	1	0	1	0	1	1	0
NbD005613.1;NbE44073930.1;NbD005614.1;NbE03057327.1;NbD036475.1	NbD005613.1;NbE44073930.1	11;11;1;1;1	11;11;1;1;1	11;11;1;1;1	NbD005613.1 probable beta-D-xylosidase 7 (XP_009782574.1);NbE44073930.1 probable beta-D-xylosidase 7 (XP_016469137.1)	5	11	11	11	1802500	0	0	0	0	0	0	0	1014500	20.7816	#NUM!	#NUM!	#NUM!	#NUM!	#NUM!	#NUM!	#NUM!	19.9523	4	0	0	0	1	0	1	3	7	4	0	0	0	1	0	1	3	7	0	0	0	1
NbD005616.1	NbD005616.1	1	1	1	NbD005616.1 DNA-directed RNA polymerases II and V subunit 8A-like (XP_016463991.1)	1	1	1	1	0	0	0	0	0	0	0	0	299130	#NUM!	#NUM!	#NUM!	#NUM!	#NUM!	#NUM!	#NUM!	#NUM!	18.1904	0	0	0	0	0	0	0	0	1	0	0	0	0	0	0	0	0	1	0	0	0	0
NbD053133.1;NbD046788.1;NbD040485.1;NbD015300.1;NbD006259.1;NbD005621.1;NbD029797.1;NbD015299.1;NbD002962.1;NbD040472.1	NbD053133.1;NbD046788.1;NbD040485.1;NbD015300.1;NbD006259.1;NbD005621.1;NbD029797.1;NbD015299.1	21;21;21;21;21;21;15;11;9;1	21;21;21;21;21;21;15;11;9;1	21;21;21;21;21;21;15;11;9;1	NbD053133.1 40S ribosomal protein S23 (XP_019263599.1);NbD046788.1 40S ribosomal protein S23 (XP_019263599.1);NbD040485.1 40S ribosomal protein S23 (XP_019263599.1);NbD015300.1 40S ribosomal protein S23 (XP_019263599.1);NbD006259.1 40S ribosomal protei	10	21	21	21	391820000	103200000	95121000	202150000	35275000	35860000	83628000	146840000	64657000	28.5456	26.6209	26.5033	27.5909	25.0721	25.0959	26.3175	27.1297	25.9463	19	11	8	19	9	9	12	9	11	19	11	8	19	9	9	12	9	11	11	8	19	9
NbD005629.1	NbD005629.1	21	2	2	NbD005629.1 Partial, V-type proton ATPase subunit B2 isoform X1 (XP_018629243.1)	1	21	2	2	0	0	0	0	0	0	0	0	0	#NUM!	#NUM!	#NUM!	#NUM!	#NUM!	#NUM!	#NUM!	#NUM!	#NUM!	0	0	1	0	0	0	0	1	0	16	11	11	18	12	10	12	12	10	0	1	0	0
NbD005634.1;NbE44072863.1;NbD025887.1;NbE05068205.1;NbD035398.1	NbD005634.1;NbE44072863.1;NbD025887.1;NbE05068205.1;NbD035398.1	8;6;5;5;5	8;6;5;5;5	8;6;5;5;5	NbD005634.1 uncharacterized protein LOC109212061 (XP_019231226.1);NbE44072863.1 uncharacterized protein LOC109212061 (XP_019231226.1);NbD025887.1 uncharacterized protein LOC109212061 (XP_019231226.1);NbE05068205.1 uncharacterized protein LOC109212061 (	5	8	8	8	0	0	0	0	0	0	1032800	1565200	1174600	#NUM!	#NUM!	#NUM!	#NUM!	#NUM!	#NUM!	19.9781	20.5779	20.1637	1	0	0	1	1	0	3	4	2	1	0	0	1	1	0	3	4	2	0	0	1	1
NbD005636.1;NbE05067576.1	NbD005636.1;NbE05067576.1	7;7	2;2	2;2	NbD005636.1 uncharacterized protein LOC107784179 (XP_016460748.1);NbE05067576.1 uncharacterized protein LOC107784179 (XP_016460748.1)	2	7	2	2	0	0	0	0	0	0	0	0	0	#NUM!	#NUM!	#NUM!	#NUM!	#NUM!	#NUM!	#NUM!	#NUM!	#NUM!	0	0	0	0	0	0	0	1	2	3	1	0	1	0	0	3	3	5	0	0	0	0
NbD005637.1	NbD005637.1	6	6	6	NbD005637.1 26S proteasome non-ATPase regulatory subunit 10 (XP_019227056.1)	1	6	6	6	0	0	0	0	0	0	0	725990	0	#NUM!	#NUM!	#NUM!	#NUM!	#NUM!	#NUM!	#NUM!	19.4696	#NUM!	1	0	0	1	0	0	1	2	3	1	0	0	1	0	0	1	2	3	0	0	1	0
NbD005638.1;NbE05067575.1;NbE44069873.1;NbE44069874.1	NbD005638.1;NbE05067575.1;NbE44069873.1;NbE44069874.1	27;23;20;19	27;23;20;19	27;23;20;19	NbD005638.1 skin secretory protein xP2-like (XP_016507746.1);NbE05067575.1 nodulin-related protein 1-like isoform X1 (XP_009621118.1);NbE44069873.1 nodulin-related protein 1-like isoform X1 (XP_009621118.1);NbE44069874.1 nodulin-related protein 1-like i	4	27	27	27	32163000	35905000	19232000	81479000	41660000	5792000	55724000	111060000	178350000	24.9389	25.0977	24.197	26.2799	25.3122	22.4656	25.7318	26.7268	27.4101	15	11	11	17	12	5	15	17	22	15	11	11	17	12	5	15	17	22	11	11	17	12
NbD005649.1	NbD005649.1	34	8	8	NbD005649.1 probable mitochondrial-processing peptidase subunit beta, mitochondrial (XP_009610110.1)	1	34	8	8	21055000	10561000	9192800	10710000	6997300	4194500	2655900	5185400	4092600	24.3277	23.3322	23.1321	23.3525	22.7384	22.0001	21.3408	22.306	21.9646	7	6	5	6	5	4	5	3	5	29	20	15	22	17	11	14	16	20	6	5	6	5
NbD021944.1;NbD005660.1	NbD021944.1;NbD005660.1	5;5	5;5	5;5	NbD021944.1 pentatricopeptide repeat-containing protein At1g26460, mitochondrial (XP_019266216.1);NbD005660.1 pentatricopeptide repeat-containing protein At1g26460, mitochondrial (XP_019266216.1)	2	5	5	5	0	0	0	0	0	0	0	0	0	#NUM!	#NUM!	#NUM!	#NUM!	#NUM!	#NUM!	#NUM!	#NUM!	#NUM!	0	0	0	0	1	1	2	1	0	0	0	0	0	1	1	2	1	0	0	0	0	1
NbD005662.1;NbD021943.1;NbE03056322.1;NbD012065.1	NbD005662.1;NbD021943.1	3;3;1;1	3;3;1;1	3;3;1;1	NbD005662.1 PLASMODESMATA CALLOSE-BINDING PROTEIN 3-like (XP_016494324.1);NbD021943.1 PLASMODESMATA CALLOSE-BINDING PROTEIN 3-like (XP_016494324.1)	4	3	3	3	0	4448000	0	1157200	0	0	0	0	0	#NUM!	22.0847	#NUM!	20.1422	#NUM!	#NUM!	#NUM!	#NUM!	#NUM!	0	2	0	2	0	0	0	0	0	0	2	0	2	0	0	0	0	0	2	0	2	0
NbD005663.1;NbE44073483.1	NbD005663.1;NbE44073483.1	14;13	9;8	8;7	NbD005663.1 uncharacterized hydrolase YugF-like isoform X1 (XP_016465849.1);NbE44073483.1 uncharacterized hydrolase YugF-like isoform X2 (XP_016465850.1)	2	14	9	8	0	12196000	12220000	2819200	15111000	22494000	0	0	0	#NUM!	23.5399	23.5427	21.4269	23.8491	24.423	#NUM!	#NUM!	#NUM!	1	5	7	3	4	6	1	1	1	3	7	10	6	8	11	3	4	2	5	8	3	4
NbD005666.1;NbD043852.1;NbE44074068.1	NbD005666.1;NbD043852.1;NbE44074068.1	11;8;7	11;8;7	11;8;7	NbD005666.1 erlin-1 isoform X1 (XP_019247353.1);NbD043852.1 erlin-2-B-like (XP_016461707.1);NbE44074068.1 erlin-2-B isoform X3 (XP_019247355.1)	3	11	11	11	2418500	0	0	3730900	0	0	0	0	1406000	21.2057	#NUM!	#NUM!	21.8311	#NUM!	#NUM!	#NUM!	#NUM!	20.4232	6	3	2	7	2	0	0	1	4	6	3	2	7	2	0	0	1	4	3	2	7	2
NbD005673.1;NbD052747.1	NbD005673.1	10;4	10;4	10;4	NbD005673.1 polygalacturonase inhibitor-like (XP_019234293.1)	2	10	10	10	697010	0	0	0	0	0	1267800	1418600	4537400	19.4108	#NUM!	#NUM!	#NUM!	#NUM!	#NUM!	20.2739	20.436	22.1134	2	0	0	0	0	0	3	3	9	2	0	0	0	0	0	3	3	9	0	0	0	0
NbD005681.1;NbD043648.1	NbD005681.1	8;1	8;1	8;1	NbD005681.1 putative L-ascorbate peroxidase 6 isoform X1 (XP_019235454.1)	2	8	8	8	15928000	0	0	0	0	0	7664100	9213500	10855000	23.9251	#NUM!	#NUM!	#NUM!	#NUM!	#NUM!	22.8697	23.1353	23.3719	3	1	0	1	1	0	4	3	4	3	1	0	1	1	0	4	3	4	1	0	1	1
NbD043647.1;NbD005684.1	NbD043647.1;NbD005684.1	2;2	2;2	2;2	NbD043647.1 G-type lectin S-receptor-like serine/threonine-protein kinase SD2-5 (XP_019264478.1);NbD005684.1 G-type lectin S-receptor-like serine/threonine-protein kinase SD2-5 (XP_019264478.1)	2	2	2	2	0	0	0	0	0	0	0	469060	0	#NUM!	#NUM!	#NUM!	#NUM!	#NUM!	#NUM!	#NUM!	18.8394	#NUM!	0	0	0	0	0	0	1	1	1	0	0	0	0	0	0	1	1	1	0	0	0	0
NbD005696.1	NbD005696.1	7	7	7	NbD005696.1 lanC-like protein GCL2 (XP_019248251.1)	1	7	7	7	0	0	0	0	0	0	543120	0	692360	#NUM!	#NUM!	#NUM!	#NUM!	#NUM!	#NUM!	19.0509	#NUM!	19.4012	1	0	0	3	1	1	2	2	4	1	0	0	3	1	1	2	2	4	0	0	3	1
NbD005697.1;NbD032078.1;NbE03060711.1;NbD050432.1;NbE05068588.1;NbD050386.1;NbE03054690.1;NbD001364.1	NbD005697.1	19;9;2;2;2;1;1;1	19;9;2;2;2;1;1;1	18;8;1;1;1;1;1;1	NbD005697.1 bifunctional epoxide hydrolase 2-like (XP_016491635.1)	8	19	19	18	42930000	3123100	25124000	88046000	11367000	7331000	62329000	127950000	218540000	25.3555	21.5745	24.5826	26.3918	23.4383	22.8056	25.8934	26.931	27.7033	11	3	5	13	5	5	11	13	14	12	3	6	14	6	6	11	14	15	3	6	14	6
NbD005703.1	NbD005703.1	9	8	8	NbD005703.1 ras-related protein RABA6a-like (XP_009797111.1)	1	9	8	8	0	2595700	2595800	0	0	5219100	0	0	0	#NUM!	21.3077	21.3077	#NUM!	#NUM!	22.3154	#NUM!	#NUM!	#NUM!	0	3	2	1	2	4	1	0	1	1	4	3	2	3	5	2	1	2	3	2	1	2
NbD005704.1;NbD042726.1;NbE44069669.1;NbE05064684.1	NbD005704.1;NbD042726.1;NbE44069669.1;NbE05064684.1	4;3;3;3	4;3;3;3	4;3;3;3	NbD005704.1 uncharacterized protein LOC109214320 isoform X1 (XP_019233778.1);NbD042726.1 uncharacterized protein LOC109214320 isoform X1 (XP_019233778.1);NbE44069669.1 uncharacterized protein LOC109214320 isoform X1 (XP_019233778.1);NbE05064684.1 unchar	4	4	4	4	1138500	0	0	1742800	0	0	0	0	0	20.1187	#NUM!	#NUM!	20.733	#NUM!	#NUM!	#NUM!	#NUM!	#NUM!	3	0	1	3	0	0	0	1	0	3	0	1	3	0	0	0	1	0	0	1	3	0
NbD005717.1	NbD005717.1	37	37	2	NbD005717.1 60S ribosomal protein L3 (XP_016465405.1)	1	37	37	2	683440000	170180000	137310000	133660000	30008000	28669000	39566000	25019000	47755000	29.3482	27.3425	27.0329	26.994	24.8388	24.773	25.2378	24.5765	25.5091	1	1	2	1	0	0	2	1	1	32	25	22	22	15	11	27	24	20	25	22	22	15
NbD005718.1;NbD020615.1	NbD005718.1;NbD020615.1	4;3	4;3	4;3	NbD005718.1 COP9 signalosome complex subunit 8-like (XP_016433074.1);NbD020615.1 CSN8 (AAO85511.1)	2	4	4	4	0	0	0	3048600	0	2370800	2373500	1254000	1702100	#NUM!	#NUM!	#NUM!	21.5397	#NUM!	21.1769	21.1786	20.2581	20.6989	1	1	1	3	1	2	4	3	3	1	1	1	3	1	2	4	3	3	1	1	3	1
NbD005727.1	NbD005727.1	27	1	1	NbD005727.1 actin-101 (XP_019267647.1)	1	27	1	1	637330	5880300	13361000	0	7922900	11245000	2511000	4705600	3397400	19.2817	22.4875	23.6715	#NUM!	22.9176	23.4228	21.2598	22.1659	21.696	1	1	1	0	1	1	1	1	1	24	21	19	22	22	21	22	21	20	1	1	0	1
NbD005741.1	NbD005741.1	5	1	1	NbD005741.1 selenoprotein H (XP_019227215.1)	1	5	1	1	0	0	0	0	0	0	0	323020	0	#NUM!	#NUM!	#NUM!	#NUM!	#NUM!	#NUM!	#NUM!	18.3013	#NUM!	0	0	0	0	0	0	1	1	0	1	0	0	1	0	0	4	5	0	0	0	0	0
NbE03056509.1;NbD005748.1	NbE03056509.1;NbD005748.1	1;1	1;1	1;1	NbE03056509.1 myosin heavy chain, cardiac muscle isoform (XP_019227202.1);NbD005748.1 myosin heavy chain, cardiac muscle isoform (XP_019227202.1)	2	1	1	1	0	0	0	0	0	550660	0	0	0	#NUM!	#NUM!	#NUM!	#NUM!	#NUM!	19.0708	#NUM!	#NUM!	#NUM!	0	0	0	1	0	1	0	0	0	0	0	0	1	0	1	0	0	0	0	0	1	0
NbD005751.1	NbD005751.1	21	21	8	NbD005751.1 eukaryotic translation initiation factor 3 subunit G-like (XP_016512219.1)	1	21	21	8	15830000	12308000	17647000	19045000	14542000	11380000	12857000	16437000	14591000	23.9162	23.5531	24.0729	24.1829	23.7937	23.44	23.6161	23.9704	23.7986	5	3	3	4	3	1	4	5	4	15	7	10	16	9	6	12	11	13	7	10	16	9
NbD005756.1	NbD005756.1	46	46	4	NbD005756.1 ras-related protein RABF1 (XP_016472024.1)	1	46	46	4	10291000000	46611000000	44254000000	20018000000	52366000000	50836000000	251540000	269780000	289970000	33.2607	35.44	35.3651	34.2206	35.6079	35.5651	27.9062	28.0072	28.1113	3	3	3	3	4	4	1	1	1	32	37	43	37	41	42	19	20	18	37	43	37	41
;191794;191795;191796;191797;191798;191799;191800;191801;191802;191803;191804;191805;191806;191807;191808;191809;191810;191811;191812;191813;191814;191815;191816;191817;191818;191819;191820;191821;191822;191823;191824;191825;191826;191827;191828;191829;191830;191831;191832;191833;191834;191835;191836;191837;191838;191839;191840;191841;191842;191843;191844;191845;191846;191847;191848;191849;191850…																			#NUM!	#NUM!	#NUM!	#NUM!	#NUM!	#NUM!	#NUM!	#NUM!	#NUM!
;459526;459527;459528;459529;459530;459531;459532;459533;459534;459535;459536;459537;459538;459539;459540;459541;459542;459543;459544;459545;459546;459547;459548;459549;459550;459551;459552;459553;459554;459555;459556;459557;459558;459559;459560;459561;459562;459563;459564;459565;459566;459567;459568;459569;459570;459571;459572;459573;459574;459575;459576;459577;459578;459579;459580;459581;459582…																			#NUM!	#NUM!	#NUM!	#NUM!	#NUM!	#NUM!	#NUM!	#NUM!	#NUM!
;681866;681867;681868;681869;681870;681871;681872;681873;681874;681875;681876;681877;681878;681879;681880;681881;681882;681883;681884;681885;681886;681887;681888;681889;681890;681891;681892;681893;681894;681895;681896;681897;681898;681899;681900;681901;681902;681903;681904;681905;681906;681907;681908;681909;681910;681911;681912;681913;681914;681915;681916;681917;681918;681919;681920;681921;681922…	3370;3371;3372;3373;3374;3375;3376;3377;3378;3379;3380;3381;3382;3383;3384;3385;3386;3387;3388;3389;3390;3391;3392;3393;3394;3395;3396;3397;3398;3399;3400;3401;3402;3403;3404;3405;3406;3407;3408;3409;3410;3411;3412;3413;3414;3415;3416;3417;3418;3419;3420;3421;3422;3423;3424;3425;3426;3427;3428;3429;3430;3431;3432;3433;3434;3435;3436;3437;3438;3439;3440;3441;3442;3443;3444;3445;3446;3447;3448;3449…																		#NUM!	#NUM!	#NUM!	#NUM!	#NUM!	#NUM!	#NUM!	#NUM!	#NUM!
8966;178967;178968;178969;178970;178971;178972;178973;178974;178975;178976;178977;178978;178979;178980;178981;178982;178983;178984;178985;178986;178987;178988;178989;178990;178991;178992;178993;178994;178995;178996;178997;178998;178999;179000;179001;179002;179003;179004;179005;179006;179007;179008;179009;179010;179011;179012;179013;179014;179015;179016;179017;179018;179019;179020;179021;179022;17…																			#NUM!	#NUM!	#NUM!	#NUM!	#NUM!	#NUM!	#NUM!	#NUM!	#NUM!
8877;398878;398879;398880;398881;398882;398883;398884;398885;398886;398887;398888;398889;398890;398891;398892;398893;398894;398895;398896;398897;398898;398899;398900;398901;398902;398903;398904;398905;398906;398907;398908;398909;398910;398911;398912;398913;398914;398915;398916;398917;398918;398919;398920;398921;398922;398923;398924;398925;398926;398927;398928;398929;398930;398931;398932;398933;39…																			#NUM!	#NUM!	#NUM!	#NUM!	#NUM!	#NUM!	#NUM!	#NUM!	#NUM!
7380;537381;537382;537383;537384;537385;537386;537387;537388;537389;537390;537391;537392;537393;537394;537395;537396;537397;537398;537399;537400;537401;537402;537403;537404;537405;537406;537407;537408;537409;537410;537411;537412;537413;537414;537415;537416;537417;537418;537419;537420;537421;537422;537423;537424;537425;537426;537427;537428;537429;537430;537431;537432;537433;537434;537435;537436;53…																			#NUM!	#NUM!	#NUM!	#NUM!	#NUM!	#NUM!	#NUM!	#NUM!	#NUM!
6187;656188;656189;656190;656191;656192;656193;656194;656195;656196;656197;656198;656199;656200;656201;656202;656203;656204;656205;656206;656207;656208;656209;656210;656211;656212;656213;656214;656215;656216;656217;656218;656219;656220;656221;656222;656223;656224;656225;656226;656227;656228;656229;656230;656231;656232;656233;656234;656235;656236;656237;656238;656239;656240;656241;656242;656243;65…	3496;4070;4154;11739;11763;53223;53267;125371;125415;138312;138951;149675;174632;174654;178940;179855;179886;182980;183020;219088;219153;219160;238809;239097;239248;398454;399479;399537;427647;428784;428802;437232;443529;480385;480667;495548;495583;536827;538059;538144;609266;609405;634940;635966;655064;656920	398;399;400;401;402;403;404;405;2657;2658;2659;2660;2661	156;157;787	1278;1279	11;19;22;30;56;72;77;146;159;168;182;184;185	87;141;170	141;170												#NUM!	#NUM!	#NUM!	#NUM!	#NUM!	#NUM!	#NUM!	#NUM!	#NUM!
NbD045602.1;NbD005761.1;NbE05066389.1;NbD022089.1;NbD016672.1	NbD045602.1;NbD005761.1;NbE05066389.1;NbD022089.1	7;7;5;4;2	7;7;5;4;2	7;7;5;4;2	NbD045602.1 AP-1 complex subunit mu-2 (XP_016498043.1);NbD005761.1 AP-1 complex subunit mu-2 (XP_016498043.1);NbE05066389.1 AP-1 complex subunit mu-2-like (XP_016495353.1);NbD022089.1 AP-1 complex subunit mu-2 (XP_009763320.1)	5	7	7	7	0	0	0	0	621000	750900	0	0	0	#NUM!	#NUM!	#NUM!	#NUM!	19.2442	19.5183	#NUM!	#NUM!	#NUM!	0	1	1	1	3	2	3	1	2	0	1	1	1	3	2	3	1	2	1	1	1	3
NbD028865.1;NbD005771.1	NbD028865.1;NbD005771.1	8;8	8;8	8;8	NbD028865.1 thioredoxin F-type, chloroplastic-like (XP_019263400.1);NbD005771.1 thioredoxin F-type, chloroplastic-like (XP_019263400.1)	2	8	8	8	9608000	6220900	0	10507000	8611100	4407100	18306000	72142000	18722000	23.1958	22.5687	#NUM!	23.3248	23.0378	22.0714	24.1258	26.1043	24.1582	3	3	2	5	3	2	4	5	4	3	3	2	5	3	2	4	5	4	3	2	5	3
NbD005772.1;NbE05067621.1	NbD005772.1;NbE05067621.1	6;5	2;2	2;2	NbD005772.1 biotin carboxyl carrier protein of acetyl-CoA carboxylase, chloroplastic-like isoform X2 (XP_019263399.1);NbE05067621.1 biotin carboxyl carrier protein of acetyl-CoA carboxylase, chloroplastic-like (XP_016439803.1)	2	6	2	2	0	0	0	0	0	0	0	2560000	0	#NUM!	#NUM!	#NUM!	#NUM!	#NUM!	#NUM!	#NUM!	21.2877	#NUM!	1	0	1	1	0	0	1	2	0	3	2	2	2	2	2	4	4	2	0	1	1	0
NbD005773.1;NbE44070422.1;NbE05067406.1;NbD028863.1;NbD048162.1;NbD024886.1;REV__NbD048162.1;REV__NbD024886.1	NbD005773.1;NbE44070422.1;NbE05067406.1;NbD028863.1;NbD048162.1	6;5;5;5;3;2;1;1	6;5;5;5;3;2;1;1	6;5;5;5;3;2;1;1	NbD005773.1 putative RNA-binding protein Luc7-like 2 isoform X1 (XP_009785436.1);NbE44070422.1 Partial, putative RNA-binding protein Luc7-like 2 isoform X2 (XP_009785437.1);NbE05067406.1 putative RNA-binding protein Luc7-like 2 isoform X1 (XP_009785436.	8	6	6	6	0	0	0	0	0	0	0	308350	0	#NUM!	#NUM!	#NUM!	#NUM!	#NUM!	#NUM!	#NUM!	18.2342	#NUM!	0	0	0	0	3	2	1	3	1	0	0	0	0	3	2	1	3	1	0	0	0	3
NbE44072648.1;NbE05063902.1;NbD005779.1	NbE44072648.1;NbE05063902.1;NbD005779.1	13;13;13	3;3;3	3;3;3	NbE44072648.1 enhancer of mRNA-decapping protein 4-like isoform X2 (XP_009780407.1);NbE05063902.1 enhancer of mRNA-decapping protein 4-like isoform X2 (XP_009780407.1);NbD005779.1 enhancer of mRNA-decapping protein 4-like isoform X2 (XP_009780407.1)	3	13	3	3	0	0	243460	0	0	0	0	0	0	#NUM!	#NUM!	17.8933	#NUM!	#NUM!	#NUM!	#NUM!	#NUM!	#NUM!	1	0	1	0	0	0	0	0	0	6	1	2	4	2	3	4	5	3	0	1	0	0
NbD041562.1;NbD005792.1	NbD041562.1;NbD005792.1	2;2	2;2	2;2	NbD041562.1 THO complex subunit 3 (XP_019232025.1);NbD005792.1 THO complex subunit 3 (XP_019232025.1)	2	2	2	2	0	0	0	0	0	0	231710	0	0	#NUM!	#NUM!	#NUM!	#NUM!	#NUM!	#NUM!	17.822	#NUM!	#NUM!	1	0	0	0	0	0	1	0	0	1	0	0	0	0	0	1	0	0	0	0	0	0
NbE05067040.1;NbE44069015.1;NbD005794.1;NbE05062955.1;NbD011839.1	NbE05067040.1;NbE44069015.1;NbD005794.1;NbE05062955.1;NbD011839.1	2;2;2;1;1	2;2;2;1;1	2;2;2;1;1	NbE05067040.1 DEAD-box ATP-dependent RNA helicase 22 (XP_019264466.1);NbE44069015.1 DEAD-box ATP-dependent RNA helicase 22 (XP_009788214.1);NbD005794.1 DEAD-box ATP-dependent RNA helicase 22 (XP_009788214.1);NbE05062955.1 DEAD-box ATP-dependent RNA heli	5	2	2	2	0	0	0	0	0	111400	0	0	0	#NUM!	#NUM!	#NUM!	#NUM!	#NUM!	16.7654	#NUM!	#NUM!	#NUM!	0	0	0	0	1	1	0	0	0	0	0	0	0	1	1	0	0	0	0	0	0	1
NbD011835.1;NbD005799.1;NbE03055090.1;NbD042439.1;NbD014049.1	NbD011835.1;NbD005799.1	8;8;2;2;2	8;8;2;2;2	4;4;0;0;0	NbD011835.1 uncharacterized protein LOC107812748 isoform X1 (XP_016493400.1);NbD005799.1 uncharacterized protein LOC107812748 isoform X1 (XP_016493400.1)	5	8	8	4	0	0	0	0	0	0	0	547030	0	#NUM!	#NUM!	#NUM!	#NUM!	#NUM!	#NUM!	#NUM!	19.0613	#NUM!	1	0	0	1	0	2	0	1	1	2	0	1	4	0	2	1	3	1	0	1	4	0
NbD005800.1	NbD005800.1	3	3	3	NbD005800.1 putative oligosaccharyltransferase complex subunit CG9662 (XP_019230862.1)	1	3	3	3	0	0	0	0	0	2690500	0	0	0	#NUM!	#NUM!	#NUM!	#NUM!	#NUM!	21.3594	#NUM!	#NUM!	#NUM!	1	1	1	1	1	2	0	0	1	1	1	1	1	1	2	0	0	1	1	1	1	1
NbD005801.1;NbE05062956.1;NbD011834.1	NbD005801.1;NbE05062956.1;NbD011834.1	3;2;2	3;2;2	3;2;2	NbD005801.1 DNA ligase 1 (XP_009785898.1);NbE05062956.1 Partial, uncharacterized protein LOC109211742 (XP_019230861.1);NbD011834.1 Partial, uncharacterized protein LOC109211742 (XP_019230861.1)	3	3	3	3	338590	0	0	0	0	0	0	0	0	18.3692	#NUM!	#NUM!	#NUM!	#NUM!	#NUM!	#NUM!	#NUM!	#NUM!	2	0	0	0	0	0	1	1	1	2	0	0	0	0	0	1	1	1	0	0	0	0
NbD005820.1	NbD005820.1	5	2	2	NbD005820.1 60S acidic ribosomal protein P3-like (XP_016502869.1)	1	5	2	2	0	0	0	0	0	0	0	170650	0	#NUM!	#NUM!	#NUM!	#NUM!	#NUM!	#NUM!	#NUM!	17.3807	#NUM!	0	1	0	1	1	2	1	1	1	3	2	2	4	3	4	4	4	2	1	0	1	1
NbD005833.1;NbE03054266.1	NbD005833.1;NbE03054266.1	6;5	6;5	6;5	NbD005833.1 uncharacterized protein LOC109212549 isoform X1 (XP_019231746.1);NbE03054266.1 uncharacterized protein LOC109212549 isoform X1 (XP_019231746.1)	2	6	6	6	4342300	0	4334100	3622300	2959400	2995100	3005500	1649700	3542600	22.05	#NUM!	22.0473	21.7885	21.4969	21.5142	21.5192	20.6538	21.7564	3	1	3	2	3	2	4	2	4	3	1	3	2	3	2	4	2	4	1	3	2	3
NbD005834.1;NbE44072125.1;NbE03061150.1;NbD002301.1;NbD046085.1;NbE03056283.1	NbD005834.1;NbE44072125.1	14;12;1;1;1;1	14;12;1;1;1;1	13;11;0;0;0;0	NbD005834.1 UMP-CMP kinase 3 (XP_016515139.1);NbE44072125.1 Partial, UMP-CMP kinase 3 isoform X1 (XP_019231743.1)	6	14	14	13	857490	0	0	0	0	0	1342300	1927300	4249400	19.7098	#NUM!	#NUM!	#NUM!	#NUM!	#NUM!	20.3563	20.8781	22.0188	2	0	0	1	0	0	2	6	7	2	0	0	1	0	0	3	7	8	0	0	1	0
NbE44070242.1;NbD005839.1;NbE05066748.1;NbE44072646.1;NbD023881.1	NbE44070242.1;NbD005839.1;NbE05066748.1;NbE44072646.1;NbD023881.1	8;8;6;5;5	8;8;6;5;5	8;8;6;5;5	NbE44070242.1 phospholipid scramblase family protein C343.06c-like (XP_016509418.1);NbD005839.1 phospholipid scramblase family protein C343.06c-like (XP_016509418.1);NbE05066748.1 phospholipid scramblase family protein C343.06c-like (XP_016509418.1);NbE	5	8	8	8	0	0	0	2031600	0	0	0	0	0	#NUM!	#NUM!	#NUM!	20.9542	#NUM!	#NUM!	#NUM!	#NUM!	#NUM!	3	0	0	5	1	0	0	0	0	3	0	0	5	1	0	0	0	0	0	0	5	1
NbD005845.1;NbE44073946.1;NbE03056140.1;NbD018047.1	NbD005845.1;NbE44073946.1;NbE03056140.1;NbD018047.1	11;10;10;8	3;2;3;2	3;2;3;2	NbD005845.1 UDP-glucuronic acid decarboxylase 1-like (XP_016432468.1);NbE44073946.1 UDP-glucuronic acid decarboxylase 1-like (XP_019262529.1);NbE03056140.1 UDP-glucuronic acid decarboxylase 1-like (XP_016432468.1);NbD018047.1 UDP-glucuronic acid decarbo	4	11	3	3	1582000	0	0	0	0	0	0	0	0	20.5933	#NUM!	#NUM!	#NUM!	#NUM!	#NUM!	#NUM!	#NUM!	#NUM!	2	0	0	1	0	0	0	0	0	7	2	5	4	2	3	0	3	3	0	0	1	0
NbD005848.1;NbE44070594.1	NbD005848.1;NbE44070594.1	5;5	5;5	1;1	NbD005848.1 HMG1/2-like protein (XP_019253120.1);NbE44070594.1 HMG1/2-like protein (XP_019253120.1)	2	5	5	1	5209200	3470600	0	4202100	0	0	2250300	1131500	3421800	22.3126	21.7268	#NUM!	22.0027	#NUM!	#NUM!	21.1017	20.1098	21.7063	1	1	0	1	1	0	1	1	0	4	2	0	2	1	0	3	2	2	2	0	2	1
NbD005849.1	NbD005849.1	4	4	1	NbD005849.1 heterogeneous nuclear ribonucleoprotein H2 (XP_019253131.1)	1	4	4	1	0	0	0	0	0	0	0	1040800	0	#NUM!	#NUM!	#NUM!	#NUM!	#NUM!	#NUM!	#NUM!	19.9893	#NUM!	0	0	0	0	0	0	0	1	0	0	0	0	0	0	0	1	3	0	0	0	0	0
NbD005853.1	NbD005853.1	20	3	2	NbD005853.1 actin-104 (XP_018624482.1)	1	20	3	2	0	0	0	1024700	2611000	0	0	0	0	#NUM!	#NUM!	#NUM!	19.9668	21.3162	#NUM!	#NUM!	#NUM!	#NUM!	1	1	0	1	2	0	0	1	0	15	13	11	16	15	14	13	14	12	1	0	2	3
NbD005865.1	NbD005865.1	22	5	0	NbD005865.1 fructose-bisphosphate aldolase, cytoplasmic isozyme 1 isoform X1 (XP_016454392.1)	1	22	5	0	0	5822200	5774900	2500700	4036400	2110200	29738000	19738000	10405000	#NUM!	22.4731	22.4614	21.2539	21.9446	21.0089	24.8258	24.2345	23.3108	0	0	0	0	0	0	0	0	0	11	9	10	16	8	6	19	17	17	3	3	3	3
NbD037458.1;NbD005866.1;NbE44072623.1;NbE05065560.1;NbD051963.1;NbD030898.1	NbD037458.1;NbD005866.1;NbE44072623.1;NbE05065560.1;NbD051963.1;NbD030898.1	4;4;3;3;3;3	3;3;2;2;2;2	3;3;2;2;2;2	NbD037458.1 uridine kinase-like protein 3 (XP_009620972.1);NbD005866.1 uridine kinase-like protein 3 (XP_009620972.1);NbE44072623.1 uridine kinase-like protein 3 isoform X2 (XP_016465830.1);NbE05065560.1 uridine kinase-like protein 4 isoform X1 (XP_016	6	4	3	3	0	0	0	0	0	0	0	116390	0	#NUM!	#NUM!	#NUM!	#NUM!	#NUM!	#NUM!	#NUM!	16.8286	#NUM!	0	0	1	0	0	0	1	1	2	1	0	1	0	0	0	2	1	3	0	1	0	0
NbD005868.1;NbD049165.1	NbD005868.1	32;1	32;1	26;0	NbD005868.1 annexin D5-like (XP_016459347.1)	2	32	32	26	431340000	115500000	94192000	422900000	149690000	85103000	73364000	105740000	88410000	28.6843	26.7833	26.4891	28.6557	27.1574	26.3427	26.1286	26.6559	26.3977	22	14	12	20	13	15	15	17	17	28	20	17	26	19	19	21	23	22	20	17	26	19
NbD005897.1;NbD043596.1;NbE44073240.1;NbE03061341.1	NbD005897.1;NbD043596.1;NbE44073240.1;NbE03061341.1	4;4;4;4	4;4;4;4	4;4;4;4	NbD005897.1 GTP-binding protein At2g22870-like (XP_016456670.1);NbD043596.1 GTP-binding protein At2g22870 (XP_019250252.1);NbE44073240.1 GTP-binding protein At2g22870-like (XP_016456670.1);NbE03061341.1 GTP-binding protein At2g22870-like (XP_016456670.	4	4	4	4	0	0	0	0	0	0	0	274440	0	#NUM!	#NUM!	#NUM!	#NUM!	#NUM!	#NUM!	#NUM!	18.0661	#NUM!	1	1	0	1	0	0	1	1	0	1	1	0	1	0	0	1	1	0	1	0	1	0
NbD005902.1;NbD024507.1;NbE05067736.1;NbD024507.2	NbD005902.1	7;2;2;1	7;2;2;1	7;2;2;1	NbD005902.1 threonine dehydratase biosynthetic-like (XP_019250776.1)	4	7	7	7	0	0	0	0	0	0	0	0	1563800	#NUM!	#NUM!	#NUM!	#NUM!	#NUM!	#NUM!	#NUM!	#NUM!	20.5766	0	0	1	0	0	0	0	0	7	0	0	1	0	0	0	0	0	7	0	1	0	0
NbD005908.1	NbD005908.1	19	19	6	NbD005908.1 ER membrane protein complex subunit 1-like (XP_019241525.1)	1	19	19	6	7949400	1914300	785020	5440100	2450600	0	1274600	397780	535010	22.9224	20.8684	19.5824	22.3752	21.2247	#NUM!	20.2816	18.6016	19.0292	4	1	1	5	2	0	3	2	1	11	3	2	11	5	3	5	3	3	3	2	11	5
NbD005913.1;NbE03057969.1;NbD043170.1;NbD045398.1;NbE05065356.1;NbE03061792.1;NbE03060097.1;NbD036319.1;NbD029570.1;NbE03060506.1;NbD050349.1;NbD007124.1	NbD005913.1;NbE03057969.1;NbD043170.1	3;2;2;1;1;1;1;1;1;1;1;1	3;2;2;1;1;1;1;1;1;1;1;1	3;2;2;1;1;1;1;1;1;1;1;1	NbD005913.1 scarecrow-like transcription factor PAT1 (XP_016487146.1);NbE03057969.1 scarecrow-like transcription factor PAT1 (XP_016487146.1);NbD043170.1 scarecrow-like transcription factor PAT1 (XP_016487146.1)	12	3	3	3	0	0	0	0	0	0	0	470780	0	#NUM!	#NUM!	#NUM!	#NUM!	#NUM!	#NUM!	#NUM!	18.8447	#NUM!	0	1	0	0	0	0	1	1	0	0	1	0	0	0	0	1	1	0	1	0	0	0
NbD005917.1;NbE44073952.1;NbE44071714.1;NbD035956.1	NbD005917.1;NbE44073952.1;NbE44071714.1;NbD035956.1	2;1;1;1	2;1;1;1	2;1;1;1	NbD005917.1 uncharacterized protein LOC107758913 (XP_016432247.1);NbE44073952.1 uncharacterized protein LOC107758913 (XP_016432247.1);NbE44071714.1 uncharacterized protein LOC109210041 isoform X1 (XP_019228957.1);NbD035956.1 uncharacterized protein LOC1	4	2	2	2	0	0	0	0	0	0	0	0	0	#NUM!	#NUM!	#NUM!	#NUM!	#NUM!	#NUM!	#NUM!	#NUM!	#NUM!	0	0	0	0	0	0	0	0	0	0	0	0	0	0	0	0	0	0	0	0	0	0
NbD005923.1	NbD005923.1	7	4	4	NbD005923.1 mitochondrial import inner membrane translocase subunit TIM22-2-like (XP_019263893.1)	1	7	4	4	0	0	0	2874200	4444300	0	2794700	0	2360500	#NUM!	#NUM!	#NUM!	21.4547	22.0835	#NUM!	21.4143	#NUM!	21.1707	1	0	0	4	2	2	2	1	2	2	1	1	5	5	2	3	2	3	0	0	4	2
NbD005924.1;NbE05068444.1;NbE44074015.1;NbD022432.1;NbD049243.1;NbD049971.1;NbD003102.1;NbE03059771.1;NbD052340.1;NbE03059310.1	NbD005924.1;NbE05068444.1;NbE44074015.1;NbD022432.1	4;3;3;3;1;1;1;1;1;1	4;3;3;3;1;1;1;1;1;1	4;3;3;3;1;1;1;1;1;1	NbD005924.1 fimbrin-1-like (XP_016499307.1);NbE05068444.1 fimbrin-1-like (XP_019226804.1);NbE44074015.1 fimbrin-1-like (XP_019226804.1);NbD022432.1 fimbrin-1-like (XP_019226804.1)	10	4	4	4	0	0	0	0	0	0	0	0	0	#NUM!	#NUM!	#NUM!	#NUM!	#NUM!	#NUM!	#NUM!	#NUM!	#NUM!	0	0	0	0	0	0	1	0	1	0	0	0	0	0	0	1	0	1	0	0	0	0
NbD005926.1	NbD005926.1	17	2	2	NbD005926.1 cell division protein FtsZ homolog 1, chloroplastic-like (XP_016509379.1)	1	17	2	2	0	0	0	0	0	0	0	0	0	#NUM!	#NUM!	#NUM!	#NUM!	#NUM!	#NUM!	#NUM!	#NUM!	#NUM!	0	1	1	1	1	1	0	1	1	5	10	7	8	10	11	11	12	9	1	1	1	1
NbD005932.1	NbD005932.1	18	2	2	NbD005932.1 syntaxin-51-like isoform X1 (XP_016501505.1)	1	18	2	2	0	0	0	139740	0	0	0	0	0	#NUM!	#NUM!	#NUM!	17.0924	#NUM!	#NUM!	#NUM!	#NUM!	#NUM!	0	0	0	2	0	0	0	0	0	12	7	4	13	8	7	5	7	7	0	0	2	0
NbD005935.1	NbD005935.1	21	2	2	NbD005935.1 ras-related protein RABE1a-like (XP_016511591.1)	1	21	2	2	3804500	1761100	4167600	9008300	4608200	4458500	1060700	0	811080	21.8593	20.748	21.9908	23.1028	22.1358	22.0881	20.0166	#NUM!	19.6295	2	1	2	2	1	2	1	1	1	13	12	13	17	12	13	9	11	10	1	2	2	1
NbD005938.1	NbD005938.1	18	3	3	NbD005938.1 60S ribosomal protein L23a-like (XP_019226632.1)	1	18	3	3	7295300	0	0	2751200	0	0	1948700	5890000	0	22.7985	#NUM!	#NUM!	21.3916	#NUM!	#NUM!	20.8941	22.4898	#NUM!	3	0	1	2	0	0	1	1	1	17	10	10	16	9	9	10	10	9	0	1	2	0
NbD005946.1;NbE03056302.1	NbD005946.1;NbE03056302.1	11;9	11;9	11;9	NbD005946.1 nitrogen regulatory protein P-II homolog (XP_016448926.1);NbE03056302.1 nitrogen regulatory protein P-II homolog (XP_016448926.1)	2	11	11	11	0	7359900	0	2728000	0	0	9322700	9872700	15659000	#NUM!	22.8113	#NUM!	21.3794	#NUM!	#NUM!	23.1523	23.235	23.9005	0	2	0	6	0	0	9	7	9	0	2	0	6	0	0	9	7	9	2	0	6	0
NbD013798.1;NbD005951.1;NbD041065.1;NbD014962.1	NbD013798.1;NbD005951.1;NbD041065.1	22;22;18;7	22;22;18;7	1;1;1;1	NbD013798.1 ubiquitin/s27a 40S ribosomal protein (AAX07419.1);NbD005951.1 ubiquitin/s27a 40S ribosomal protein (AAX07419.1);NbD041065.1 ubiquitin/s27a 40S ribosomal protein (AAX07419.1)	4	22	22	1	262150000	601370000	492860000	769250000	721000000	434150000	69652000	448060000	189110000	27.9658	29.1637	28.8766	29.5189	29.4254	28.6936	26.0537	28.7391	27.4947	0	0	0	1	0	1	1	0	1	13	10	11	19	11	11	10	13	16	10	11	19	11
NbD005952.1	NbD005952.1	4	4	4	NbD005952.1 uncharacterized protein LOC109215494 (XP_019235114.1)	1	4	4	4	0	0	0	0	0	0	0	0	543080	#NUM!	#NUM!	#NUM!	#NUM!	#NUM!	#NUM!	#NUM!	#NUM!	19.0508	0	0	0	0	0	0	1	2	2	0	0	0	0	0	0	1	2	2	0	0	0	0
NbD005956.1;NbE05064721.1	NbD005956.1;NbE05064721.1	26;25	3;2	3;2	NbD005956.1 nodal modulator 3 (XP_019235209.1);NbE05064721.1 nodal modulator 3 (XP_019235209.1)	2	26	3	3	2999000	0	0	0	0	0	0	0	0	21.5161	#NUM!	#NUM!	#NUM!	#NUM!	#NUM!	#NUM!	#NUM!	#NUM!	2	0	1	1	0	1	0	1	1	14	5	3	16	3	4	5	4	8	0	1	1	0
NbD005961.1	NbD005961.1	9	9	2	NbD005961.1 calvin cycle protein CP12-1, chloroplastic-like (XP_019235066.1)	1	9	9	2	0	0	3283400	3143700	0	0	54848000	86875000	63839000	#NUM!	#NUM!	21.6468	21.584	#NUM!	#NUM!	25.7089	26.3724	25.9279	0	0	0	1	0	0	2	2	2	0	1	2	3	1	1	8	8	9	1	2	3	1
NbE03058347.1;NbD025493.1;NbD005965.1	NbE03058347.1;NbD025493.1;NbD005965.1	2;2;2	1;1;1	1;1;1	NbE03058347.1 probable aquaporin TIP-type RB7-18C (XP_019247784.1);NbD025493.1 probable aquaporin TIP-type RB7-18C (XP_019247784.1);NbD005965.1 probable aquaporin TIP-type RB7-18C (XP_019247784.1)	3	2	1	1	0	1445100	0	0	0	0	0	0	0	#NUM!	20.4627	#NUM!	#NUM!	#NUM!	#NUM!	#NUM!	#NUM!	#NUM!	0	1	0	0	1	0	1	0	0	0	2	0	0	2	0	1	1	0	1	0	0	1
NbD005973.1	NbD005973.1	1	1	1	NbD005973.1 OTU domain-containing protein At3g57810-like (XP_019243024.1)	1	1	1	1	0	0	0	0	0	0	0	0	0	#NUM!	#NUM!	#NUM!	#NUM!	#NUM!	#NUM!	#NUM!	#NUM!	#NUM!	0	0	0	0	0	0	0	0	0	0	0	0	0	0	0	0	0	0	0	0	0	0
NbD005979.1	NbD005979.1	3	2	2	NbD005979.1 uncharacterized protein LOC107759628 (XP_016433089.1)	1	3	2	2	0	0	0	0	0	0	0	0	4935900	#NUM!	#NUM!	#NUM!	#NUM!	#NUM!	#NUM!	#NUM!	#NUM!	22.2349	1	0	0	1	1	1	0	1	2	2	0	0	2	1	1	0	1	2	0	0	1	1
NbD014618.1;NbD013959.1;NbD005986.1;NbD000050.1;NbE03062273.1	NbD014618.1;NbD013959.1;NbD005986.1;NbD000050.1;NbE03062273.1	6;6;6;4;4	6;6;6;4;4	6;6;6;4;4	NbD014618.1 PHD finger-like domain-containing protein 5B (XP_019261464.1);NbD013959.1 PHD finger-like domain-containing protein 5B (XP_019261464.1);NbD005986.1 PHD finger-like domain-containing protein 5B (XP_019261464.1);NbD000050.1 Partial, PHD finger	5	6	6	6	7299500	0	0	2259500	0	0	4674600	2350100	3175800	22.7994	#NUM!	#NUM!	21.1076	#NUM!	#NUM!	22.1564	21.1643	21.5987	4	0	0	3	0	1	3	2	3	4	0	0	3	0	1	3	2	3	0	0	3	0
NbD045459.1;NbD005991.1	NbD045459.1;NbD005991.1	2;2	2;2	2;2	NbD045459.1 anthranilate synthase beta subunit 1, chloroplastic-like (XP_009619150.1);NbD005991.1 anthranilate synthase beta subunit 1, chloroplastic-like (XP_009619150.1)	2	2	2	2	0	0	0	0	0	0	0	0	0	#NUM!	#NUM!	#NUM!	#NUM!	#NUM!	#NUM!	#NUM!	#NUM!	#NUM!	0	0	0	0	0	0	0	0	0	0	0	0	0	0	0	0	0	0	0	0	0	0
NbD005993.1;NbD045457.1	NbD005993.1;NbD045457.1	7;6	7;6	5;4	NbD005993.1 uncharacterized protein LOC107817148 (XP_016498407.1);NbD045457.1 uncharacterized protein LOC107817148 (XP_016498407.1)	2	7	7	5	7538500	0	0	4779800	0	0	0	4830600	3043900	22.8458	#NUM!	#NUM!	22.1885	#NUM!	#NUM!	#NUM!	22.2038	21.5375	4	1	0	3	0	0	1	2	1	5	1	0	4	0	0	1	2	2	1	0	4	0
NbD005997.1;NbD016258.1	NbD005997.1;NbD016258.1	2;1	2;1	2;1	NbD005997.1 transmembrane protein 230 (XP_019225242.1);NbD016258.1 transmembrane protein 230 (XP_019225242.1)	2	2	2	2	17810000	0	0	18133000	0	0	0	0	0	24.0862	#NUM!	#NUM!	24.1121	#NUM!	#NUM!	#NUM!	#NUM!	#NUM!	2	0	0	2	0	1	1	0	1	2	0	0	2	0	1	1	0	1	0	0	2	0
NbE03059890.1;NbD006000.1;NbD003946.1;NbE03053811.1;NbD029271.1	NbE03059890.1;NbD006000.1;NbD003946.1	4;4;2;1;1	1;1;0;0;0	1;1;0;0;0	NbE03059890.1 uncharacterized protein LOC107783477 (XP_016459937.1);NbD006000.1 uncharacterized protein LOC107783477 (XP_016459937.1);NbD003946.1 uncharacterized protein LOC109211850 (XP_019230974.1)	5	4	1	1	443960	0	0	0	0	0	0	0	0	18.7601	#NUM!	#NUM!	#NUM!	#NUM!	#NUM!	#NUM!	#NUM!	#NUM!	1	0	0	0	0	0	0	0	0	1	1	1	2	0	0	0	1	0	0	0	0	0
NbD050229.1;NbD006005.1;NbE05065369.1;NbD043474.1	NbD050229.1;NbD006005.1;NbE05065369.1;NbD043474.1	3;3;2;2	3;3;2;2	3;3;2;2	NbD050229.1 uncharacterized protein LOC107813593 isoform X2 (XP_016494359.1);NbD006005.1 uncharacterized protein LOC107813593 isoform X2 (XP_016494359.1);NbE05065369.1 uncharacterized protein LOC107813593 isoform X2 (XP_016494359.1);NbD043474.1 uncharac	4	3	3	3	0	0	0	0	0	0	0	0	1793200	#NUM!	#NUM!	#NUM!	#NUM!	#NUM!	#NUM!	#NUM!	#NUM!	20.7741	0	0	0	0	1	2	0	1	2	0	0	0	0	1	2	0	1	2	0	0	0	1
NbD050230.1;NbD006006.1	NbD050230.1;NbD006006.1	10;10	2;2	1;1	NbD050230.1 calcineurin B-like protein 3 (XP_019249887.1);NbD006006.1 calcineurin B-like protein 3 (XP_019249887.1)	2	10	2	1	304910	0	0	466690	0	0	0	0	0	18.218	#NUM!	#NUM!	18.8321	#NUM!	#NUM!	#NUM!	#NUM!	#NUM!	1	1	1	1	1	0	0	0	0	7	4	4	9	5	4	3	3	3	1	1	2	1
NbE03053510.1;NbD031048.1;NbD006008.1;NbE05067964.1;NbD024779.1	NbE03053510.1;NbD031048.1;NbD006008.1	11;11;11;4;3	11;11;11;4;3	7;7;7;4;3	NbE03053510.1 Partial, probable UDP-arabinose 4-epimerase 2 (XP_019226893.1);NbD031048.1 Partial, probable UDP-arabinose 4-epimerase 2 (XP_019226893.1);NbD006008.1 Partial, probable UDP-arabinose 4-epimerase 2 (XP_019226893.1)	5	11	11	7	5752500	0	5201400	3577900	0	2044500	1754100	552990	0	22.4558	#NUM!	22.3105	21.7707	#NUM!	20.9633	20.7423	19.0769	#NUM!	4	1	4	5	0	1	1	2	0	6	1	6	7	0	3	2	4	0	1	6	7	0
NbD006009.1	NbD006009.1	19	19	7	NbD006009.1 heat shock 70 kDa protein 17 (XP_009757679.1)	1	19	19	7	3349500	0	0	8882800	0	0	822860	0	1646200	21.6755	#NUM!	#NUM!	23.0826	#NUM!	#NUM!	19.6503	#NUM!	20.6507	2	0	0	2	0	0	0	0	2	6	0	0	10	1	1	2	2	7	0	0	10	1
NbD006010.1	NbD006010.1	25	2	0	NbD006010.1 uncharacterized oxidoreductase At1g06690, chloroplastic (XP_009602220.1)	1	25	2	0	2004600	875900	0	950530	3251400	0	0	1437600	0	20.9349	19.7404	#NUM!	19.8584	21.6326	#NUM!	#NUM!	20.4552	#NUM!	0	0	0	0	0	0	0	0	0	8	12	12	12	16	17	14	21	8	2	0	2	2
NbD006015.1;NbE44073264.1;NbE05068750.1	NbD006015.1;NbE44073264.1	33;26;15	6;6;4	3;3;1	NbD006015.1 5-epi-aristolochene synthase-like (XP_016454399.1);NbE44073264.1 5-epi-aristolochene synthase-like isoform X2 (XP_016443889.1)	3	33	6	3	467910	0	1938600	2007800	0	1513000	2411500	2844200	5900100	18.8359	#NUM!	20.8866	20.9372	#NUM!	20.529	21.2015	21.4396	22.4923	1	0	0	0	0	0	1	3	2	14	15	16	18	13	11	25	26	27	0	3	2	0
NbD006024.1;NbE05068218.1	NbD006024.1;NbE05068218.1	26;24	11;9	11;9	NbD006024.1 developmentally-regulated plasma membrane polypeptide (AJR22360.1);NbE05068218.1 Partial, putative plasma membrane-associated cation-binding protein 1 (ASW15993.1)	2	26	11	11	98766000	107210000	61202000	146920000	323300000	171970000	86804000	77655000	45723000	26.5575	26.6759	25.8671	27.1305	28.2683	27.3576	26.3713	26.2106	25.4464	6	8	8	7	9	8	5	7	8	19	19	19	21	21	21	18	15	20	8	8	7	9
NbD006025.1	NbD006025.1	1	1	1	NbD006025.1 probable 2-oxoglutarate/Fe(II)-dependent dioxygenase (XP_019252075.1)	1	1	1	1	0	0	0	0	0	0	0	0	0	#NUM!	#NUM!	#NUM!	#NUM!	#NUM!	#NUM!	#NUM!	#NUM!	#NUM!	0	0	0	0	0	0	0	0	0	0	0	0	0	0	0	0	0	0	0	0	0	0
NbD006030.1	NbD006030.1	3	3	3	NbD006030.1 uncharacterized protein LOC109235626 (XP_019257348.1)	1	3	3	3	0	0	0	0	0	0	3568100	2639900	2839700	#NUM!	#NUM!	#NUM!	#NUM!	#NUM!	#NUM!	21.7667	21.3321	21.4373	0	0	0	1	0	0	3	3	2	0	0	0	1	0	0	3	3	2	0	0	1	0
NbD006034.1	NbD006034.1	1	1	1	NbD006034.1 Partial, apocytochrome b (mitochondrion) (YP_173366.1)	1	1	1	1	0	0	502740	0	0	0	0	0	0	#NUM!	#NUM!	18.9395	#NUM!	#NUM!	#NUM!	#NUM!	#NUM!	#NUM!	1	0	1	0	0	0	0	0	0	1	0	1	0	0	0	0	0	0	0	1	0	0
NbD021098.1;NbD006039.1	NbD021098.1;NbD006039.1	8;8	8;8	8;8	NbD021098.1 probable dolichyl-diphosphooligosaccharide--protein glycosyltransferase subunit 3B (XP_016435700.1);NbD006039.1 probable dolichyl-diphosphooligosaccharide--protein glycosyltransferase subunit 3B (XP_016435700.1)	2	8	8	8	9751300	0	0	7142500	0	0	0	1061600	1932000	23.2172	#NUM!	#NUM!	22.768	#NUM!	#NUM!	#NUM!	20.0178	20.8817	6	1	3	5	0	2	2	2	4	6	1	3	5	0	2	2	2	4	1	3	5	0
NbD006045.1;NbD036421.1;NbE44069779.1;NbE05067305.1;NbE03056727.1;NbD005734.1	NbD006045.1;NbD036421.1	8;5;1;1;1;1	8;5;1;1;1;1	8;5;1;1;1;1	NbD006045.1 serine carboxypeptidase-like 42 (XP_016495792.1);NbD036421.1 serine carboxypeptidase-like 42 (XP_016495792.1)	6	8	8	8	0	0	0	0	0	2131300	1228400	1628200	1980200	#NUM!	#NUM!	#NUM!	#NUM!	#NUM!	21.0233	20.2283	20.6348	20.9172	2	0	1	2	0	2	3	5	4	2	0	1	2	0	2	3	5	4	0	1	2	0
NbD006050.1;NbE44074501.1	NbD006050.1;NbE44074501.1	7;6	7;6	4;3	NbD006050.1 uncharacterized protein At2g24330-like (XP_016435149.1);NbE44074501.1 uncharacterized protein At2g24330-like (XP_016435149.1)	2	7	7	4	1422400	1214700	0	0	0	1802600	0	0	0	20.4399	20.2122	#NUM!	#NUM!	#NUM!	20.7816	#NUM!	#NUM!	#NUM!	0	0	0	1	0	1	0	0	1	2	2	0	2	0	4	0	0	2	2	0	2	0
NbE44071609.1;NbD024740.1;NbD006053.1;NbE03057762.1;NbD042042.1	NbE44071609.1;NbD024740.1;NbD006053.1;NbE03057762.1;NbD042042.1	3;3;3;3;2	3;3;3;3;2	3;3;3;3;2	NbE44071609.1 PHD finger protein Alfin1-like (XP_016467017.1);NbD024740.1 PHD finger protein Alfin1-like (XP_019255464.1);NbD006053.1 PHD finger protein Alfin1-like (XP_019230928.1);NbE03057762.1 PHD finger protein Alfin1-like (XP_016470617.1);NbD04204	5	3	3	3	0	0	0	0	0	0	0	287120	0	#NUM!	#NUM!	#NUM!	#NUM!	#NUM!	#NUM!	#NUM!	18.1313	#NUM!	0	0	0	0	0	0	0	2	1	0	0	0	0	0	0	0	2	1	0	0	0	0
NbD006056.1	NbD006056.1	16	16	1	NbD006056.1 2-C-methyl-D-erythritol 4-phosphate cytidylyltransferase, chloroplastic (XP_019230922.1)	1	16	16	1	2338100	3254700	1240800	4613200	742170	466000	19547000	16892000	33786000	21.1569	21.6341	20.2428	22.1373	19.5014	18.83	24.2204	24.0098	25.0099	0	0	0	1	1	0	1	1	1	6	4	3	7	4	3	13	13	15	4	3	7	4
NbD006057.1	NbD006057.1	5	5	1	NbD006057.1 NADH dehydrogenase [ubiquinone] 1 beta subcomplex subunit 3-B-like (XP_016469560.1)	1	5	5	1	88184000	7803600	0	36210000	0	16366000	18452000	37354000	21922000	26.394	22.8957	#NUM!	25.1099	#NUM!	23.9642	24.1373	25.1548	24.3859	1	1	0	1	0	1	0	0	1	4	3	0	4	1	3	2	2	5	3	0	4	1
NbD006066.1	NbD006066.1	18	18	12	NbD006066.1 methionine S-methyltransferase-like (XP_016448304.1)	1	18	18	12	0	0	0	1150100	0	0	1886600	1667800	3216200	#NUM!	#NUM!	#NUM!	20.1333	#NUM!	#NUM!	20.8474	20.6695	21.6169	0	2	0	1	0	0	4	7	4	2	2	0	3	0	0	8	8	9	2	0	3	0
NbE44070918.1;NbD006069.1	NbE44070918.1;NbD006069.1	1;1	1;1	1;1	NbE44070918.1 squamous cell carcinoma antigen recognized by T-cells 3 (XP_019265681.1);NbD006069.1 squamous cell carcinoma antigen recognized by T-cells 3 (XP_019265681.1)	2	1	1	1	0	0	0	0	0	0	0	91780	0	#NUM!	#NUM!	#NUM!	#NUM!	#NUM!	#NUM!	#NUM!	16.4859	#NUM!	0	0	0	0	0	0	0	1	0	0	0	0	0	0	0	0	1	0	0	0	0	0
NbD017775.1;NbD026270.1;NbE44070621.1;NbD050210.1;NbD006072.1;NbE44070588.1;NbD018464.1;NbD032925.1	NbD017775.1;NbD026270.1;NbE44070621.1;NbD050210.1;NbD006072.1;NbE44070588.1;NbD018464.1;NbD032925.1	1;1;1;1;1;1;1;1	1;1;1;1;1;1;1;1	1;1;1;1;1;1;1;1	NbD017775.1 CLP protease regulatory subunit CLPX1, mitochondrial-like (XP_016473014.1);NbD026270.1 CLP protease regulatory subunit CLPX1, mitochondrial (XP_019229376.1);NbE44070621.1 CLP protease regulatory subunit CLPX2, mitochondrial-like (XP_01925506	8	1	1	1	0	0	0	0	0	0	713290	0	0	#NUM!	#NUM!	#NUM!	#NUM!	#NUM!	#NUM!	19.4441	#NUM!	#NUM!	0	0	0	0	0	0	1	0	1	0	0	0	0	0	0	1	0	1	0	0	0	0
NbD006077.1;NbD050741.1;NbD050652.1;NbD048033.1	NbD006077.1;NbD050741.1	5;3;1;1	5;3;1;1	5;3;1;1	NbD006077.1 peroxidase 51-like (XP_019239037.1);NbD050741.1 peroxidase 51-like (XP_019239037.1)	4	5	5	5	0	0	0	0	0	0	0	1125100	0	#NUM!	#NUM!	#NUM!	#NUM!	#NUM!	#NUM!	#NUM!	20.1016	#NUM!	2	0	0	0	0	2	0	2	1	2	0	0	0	0	2	0	2	1	0	0	0	0
NbD006086.1	NbD006086.1	6	6	4	NbD006086.1 subtilisin-like protease SBT1.7 (XP_016445807.1)	1	6	6	4	0	0	0	0	0	0	0	10341000	3190900	#NUM!	#NUM!	#NUM!	#NUM!	#NUM!	#NUM!	#NUM!	23.3019	21.6055	0	0	0	0	1	0	1	4	1	1	0	0	1	1	0	2	5	3	0	0	1	1
NbD006088.1	NbD006088.1	1	1	1	NbD006088.1 uncharacterized protein LOC107770993 isoform X1 (XP_016445804.1)	1	1	1	1	0	0	0	0	0	0	0	0	0	#NUM!	#NUM!	#NUM!	#NUM!	#NUM!	#NUM!	#NUM!	#NUM!	#NUM!	0	0	0	0	0	0	0	0	0	0	0	0	0	0	0	0	0	0	0	0	0	0
NbD006102.1;NbE03053955.1;NbD023386.1	NbD006102.1;NbE03053955.1;NbD023386.1	5;4;4	5;4;4	5;4;4	NbD006102.1 probable methyltransferase PMT7 (XP_019254346.1);NbE03053955.1 probable methyltransferase PMT7 (XP_019254346.1);NbD023386.1 probable methyltransferase PMT7 (XP_019254346.1)	3	5	5	5	0	0	0	0	0	0	0	0	0	#NUM!	#NUM!	#NUM!	#NUM!	#NUM!	#NUM!	#NUM!	#NUM!	#NUM!	0	1	1	0	0	1	0	0	0	0	1	1	0	0	1	0	0	0	1	1	0	0
NbD006108.1;NbE03054783.1;NbD010878.1	NbD006108.1;NbE03054783.1;NbD010878.1	2;2;1	2;2;1	2;2;1	NbD006108.1 uncharacterized protein LOC104243021 isoform X2 (XP_009796442.1);NbE03054783.1 uncharacterized protein LOC104243021 isoform X2 (XP_009796442.1);NbD010878.1 uncharacterized protein LOC104243021 isoform X2 (XP_009796442.1)	3	2	2	2	0	0	0	771640	0	0	0	0	0	#NUM!	#NUM!	#NUM!	19.5576	#NUM!	#NUM!	#NUM!	#NUM!	#NUM!	1	0	0	2	0	0	1	0	1	1	0	0	2	0	0	1	0	1	0	0	2	0
NbD006109.1;NbE44074330.1	NbD006109.1;NbE44074330.1	33;28	16;14	4;2	NbD006109.1 5-epi-aristolochene synthase-like (XP_016454399.1);NbE44074330.1 5-epi-aristolochene synthase 3 (XP_016478003.1)	2	33	16	4	4542800	4106800	8988100	5930200	3109000	7714700	9153500	8072300	14441000	22.1152	21.9696	23.0996	22.4996	21.568	22.8792	23.1259	22.9445	23.7837	2	3	2	2	1	3	4	3	4	17	20	17	20	16	14	27	25	28	7	6	8	6
NbD010880.1;NbD006111.1	NbD010880.1;NbD006111.1	2;2	2;2	2;2	NbD010880.1 papain-like cysteine proteinase 7 (AQQ13386.1);NbD006111.1 xylem cysteine proteinase 1-like (XP_016463303.1)	2	2	2	2	0	0	0	0	0	0	0	1302500	0	#NUM!	#NUM!	#NUM!	#NUM!	#NUM!	#NUM!	#NUM!	20.3129	#NUM!	1	0	0	0	0	0	1	2	1	1	0	0	0	0	0	1	2	1	0	0	0	0
NbD006113.1	NbD006113.1	4	1	1	NbD006113.1 monosaccharide-sensing protein 2-like isoform X1 (XP_019233337.1)	1	4	1	1	0	0	0	156580	0	0	0	0	0	#NUM!	#NUM!	#NUM!	17.2565	#NUM!	#NUM!	#NUM!	#NUM!	#NUM!	1	0	0	1	1	0	0	0	0	3	0	0	3	1	0	0	0	0	0	0	1	1
NbD006120.1	NbD006120.1	20	12	12	NbD006120.1 outer envelope pore protein 21B, chloroplastic-like (XP_016499678.1)	1	20	12	12	3028100	3396000	11645000	17190000	5303100	2649900	4355800	3403700	0	21.53	21.6954	23.4732	24.0351	22.3384	21.3375	22.0545	21.6987	#NUM!	6	4	2	10	2	2	6	3	1	8	5	3	16	5	5	11	7	4	4	2	10	2
NbD006122.1;NbE05068117.1;NbD010889.1	NbD006122.1;NbE05068117.1	23;22;8	23;22;8	23;22;8	NbD006122.1 dolichyl-diphosphooligosaccharide--protein glycosyltransferase subunit 1A (XP_019263119.1);NbE05068117.1 dolichyl-diphosphooligosaccharide--protein glycosyltransferase subunit 1A (XP_019263119.1)	3	23	23	23	3622000	1686200	2295000	12856000	1143300	1733300	1178300	0	1734200	21.7884	20.6853	21.1301	23.6159	20.1248	20.7251	20.1683	#NUM!	20.7258	8	4	6	14	3	3	3	3	6	8	4	6	14	3	3	3	3	6	4	6	14	3
NbD006124.1	NbD006124.1	13	13	1	NbD006124.1 peptidyl-prolyl cis-trans isomerase FKBP18, chloroplastic-like (XP_016473403.1)	1	13	13	1	6370200	7741400	3139500	6789700	11601000	2171500	39214000	35131000	13345000	22.6029	22.8842	21.5821	22.6949	23.4677	21.0503	25.2249	25.0662	23.6698	0	0	0	0	1	0	1	1	0	7	6	2	8	5	2	11	9	5	6	2	8	5
NbD006126.1;NbD023338.1;NbD018916.1;NbE44072026.1;NbD036338.1;NbD046632.1;NbD033270.1;NbD041200.1;NbD038521.1	NbD006126.1;NbD023338.1;NbD018916.1;NbE44072026.1;NbD036338.1;NbD046632.1;NbD033270.1;NbD041200.1	4;4;4;3;3;3;3;2;1	4;4;4;3;3;3;3;2;1	4;4;4;3;3;3;3;2;1	NbD006126.1 hypothetical protein NitaMp079 (mitochondrion) (YP_173421.1);NbD023338.1 hypothetical protein NitaMp079 (mitochondrion) (YP_173421.1);NbD018916.1 hypothetical protein NitaMp079 (mitochondrion) (YP_173421.1);NbE44072026.1 Partial, hypothetica	9	4	4	4	0	1279100	0	0	770870	0	0	0	0	#NUM!	20.2867	#NUM!	#NUM!	19.5561	#NUM!	#NUM!	#NUM!	#NUM!	1	3	1	1	2	0	1	1	1	1	3	1	1	2	0	1	1	1	3	1	1	2
NbD006133.1	NbD006133.1	8	8	2	NbD006133.1 uncharacterized protein LOC109224789 (XP_019244857.1)	1	8	8	2	319560000	145810000	59715000	220680000	124260000	111010000	130200000	108700000	49591000	28.2515	27.1195	25.8316	27.7174	26.8888	26.7261	26.9562	26.6958	25.5636	2	1	1	2	1	1	1	1	1	7	5	5	7	4	5	4	5	4	5	5	7	4
NbD006136.1;NbE03061278.1;NbD017422.1	NbD006136.1;NbE03061278.1;NbD017422.1	8;7;7	8;7;7	2;2;2	NbD006136.1 U-box domain-containing protein 44-like (XP_009786337.1);NbE03061278.1 U-box domain-containing protein 44-like (XP_009786337.1);NbD017422.1 U-box domain-containing protein 44-like (XP_009786337.1)	3	8	8	2	0	0	0	2223600	0	0	0	0	0	#NUM!	#NUM!	#NUM!	21.0845	#NUM!	#NUM!	#NUM!	#NUM!	#NUM!	0	0	0	2	0	0	0	0	0	0	0	0	6	1	0	0	0	0	0	0	6	1
NbE03057974.1;NbD006156.1	NbE03057974.1;NbD006156.1	35;35	35;35	21;21	NbE03057974.1 eukaryotic translation initiation factor 3 subunit A isoform X1 (XP_019250286.1);NbD006156.1 eukaryotic translation initiation factor 3 subunit A isoform X1 (XP_019250286.1)	2	35	35	21	17775000	4164300	5787100	7347800	4118600	4903000	5555600	7849200	7669300	24.0833	21.9896	22.4644	22.8089	21.9737	22.2252	22.4055	22.9041	22.8707	10	2	5	4	1	2	9	10	10	18	6	11	9	6	6	16	19	17	6	11	9	6
NbE03054543.1;NbD006159.1	NbE03054543.1;NbD006159.1	2;2	2;2	2;2	NbE03054543.1 UNC93-like protein 3 (XP_009759581.1);NbD006159.1 UNC93-like protein 3 (XP_019251246.1)	2	2	2	2	0	0	0	652430	0	0	0	0	0	#NUM!	#NUM!	#NUM!	19.3155	#NUM!	#NUM!	#NUM!	#NUM!	#NUM!	1	1	0	2	1	0	0	0	1	1	1	0	2	1	0	0	0	1	1	0	2	1
NbD014291.1;NbD006161.1	NbD014291.1;NbD006161.1	1;1	1;1	1;1	NbD014291.1 DNA-directed RNA polymerases II and V subunit 6B-like isoform X1 (XP_019231836.1);NbD006161.1 DNA-directed RNA polymerases II and V subunit 6B-like isoform X1 (XP_019231836.1)	2	1	1	1	0	0	0	0	0	0	0	285060	0	#NUM!	#NUM!	#NUM!	#NUM!	#NUM!	#NUM!	#NUM!	18.1209	#NUM!	0	0	0	0	0	0	1	1	0	0	0	0	0	0	0	1	1	0	0	0	0	0
NbD006163.1;NbE44070901.1	NbD006163.1;NbE44070901.1	14;14	14;14	11;11	NbD006163.1 probable ADP-ribosylation factor GTPase-activating protein AGD6 (XP_016492865.1);NbE44070901.1 probable ADP-ribosylation factor GTPase-activating protein AGD6 (XP_019250535.1)	2	14	14	11	1224500	1006100	0	5596600	7733400	14360000	0	1644600	1250300	20.2238	19.9403	#NUM!	22.4161	22.8827	23.7756	#NUM!	20.6493	20.2538	3	2	1	7	5	6	0	3	1	3	2	1	7	6	7	1	4	2	2	1	7	6
NbD006165.1	NbD006165.1	29	29	0	NbD006165.1 5-oxoprolinase-like (XP_016482820.1)	1	29	29	0	0	0	0	0	0	560970	4670000	2793800	6378700	#NUM!	#NUM!	#NUM!	#NUM!	#NUM!	19.0976	22.155	21.4138	22.6048	0	0	0	0	0	0	0	0	0	2	0	2	1	0	2	18	15	16	0	2	1	0
NbD006170.1	NbD006170.1	6	6	6	NbD006170.1 uncharacterized protein LOC109238065 isoform X1 (XP_019260035.1)	1	6	6	6	0	0	0	0	0	0	0	0	989520	#NUM!	#NUM!	#NUM!	#NUM!	#NUM!	#NUM!	#NUM!	#NUM!	19.9164	0	0	0	1	0	0	1	2	4	0	0	0	1	0	0	1	2	4	0	0	1	0
NbD006176.1;NbD010533.1	NbD006176.1	6;1	6;1	6;1	NbD006176.1 uncharacterized protein LOC107775228 (XP_016450427.1)	2	6	6	6	3267700	0	0	7498000	0	0	0	0	0	21.6398	#NUM!	#NUM!	22.8381	#NUM!	#NUM!	#NUM!	#NUM!	#NUM!	2	0	0	5	0	0	1	1	0	2	0	0	5	0	0	1	1	0	0	0	5	0
NbD006178.1;NbD042374.1;NbE44070322.1	NbD006178.1;NbD042374.1	9;6;3	9;6;3	9;6;3	NbD006178.1 probable tRNA N6-adenosine threonylcarbamoyltransferase (XP_019261658.1);NbD042374.1 Partial, probable tRNA N6-adenosine threonylcarbamoyltransferase (XP_016465159.1)	3	9	9	9	0	0	0	0	0	0	1038400	1448500	0	#NUM!	#NUM!	#NUM!	#NUM!	#NUM!	#NUM!	19.9859	20.4661	#NUM!	0	0	0	0	0	0	2	6	1	0	0	0	0	0	0	2	6	1	0	0	0	0
NbD006179.1	NbD006179.1	13	1	1	NbD006179.1 acetylornithine aminotransferase, mitochondrial (XP_019261657.1)	1	13	1	1	0	0	0	0	0	0	0	0	0	#NUM!	#NUM!	#NUM!	#NUM!	#NUM!	#NUM!	#NUM!	#NUM!	#NUM!	0	0	0	0	0	0	0	1	1	4	0	1	7	0	0	10	10	13	0	0	0	0
NbD006194.1;NbD028280.1	NbD006194.1;NbD028280.1	21;12	21;12	21;12	NbD006194.1 protein LOW PSII ACCUMULATION 3, chloroplastic-like (XP_016477127.1);NbD028280.1 Partial, protein LOW PSII ACCUMULATION 3, chloroplastic-like (XP_016477127.1)	2	21	21	21	3004300	1580400	2610300	3552700	721760	0	25826000	26029000	14806000	21.5186	20.5919	21.3158	21.7605	19.4612	#NUM!	24.6223	24.6336	23.8197	8	4	4	13	3	0	15	15	15	8	4	4	13	3	0	15	15	15	4	4	13	3
NbD006207.1;NbE44072515.1	NbD006207.1;NbE44072515.1	31;26	1;1	1;1	NbD006207.1 V-type proton ATPase subunit E (XP_019253661.1);NbE44072515.1 V-type proton ATPase subunit E (XP_019253661.1)	2	31	1	1	0	0	0	3717000	0	0	0	4572300	0	#NUM!	#NUM!	#NUM!	21.8257	#NUM!	#NUM!	#NUM!	22.1245	#NUM!	0	0	0	1	1	1	1	1	1	21	13	16	27	13	14	20	17	19	0	0	1	1
NbE03058540.1;NbE05064695.1;NbD006208.1;NbD014101.1	NbE03058540.1;NbE05064695.1;NbD006208.1;NbD014101.1	3;3;3;2	3;3;3;2	3;3;3;2	NbE03058540.1 hydroxyproline O-galactosyltransferase HPGT1-like isoform X1 (XP_016456246.1);NbE05064695.1 hydroxyproline O-galactosyltransferase HPGT1-like isoform X1 (XP_016456246.1);NbD006208.1 hydroxyproline O-galactosyltransferase HPGT1-like isoform	4	3	3	3	0	0	0	0	0	0	0	1233400	0	#NUM!	#NUM!	#NUM!	#NUM!	#NUM!	#NUM!	#NUM!	20.2342	#NUM!	2	0	1	0	0	0	0	2	0	2	0	1	0	0	0	0	2	0	0	1	0	0
NbD006209.1	NbD006209.1	12	12	2	NbD006209.1 putative glucose-6-phosphate 1-epimerase (XP_016452913.1)	1	12	12	2	608160	383030	0	0	0	0	2212800	3954200	2675900	19.2141	18.5471	#NUM!	#NUM!	#NUM!	#NUM!	21.0774	21.915	21.3516	0	1	0	0	0	0	1	1	1	2	2	0	1	1	0	6	10	6	2	0	1	1
NbD006212.1	NbD006212.1	8	1	1	NbD006212.1 far upstream element-binding protein 2 isoform X1 (XP_009773851.1)	1	8	1	1	0	0	0	0	0	0	0	0	0	#NUM!	#NUM!	#NUM!	#NUM!	#NUM!	#NUM!	#NUM!	#NUM!	#NUM!	0	0	0	0	0	0	0	0	0	2	0	0	0	0	0	5	3	5	0	0	0	0
NbD006251.1;NbD023185.1	NbD006251.1;NbD023185.1	1;1	1;1	1;1	NbD006251.1 glutamine--fructose-6-phosphate aminotransferase [isomerizing] 2-like (XP_019238935.1);NbD023185.1 glutamine--fructose-6-phosphate aminotransferase [isomerizing] 2-like (XP_009758174.1)	2	1	1	1	0	0	0	188920	0	0	0	0	0	#NUM!	#NUM!	#NUM!	17.5274	#NUM!	#NUM!	#NUM!	#NUM!	#NUM!	1	0	0	1	0	0	0	0	0	1	0	0	1	0	0	0	0	0	0	0	1	0
NbE05066637.1;NbD006253.1;NbD006252.1;NbD023183.1;NbD022681.1;NbD023358.1;NbD050050.1	NbE05066637.1;NbD006253.1	22;22;6;4;3;1;1	22;22;6;4;3;1;1	22;22;6;4;3;1;1	NbE05066637.1 subtilisin-like protease (XP_009797476.1);NbD006253.1 subtilisin-like protease (XP_009797476.1)	7	22	22	22	1036900	686710	0	2476600	0	0	1620700	2348500	4834200	19.9838	19.3893	#NUM!	21.2399	#NUM!	#NUM!	20.6282	21.1633	22.2048	5	2	0	4	1	1	5	8	11	5	2	0	4	1	1	5	8	11	2	0	4	1
NbD006281.1;NbE03056581.1	NbD006281.1;NbE03056581.1	17;14	4;4	4;4	NbD006281.1 adenylosuccinate synthetase, chloroplastic (XP_016501548.1);NbE03056581.1 adenylosuccinate synthetase, chloroplastic (XP_016501548.1)	2	17	4	4	0	0	0	0	0	0	0	515940	0	#NUM!	#NUM!	#NUM!	#NUM!	#NUM!	#NUM!	#NUM!	18.9768	#NUM!	0	0	0	0	0	0	0	2	3	1	0	1	0	0	0	11	9	11	0	0	0	0
NbD006288.1;NbE03056174.1;NbD008012.1	NbD006288.1	6;2;2	4;0;0	4;0;0	NbD006288.1 uncharacterized protein LOC109237976 (XP_019259938.1)	3	6	4	4	104650000	59485000	0	61245000	37742000	0	24293000	102850000	59001000	26.641	25.826	#NUM!	25.8681	25.1697	#NUM!	24.534	26.616	25.8142	4	2	1	4	2	1	2	2	3	6	2	3	6	2	1	2	2	4	2	1	4	2
NbD006289.1	NbD006289.1	7	7	6	NbD006289.1 cycloartenol-C-24-methyltransferase-like (XP_016503887.1)	1	7	7	6	0	0	0	2445700	0	0	0	0	0	#NUM!	#NUM!	#NUM!	21.2218	#NUM!	#NUM!	#NUM!	#NUM!	#NUM!	3	0	2	2	0	2	0	0	0	3	0	2	3	1	2	0	1	0	0	2	3	1
NbD018219.1;NbD006294.1	NbD018219.1;NbD006294.1	8;8	8;8	8;8	NbD018219.1 protein bem46 isoform X1 (XP_019234130.1);NbD006294.1 protein bem46 isoform X1 (XP_019234130.1)	2	8	8	8	0	2991800	0	4040800	3735300	4397200	0	5066300	0	#NUM!	21.5126	#NUM!	21.9462	21.8328	22.0682	#NUM!	22.2725	#NUM!	1	4	1	4	3	5	1	2	1	1	4	1	4	3	5	1	2	1	4	1	4	3
NbD006299.1;NbD031529.1;NbE05068423.1	NbD006299.1;NbD031529.1;NbE05068423.1	41;39;37	41;39;37	9;7;9	NbD006299.1 40S ribosomal protein S3-1-like (XP_016500605.1);NbD031529.1 40S ribosomal protein S3-1-like (XP_016500605.1);NbE05068423.1 40S ribosomal protein S3-1-like (XP_016500605.1)	3	41	41	9	1333500000	640190000	479160000	508510000	288010000	343340000	145180000	188440000	176470000	30.3126	29.2539	28.8359	28.9217	28.1015	28.3551	27.1133	27.4895	27.3948	6	3	5	6	2	4	3	1	2	31	19	22	28	19	22	20	20	20	19	22	28	19
NbD006310.1;NbD010089.1	NbD006310.1	3;1	3;1	3;1	NbD006310.1 Partial, uncharacterized protein At1g15400 (XP_019248321.1)	2	3	3	3	0	0	0	0	2096500	0	0	0	0	#NUM!	#NUM!	#NUM!	#NUM!	20.9996	#NUM!	#NUM!	#NUM!	#NUM!	0	0	0	0	2	1	1	1	0	0	0	0	0	2	1	1	1	0	0	0	0	2
NbD006315.1	NbD006315.1	7	1	1	NbD006315.1 uncharacterized protein LOC104117264 isoform X1 (XP_018633497.1)	1	7	1	1	0	0	0	0	0	463840	0	0	0	#NUM!	#NUM!	#NUM!	#NUM!	#NUM!	18.8233	#NUM!	#NUM!	#NUM!	0	0	0	1	0	1	0	0	0	1	0	0	4	0	6	0	0	0	0	0	1	0
NbD006316.1;NbD010083.1	NbD006316.1;NbD010083.1	6;5	6;5	6;5	NbD006316.1 ribosome biogenesis regulatory protein homolog (XP_019246784.1);NbD010083.1 ribosome biogenesis regulatory protein homolog (XP_019246784.1)	2	6	6	6	0	3394100	0	0	0	0	0	0	0	#NUM!	21.6946	#NUM!	#NUM!	#NUM!	#NUM!	#NUM!	#NUM!	#NUM!	2	2	1	0	0	1	0	0	0	2	2	1	0	0	1	0	0	0	2	1	0	0
NbD006317.1;NbE44069577.1;NbE44069854.1;NbE44074602.1	NbD006317.1	14;1;1;1	14;1;1;1	6;0;0;0	NbD006317.1 signal peptidase complex catalytic subunit SEC11A-like (XP_019246786.1)	4	14	14	6	9276300	4954400	12374000	39734000	16365000	9251100	12325000	3018000	5649300	23.1451	22.2403	23.5608	25.2439	23.9641	23.1412	23.5551	21.5252	22.4296	3	2	2	6	1	1	1	1	1	5	3	2	12	6	4	7	3	5	3	2	12	6
NbD006335.1;NbE03057223.1;NbD002027.1	NbD006335.1;NbE03057223.1;NbD002027.1	2;2;1	2;2;1	2;2;1	NbD006335.1 uncharacterized protein LOC109240533 (XP_019262734.1);NbE03057223.1 uncharacterized protein LOC109240533 (XP_019262734.1);NbD002027.1 uncharacterized protein LOC107789922 isoform X1 (XP_016467287.1)	3	2	2	2	0	0	0	0	0	0	0	16153000	0	#NUM!	#NUM!	#NUM!	#NUM!	#NUM!	#NUM!	#NUM!	23.9453	#NUM!	0	0	0	0	0	0	1	1	0	0	0	0	0	0	0	1	1	0	0	0	0	0
NbD006348.1;NbD025717.1;NbD034605.1;NbD018831.1;NbD010521.1	NbD006348.1	9;1;1;1;1	4;1;1;1;1	1;0;0;0;0	NbD006348.1 profilin-2 (XP_019251991.1)	5	9	4	1	1694400	0	0	6707000	0	0	16794000	6302800	6217500	20.6923	#NUM!	#NUM!	22.6772	#NUM!	#NUM!	24.0014	22.5876	22.5679	0	0	0	0	1	0	0	1	1	6	0	1	7	2	0	7	8	8	0	0	2	1
NbD006351.1;NbE05064873.1	NbD006351.1;NbE05064873.1	11;8	11;8	11;8	NbD006351.1 uncharacterized protein LOC109226716 (XP_019247104.1);NbE05064873.1 uncharacterized protein LOC109226716 (XP_019247104.1)	2	11	11	11	0	0	0	0	0	0	0	1195700	1105200	#NUM!	#NUM!	#NUM!	#NUM!	#NUM!	#NUM!	#NUM!	20.1894	20.0759	2	0	0	0	0	1	2	5	4	2	0	0	0	0	1	2	5	4	0	0	0	0
NbD006360.1;NbD016774.1;NbE44070411.1;NbE44074601.1;NbD019237.1;NbD017135.1;NbD042574.1;NbE05065112.1;NbE44072828.1;NbD040971.1;NbD047746.1;NbD031430.1;NbD017817.1;NbE05066937.1;NbE03059684.1;NbD038456.1;NbD001173.1;NbE05065603.1;NbD022255.1;NbD000619.1;NbD040621.1;NbE03055321.1;NbD023203.1;NbE03060977.1;NbD000712.1	NbD006360.1;NbD016774.1;NbE44070411.1	16;16;16;1;1;1;1;1;1;1;1;1;1;1;1;1;1;1;1;1;1;1;1;1;1	16;16;16;1;1;1;1;1;1;1;1;1;1;1;1;1;1;1;1;1;1;1;1;1;1	5;5;5;0;0;0;0;0;0;0;0;0;0;0;0;0;0;0;0;0;0;0;0;0;0	NbD006360.1 cell division control protein 2 homolog A (XP_019226283.1);NbD016774.1 cell division control protein 2 homolog A (XP_019226283.1);NbE44070411.1 cell division control protein 2 homolog A (XP_019226283.1)	25	16	16	5	4653900	2569800	0	7587100	4301000	6581800	1695100	1935800	3422200	22.15	21.2932	#NUM!	22.8551	22.0362	22.6501	20.6929	20.8845	21.7065	1	1	0	3	1	1	0	3	1	5	3	1	8	5	7	5	5	6	3	1	8	5
NbD006363.1	NbD006363.1	13	9	2	NbD006363.1 NADP-dependent malic enzyme-like isoform X1 (XP_018630704.1)	1	13	9	2	0	0	0	468150	0	0	1439600	1171600	3116200	#NUM!	#NUM!	#NUM!	18.8366	#NUM!	#NUM!	20.4572	20.16	21.5714	0	0	0	0	0	1	1	0	0	2	1	2	5	2	2	7	5	9	1	1	3	1
NbD006371.1;NbD007262.1;NbD043907.1;NbD020865.1	NbD006371.1;NbD007262.1	8;6;3;2	8;6;3;2	2;1;0;0	NbD006371.1 glycylpeptide N-tetradecanoyltransferase 1-like (XP_019230694.1);NbD007262.1 Partial, glycylpeptide N-tetradecanoyltransferase 1-like (XP_016484652.1)	4	8	8	2	0	0	0	0	0	0	0	180130	0	#NUM!	#NUM!	#NUM!	#NUM!	#NUM!	#NUM!	#NUM!	17.4587	#NUM!	1	0	0	0	0	0	1	0	0	1	0	0	0	0	0	2	2	2	0	0	0	0
NbD006374.1;NbD027206.1	NbD006374.1	21;6	3;0	3;0	NbD006374.1 threonine synthase, chloroplastic-like (XP_016462810.1)	2	21	3	3	0	0	0	0	0	0	752750	0	0	#NUM!	#NUM!	#NUM!	#NUM!	#NUM!	#NUM!	19.5218	#NUM!	#NUM!	0	0	0	0	0	0	2	1	1	5	2	0	4	3	3	14	14	14	0	0	0	0
NbE03055955.1;NbD047149.1;NbD044875.1;NbD007247.1;NbD006382.1	NbE03055955.1;NbD047149.1;NbD044875.1;NbD007247.1;NbD006382.1	1;1;1;1;1	1;1;1;1;1	1;1;1;1;1	NbE03055955.1 sm-like protein LSM1B isoform X2 (XP_019223548.1);NbD047149.1 sm-like protein LSM1B (XP_019230090.1);NbD044875.1 sm-like protein LSM1B (XP_019230090.1);NbD007247.1 sm-like protein LSM1B isoform X1 (XP_019223474.1);NbD006382.1 sm-like prot	5	1	1	1	0	0	0	343440	0	0	0	0	0	#NUM!	#NUM!	#NUM!	18.3897	#NUM!	#NUM!	#NUM!	#NUM!	#NUM!	1	0	0	1	0	0	0	1	1	1	0	0	1	0	0	0	1	1	0	0	1	0
NbD006391.1;NbD007228.1	NbD006391.1;NbD007228.1	10;7	10;7	10;7	NbD006391.1 uncharacterized protein C23H3.12c-like (XP_016493183.1);NbD007228.1 uncharacterized protein C23H3.12c-like (XP_016493183.1)	2	10	10	10	1449700	0	0	4798700	0	0	0	835330	0	20.4673	#NUM!	#NUM!	22.1942	#NUM!	#NUM!	#NUM!	19.672	#NUM!	3	1	1	7	1	2	1	1	1	3	1	1	7	1	2	1	1	1	1	1	7	1
NbD007227.1;NbD006392.1;NbD050710.1;NbD010379.1;NbE44072390.1;NbD034685.1;NbD046059.1;NbE05066590.1	NbD007227.1;NbD006392.1;NbD050710.1;NbD010379.1;NbE44072390.1;NbD034685.1	25;25;24;24;21;18;6;5	25;25;24;24;21;18;6;5	25;25;24;24;21;18;6;5	NbD007227.1 26S protease regulatory subunit 7 homolog A-like (XP_019225347.1);NbD006392.1 26S protease regulatory subunit 7 homolog A-like (XP_019225347.1);NbD050710.1 26S protease regulatory subunit 7 homolog A-like (XP_019225347.1);NbD010379.1 26S pro	8	25	25	25	22375000	10556000	9849400	11448000	3727500	5476400	5974100	7757000	7806100	24.4154	23.3316	23.2316	23.4486	21.8298	22.3848	22.5103	22.8871	22.8962	13	10	6	12	5	3	16	9	12	13	10	6	12	5	3	16	9	12	10	6	12	5
NbD006396.1;NbD018625.1;NbE03062117.1	NbD006396.1;NbD018625.1;NbE03062117.1	12;12;12	8;8;8	8;8;8	NbD006396.1 60S ribosomal protein L27-3-like (XP_019245314.1);NbD018625.1 60S ribosomal protein L27-3-like (XP_019245314.1);NbE03062117.1 60S ribosomal protein L27-3-like (XP_019245314.1)	3	12	8	8	15338000	88945000	88128000	29216000	24073000	8130200	45836000	37480000	46014000	23.8706	26.4064	26.3931	24.8003	24.5209	22.9549	25.45	25.1596	25.4556	4	4	3	7	4	3	4	3	3	8	6	5	10	6	4	7	5	5	4	3	7	4
NbD006402.1;NbD011065.1;NbD000786.1	NbD006402.1;NbD011065.1;NbD000786.1	22;17;16	2;2;0	2;2;0	NbD006402.1 40S ribosomal protein S5-like (XP_019239300.1);NbD011065.1 40S ribosomal protein S5-like (XP_019239300.1);NbD000786.1 Partial, 40S ribosomal protein S5-like (XP_016493595.1)	3	22	2	2	7356500	0	3641000	2039700	0	15797000	0	0	0	22.8106	#NUM!	21.7959	20.9599	#NUM!	23.9131	#NUM!	#NUM!	#NUM!	2	1	2	2	1	2	1	1	1	20	14	18	21	14	20	16	14	18	1	2	2	1
NbD044918.1;NbD006405.1	NbD044918.1;NbD006405.1	10;10	10;10	10;10	NbD044918.1 proteinase inhibitor I-B-like (XP_016467979.1);NbD006405.1 proteinase inhibitor I-B-like (XP_016467979.1)	2	10	10	10	4347600	8236300	194380000	3535700	11923000	138770000	40809000	132640000	1274200000	22.0518	22.9736	27.5343	21.7536	23.5072	27.0481	25.2824	26.9829	30.2469	3	3	3	2	3	5	7	7	10	3	3	3	2	3	5	7	7	10	3	3	2	3
NbD006408.1	NbD006408.1	7	7	7	NbD006408.1 proteinase inhibitor I-B-like (XP_016467979.1)	1	7	7	7	0	0	15409000	730600	0	38546000	5112800	39082000	315410000	#NUM!	#NUM!	23.8773	19.4787	#NUM!	25.2001	22.2857	25.22	28.2327	1	1	2	2	1	4	5	6	7	1	1	2	2	1	4	5	6	7	1	2	2	1
NbD034024.1;NbD006414.1	NbD034024.1;NbD006414.1	6;6	6;6	6;6	NbD034024.1 probable calcium-binding protein CML20 (XP_016473310.1);NbD006414.1 caltractin-like isoform X1 (XP_016515545.1)	2	6	6	6	2313700	0	0	2075800	0	0	0	0	0	21.1418	#NUM!	#NUM!	20.9852	#NUM!	#NUM!	#NUM!	#NUM!	#NUM!	4	0	2	6	0	0	1	1	1	4	0	2	6	0	0	1	1	1	0	2	6	0
NbD006418.1;NbE03057305.1;NbD034031.1	NbD006418.1;NbE03057305.1;NbD034031.1	13;13;9	13;13;9	13;13;9	NbD006418.1 pentatricopeptide repeat-containing protein At2g37230-like (XP_016445152.1);NbE03057305.1 pentatricopeptide repeat-containing protein At2g37230-like (XP_016445152.1);NbD034031.1 pentatricopeptide repeat-containing protein At2g37230-like (XP_	3	13	13	13	1593200	576700	1897200	0	0	1279500	0	0	0	20.6035	19.1375	20.8554	#NUM!	#NUM!	20.2871	#NUM!	#NUM!	#NUM!	5	4	3	1	2	4	0	1	1	5	4	3	1	2	4	0	1	1	4	3	1	2
NbD006434.1	NbD006434.1	21	21	8	NbD006434.1 prostaglandin E synthase 2 (XP_009589460.1)	1	21	21	8	6736800	6843200	6749200	18408000	33475000	38218000	3327100	1855600	3556600	22.6836	22.7062	22.6863	24.1338	24.9966	25.1877	21.6658	20.8235	21.7621	3	3	1	5	3	4	2	1	0	7	8	4	14	10	13	6	5	4	8	4	14	10
NbD006438.1;NbD006439.1;NbD031519.1;NbD031520.1	NbD006438.1;NbD006439.1	38;23;7;4	38;23;7;4	38;23;7;4	NbD006438.1 alpha-xylosidase 1-like (XP_009597805.1);NbD006439.1 Partial, alpha-xylosidase 1-like (XP_016479523.1)	4	38	38	38	80205000	148890000	639580	2497900	860780	1136900	20305000	75612000	40303000	26.2572	27.1497	19.2868	21.2523	19.7153	20.1167	24.2753	26.1721	25.2644	22	26	5	4	3	2	16	19	18	22	26	5	4	3	2	16	19	18	26	5	4	3
NbD006447.1	NbD006447.1	2	2	2	NbD006447.1 protein FLX-like 3 (XP_019238213.1)	1	2	2	2	0	0	0	0	0	0	0	0	1163200	#NUM!	#NUM!	#NUM!	#NUM!	#NUM!	#NUM!	#NUM!	#NUM!	20.1497	0	0	0	0	0	1	1	1	2	0	0	0	0	0	1	1	1	2	0	0	0	0
NbE03058297.1;NbD006449.1;NbE05064959.1;NbD007105.1	NbE03058297.1;NbD006449.1;NbE05064959.1;NbD007105.1	12;12;11;11	12;12;11;11	11;11;10;10	NbE03058297.1 flowering locus K homology domain-like (XP_016462448.1);NbD006449.1 poly(rC)-binding protein 1 (XP_009798954.1);NbE05064959.1 flowering locus K homology domain-like (XP_016462448.1);NbD007105.1 flowering locus K homology domain-like isofor	4	12	12	11	865460	0	0	0	0	0	1254400	1960600	0	19.7231	#NUM!	#NUM!	#NUM!	#NUM!	#NUM!	20.2586	20.9029	#NUM!	2	2	0	0	0	0	7	5	4	3	3	0	1	0	0	7	5	4	3	0	1	0
NbD022504.1;NbD006462.1	NbD022504.1;NbD006462.1	8;8	8;8	8;8	NbD022504.1 serine carboxypeptidase-like 25 (XP_019224585.1);NbD006462.1 serine carboxypeptidase-like 25 (XP_019224585.1)	2	8	8	8	0	0	0	0	0	2054800	0	0	0	#NUM!	#NUM!	#NUM!	#NUM!	#NUM!	20.9706	#NUM!	#NUM!	#NUM!	1	1	2	0	1	4	0	1	2	1	1	2	0	1	4	0	1	2	1	2	0	1
NbD006467.1	NbD006467.1	14	14	8	NbD006467.1 uncharacterized protein LOC109206144 (XP_019224479.1)	1	14	14	8	22081000	13026000	16917000	55448000	15637000	12688000	8177100	9106700	13356000	24.3963	23.6349	24.012	25.7246	23.8985	23.597	22.9632	23.1185	23.671	6	2	2	6	2	2	2	2	4	11	4	4	12	6	6	5	5	6	4	4	12	6
NbD006474.1	NbD006474.1	28	28	6	NbD006474.1 leucine--tRNA ligase, cytoplasmic-like (XP_016484910.1)	1	28	28	6	3815700	3740900	1390600	3800000	2415000	0	5478200	5639700	6738100	21.8635	21.835	20.4073	21.8576	21.2036	#NUM!	22.3853	22.4272	22.6839	0	0	0	2	1	0	3	2	3	6	3	2	8	5	0	14	13	15	3	2	8	5
NbD006488.1;NbE44072489.1;NbD038540.1	NbD006488.1	15;4;1	14;4;1	14;4;1	NbD006488.1 aldehyde dehydrogenase family 3 member F1-like (XP_009768441.1)	3	15	14	14	3158400	3117300	3376900	1944900	3255200	2344400	1031100	913470	795510	21.5908	21.5719	21.6873	20.8913	21.6343	21.1608	19.9758	19.801	19.6015	6	3	5	4	3	4	2	3	4	7	4	5	5	4	4	2	3	4	3	5	4	3
NbD006492.1;NbD041021.1	NbD006492.1	36;13	10;0	2;0	NbD006492.1 ADP,ATP carrier protein, mitochondrial (XP_009760860.1)	2	36	10	2	250730000	305300000	162160000	252640000	220330000	173240000	59028000	81160000	94848000	27.9016	28.1857	27.2728	27.9125	27.7151	27.3682	25.8149	26.2743	26.4991	2	2	2	2	2	2	2	2	2	30	20	22	32	21	25	25	24	24	6	7	9	6
NbD006520.1;NbD006521.1	NbD006520.1;NbD006521.1	8;7	8;7	8;7	NbD006520.1 uncharacterized protein LOC107819040 (XP_016500603.1);NbD006521.1 uncharacterized protein LOC107819040 (XP_016500603.1)	2	8	8	8	8919000	7456600	11136000	12177000	13787000	12206000	6566700	6246800	5032800	23.0885	22.8301	23.4087	23.5377	23.7168	23.5411	22.6467	22.5747	22.2629	3	3	3	3	4	3	4	5	4	3	3	3	3	4	3	4	5	4	3	3	3	4
NbD006522.1;NbD011294.1	NbD006522.1;NbD011294.1	2;1	2;1	2;1	NbD006522.1 uncharacterized protein LOC109245044 (XP_019267772.1);NbD011294.1 Partial, uncharacterized protein LOC107819049 (XP_016500615.1)	2	2	2	2	5700200	0	0	2009700	0	0	0	0	1418100	22.4426	#NUM!	#NUM!	20.9385	#NUM!	#NUM!	#NUM!	#NUM!	20.4355	2	0	1	2	0	0	0	0	2	2	0	1	2	0	0	0	0	2	0	1	2	0
NbD006530.1;NbE03057609.1	NbD006530.1;NbE03057609.1	29;25	29;25	10;10	NbD006530.1 aminopeptidase M1 (XP_009802370.1);NbE03057609.1 aminopeptidase M1-like (XP_016485899.1)	2	29	29	10	1272100	0	0	2041100	0	0	7214800	7487500	9419700	20.2788	#NUM!	#NUM!	20.9609	#NUM!	#NUM!	22.7825	22.8361	23.1672	1	0	0	2	0	0	2	5	8	4	0	0	7	1	0	13	15	21	0	0	7	1
NbD006535.1;NbD052246.1;NbE03059854.1;NbD044896.1;NbD050564.1;NbD023835.1;NbE03057233.1;NbE03062406.1	NbD006535.1;NbD052246.1;NbE03059854.1;NbD044896.1;NbD050564.1;NbD023835.1;NbE03057233.1;NbE03062406.1	2;2;2;2;1;1;1;1	2;2;2;2;1;1;1;1	2;2;2;2;1;1;1;1	NbD006535.1 Partial, hypothetical protein NitaMp147 (mitochondrion) (YP_173484.1);NbD052246.1 uncharacterized protein LOC108947025 (XP_018630013.1);NbE03059854.1 hypothetical protein NitaMp147 (mitochondrion) (YP_173484.1);NbD044896.1 hypothetical prote	8	2	2	2	0	0	0	0	0	0	1184400	0	0	#NUM!	#NUM!	#NUM!	#NUM!	#NUM!	#NUM!	20.1757	#NUM!	#NUM!	1	0	0	1	0	0	2	1	0	1	0	0	1	0	0	2	1	0	0	0	1	0
NbD006540.1;NbE44074136.1;NbD044325.1;NbE05067009.1	NbD006540.1	8;3;3;3	8;3;3;3	8;3;3;3	NbD006540.1 probable methionine--tRNA ligase (XP_016432406.1)	4	8	8	8	0	0	0	0	0	0	0	0	0	#NUM!	#NUM!	#NUM!	#NUM!	#NUM!	#NUM!	#NUM!	#NUM!	#NUM!	1	1	0	1	0	0	3	4	1	1	1	0	1	0	0	3	4	1	1	0	1	0
NbD006552.1;NbD044320.1	NbD006552.1;NbD044320.1	26;24	26;24	10;8	NbD006552.1 uroporphyrinogen decarboxylase, chloroplastic-like isoform X1 (XP_016443353.1);NbD044320.1 uroporphyrinogen decarboxylase, chloroplastic-like (XP_019228983.1)	2	26	26	10	14130000	20680000	16962000	15064000	26140000	23954000	163520000	104820000	47614000	23.7523	24.3017	24.0158	23.8446	24.6398	24.5138	27.2849	26.6433	25.5049	4	4	2	3	2	2	8	6	5	14	10	6	9	10	8	21	17	14	10	6	9	10
NbD006562.1	NbD006562.1	6	2	2	NbD006562.1 Partial, eukaryotic translation initiation factor 2 subunit alpha-like (XP_016475076.1)	1	6	2	2	0	0	0	0	0	0	0	0	0	#NUM!	#NUM!	#NUM!	#NUM!	#NUM!	#NUM!	#NUM!	#NUM!	#NUM!	0	2	1	0	0	0	1	0	0	0	3	2	1	1	1	3	2	1	2	1	0	0
NbE44074458.1;NbD006567.1	NbE44074458.1;NbD006567.1	5;5	1;1	1;1	NbE44074458.1 uncharacterized protein LOC109231055 (XP_019252136.1);NbD006567.1 uncharacterized protein LOC109231055 (XP_019252136.1)	2	5	1	1	0	0	0	0	0	0	0	249790	0	#NUM!	#NUM!	#NUM!	#NUM!	#NUM!	#NUM!	#NUM!	17.9304	#NUM!	0	0	0	0	0	0	0	1	0	1	0	0	1	0	0	2	2	3	0	0	0	0
NbE05066581.1;NbD048028.1;NbD006574.1	NbE05066581.1;NbD048028.1;NbD006574.1	6;6;6	6;6;6	6;6;6	NbE05066581.1 omega-6 fatty acid desaturase, chloroplastic isoform X1 (XP_009801084.1);NbD048028.1 omega-6 fatty acid desaturase, chloroplastic isoform X1 (XP_009801084.1);NbD006574.1 omega-6 fatty acid desaturase, chloroplastic isoform X1 (XP_009801084	3	6	6	6	0	0	0	0	2249700	0	0	0	0	#NUM!	#NUM!	#NUM!	#NUM!	21.1013	#NUM!	#NUM!	#NUM!	#NUM!	2	2	0	2	2	1	1	2	1	2	2	0	2	2	1	1	2	1	2	0	2	2
NbD006576.1	NbD006576.1	4	2	2	NbD006576.1 probable small nuclear ribonucleoprotein F (XP_019230528.1)	1	4	2	2	0	0	0	0	0	0	0	0	1831200	#NUM!	#NUM!	#NUM!	#NUM!	#NUM!	#NUM!	#NUM!	#NUM!	20.8044	1	0	0	1	0	0	0	1	2	1	0	0	1	0	0	0	1	4	0	0	1	0
NbD006596.1	NbD006596.1	9	9	4	NbD006596.1 psbP domain-containing protein 5, chloroplastic (XP_019263298.1)	1	9	9	4	2234100	2066800	0	1675700	1563600	1933300	9494500	12363000	17092000	21.0913	20.979	#NUM!	20.6763	20.5764	20.8826	23.1787	23.5595	24.0268	0	1	0	0	0	1	1	2	2	3	2	1	2	2	2	3	5	7	2	1	2	2
NbE05063925.1;NbD006600.1;NbD016610.1;NbE44071159.1	NbE05063925.1;NbD006600.1;NbD016610.1;NbE44071159.1	8;8;7;7	8;8;7;7	8;8;7;7	NbE05063925.1 syntaxin-32 (XP_019228334.1);NbD006600.1 syntaxin-32 (XP_019228334.1);NbD016610.1 syntaxin-32-like (XP_016457043.1);NbE44071159.1 syntaxin-32 (XP_019228334.1)	4	8	8	8	0	0	0	0	0	0	0	0	0	#NUM!	#NUM!	#NUM!	#NUM!	#NUM!	#NUM!	#NUM!	#NUM!	#NUM!	1	1	1	1	0	1	0	0	0	1	1	1	1	0	1	0	0	0	1	1	1	0
NbD006608.1;NbE03056270.1;NbE44070177.1	NbD006608.1;NbE03056270.1;NbE44070177.1	7;6;5	7;6;5	7;6;5	NbD006608.1 phosphoglucan phosphatase LSF2, chloroplastic (XP_019260280.1);NbE03056270.1 phosphoglucan phosphatase LSF2, chloroplastic (XP_019260280.1);NbE44070177.1 phosphoglucan phosphatase LSF2, chloroplastic (XP_019260280.1)	3	7	7	7	0	0	0	1208900	0	0	2146800	1490900	1645200	#NUM!	#NUM!	#NUM!	20.2053	#NUM!	#NUM!	21.0338	20.5078	20.6498	0	0	0	2	0	0	4	5	4	0	0	0	2	0	0	4	5	4	0	0	2	0
NbD006612.1;NbE05063613.1;NbD003906.1;NbE03057760.1;NbE44073849.1	NbD006612.1;NbE05063613.1;NbD003906.1	22;19;11;9;8	22;19;11;9;8	22;19;11;9;8	NbD006612.1 12-oxophytodienoate reductase 2-like isoform X1 (XP_016466465.1);NbE05063613.1 12-oxophytodienoate reductase 1-like isoform X2 (XP_019242991.1);NbD003906.1 12-oxophytodienoate reductase 2-like isoform X1 (XP_016466465.1)	5	22	22	22	2316800	0	0	6270400	0	0	8826700	11813000	16337000	21.1437	#NUM!	#NUM!	22.5801	#NUM!	#NUM!	23.0734	23.4939	23.9616	5	0	1	10	0	1	14	17	18	5	0	1	10	0	1	14	17	18	0	1	10	0
NbD006615.1	NbD006615.1	4	4	4	NbD006615.1 expansin-like A2 (XP_019228247.1)	1	4	4	4	0	0	0	0	0	0	0	0	0	#NUM!	#NUM!	#NUM!	#NUM!	#NUM!	#NUM!	#NUM!	#NUM!	#NUM!	0	1	0	0	0	0	0	0	0	0	1	0	0	0	0	0	0	0	1	0	0	0
NbD006621.1	NbD006621.1	1	1	1	NbD006621.1 Partial, protein FAR1-RELATED SEQUENCE 5-like (XP_016455613.1)	1	1	1	1	0	0	0	0	0	588200	0	0	0	#NUM!	#NUM!	#NUM!	#NUM!	#NUM!	19.1659	#NUM!	#NUM!	#NUM!	0	0	0	0	0	1	0	0	0	0	0	0	0	0	1	0	0	0	0	0	0	0
NbE03057313.1;NbD006625.1	NbE03057313.1;NbD006625.1	4;4	4;4	1;1	NbE03057313.1 uncharacterized protein LOC109229695 (XP_019250771.1);NbD006625.1 uncharacterized protein LOC109229695 (XP_019250771.1)	2	4	4	1	0	0	0	0	0	0	0	0	0	#NUM!	#NUM!	#NUM!	#NUM!	#NUM!	#NUM!	#NUM!	#NUM!	#NUM!	0	0	0	0	0	0	1	0	0	0	1	0	0	0	0	1	1	1	1	0	0	0
NbD006632.1	NbD006632.1	18	3	3	NbD006632.1 60S ribosomal protein L15-like (XP_019247716.1)	1	18	3	3	1298600	0	0	0	0	0	0	0	0	20.3085	#NUM!	#NUM!	#NUM!	#NUM!	#NUM!	#NUM!	#NUM!	#NUM!	3	1	1	1	1	1	1	2	1	17	9	7	7	8	6	10	10	9	1	1	1	1
NbD006638.1;NbD049097.1	NbD006638.1;NbD049097.1	5;5	5;5	5;5	NbD006638.1 uncharacterized protein LOC107829775 (XP_016512731.1);NbD049097.1 uncharacterized protein LOC107829775 (XP_016512731.1)	2	5	5	5	4885100	0	0	1173500	0	0	2258100	1247700	2265100	22.22	#NUM!	#NUM!	20.1624	#NUM!	#NUM!	21.1067	20.2508	21.1111	2	0	0	3	0	1	4	3	3	2	0	0	3	0	1	4	3	3	0	0	3	0
NbD049095.1;NbE05066177.1;NbD006640.1;NbD019028.1;NbD005260.1;NbE03054526.1;NbD011067.1;NbE44071466.1;NbD049921.1	NbD049095.1;NbE05066177.1;NbD006640.1	5;5;5;1;1;1;1;1;1	5;5;5;1;1;1;1;1;1	4;4;4;0;0;0;0;0;0	NbD049095.1 cellulose synthase A catalytic subunit 3 [UDP-forming]-like (XP_016445983.1);NbE05066177.1 cellulose synthase A catalytic subunit 3 [UDP-forming]-like (XP_016445983.1);NbD006640.1 cellulose synthase A catalytic subunit 3 [UDP-forming]-like (	9	5	5	4	0	0	0	0	0	0	0	0	0	#NUM!	#NUM!	#NUM!	#NUM!	#NUM!	#NUM!	#NUM!	#NUM!	#NUM!	1	0	0	0	0	0	0	0	0	1	0	0	0	0	0	0	0	0	0	0	0	0
NbD006649.1;NbE03054602.1;NbD004825.1	NbD006649.1;NbE03054602.1	3;3;1	3;3;1	3;3;1	NbD006649.1 cytosolic 5-nucleotidase 3 isoform X1 (XP_019228396.1);NbE03054602.1 cytosolic 5-nucleotidase 3 isoform X1 (XP_019228396.1)	3	3	3	3	0	0	0	0	0	0	0	78474	0	#NUM!	#NUM!	#NUM!	#NUM!	#NUM!	#NUM!	#NUM!	16.2599	#NUM!	0	0	0	0	0	0	2	1	2	0	0	0	0	0	0	2	1	2	0	0	0	0
NbD006654.1	NbD006654.1	9	9	7	NbD006654.1 ABC transporter G family member 11-like (XP_019245376.1)	1	9	9	7	0	0	0	0	0	0	0	0	0	#NUM!	#NUM!	#NUM!	#NUM!	#NUM!	#NUM!	#NUM!	#NUM!	#NUM!	1	1	0	1	1	0	0	0	0	1	1	0	1	1	0	0	0	0	1	0	1	1
NbD006656.1;NbD030536.1;NbD024617.1	NbD006656.1	6;1;1	4;1;1	3;0;0	NbD006656.1 polyadenylate-binding protein 2-like (XP_016449407.1)	3	6	4	3	0	0	0	0	0	0	0	1481400	0	#NUM!	#NUM!	#NUM!	#NUM!	#NUM!	#NUM!	#NUM!	20.4985	#NUM!	0	0	0	1	0	0	1	3	1	1	1	0	2	0	0	1	4	1	0	0	2	0
NbD013601.1;NbD006661.1	NbD013601.1;NbD006661.1	23;23	8;8	7;7	NbD013601.1 ras-related protein RABH1e-like (XP_019245384.1);NbD006661.1 ras-related protein RABH1e-like (XP_019245384.1)	2	23	8	7	3707700	6057800	8734700	2386800	5833700	10326000	0	0	0	21.8221	22.5304	23.0583	21.1866	22.476	23.2998	#NUM!	#NUM!	#NUM!	3	3	3	2	4	2	1	0	0	16	13	15	16	15	15	8	7	7	4	4	3	5
NbD006663.1	NbD006663.1	1	1	1	NbD006663.1 BTB/POZ domain-containing protein DOT3 (XP_019267002.1)	1	1	1	1	0	0	0	0	0	0	0	0	0	#NUM!	#NUM!	#NUM!	#NUM!	#NUM!	#NUM!	#NUM!	#NUM!	#NUM!	0	0	0	0	0	0	0	0	0	0	0	0	0	0	0	0	0	0	0	0	0	0
NbD049516.1;NbD006664.1	NbD049516.1;NbD006664.1	1;1	1;1	1;1	NbD049516.1 CMP-sialic acid transporter 5-like (XP_016446303.1);NbD006664.1 CMP-sialic acid transporter 5-like (XP_016446303.1)	2	1	1	1	0	0	0	187770	0	0	0	0	0	#NUM!	#NUM!	#NUM!	17.5186	#NUM!	#NUM!	#NUM!	#NUM!	#NUM!	0	0	0	1	0	0	0	0	0	0	0	0	1	0	0	0	0	0	0	0	1	0
NbD006675.1	NbD006675.1	3	3	3	NbD006675.1 uncharacterized protein LOC107809892 (XP_016490076.1)	1	3	3	3	0	0	0	0	0	0	0	0	0	#NUM!	#NUM!	#NUM!	#NUM!	#NUM!	#NUM!	#NUM!	#NUM!	#NUM!	0	1	2	1	1	1	0	1	0	0	1	2	1	1	1	0	1	0	1	2	1	1
NbE03060202.1;NbD016582.1;NbD006679.1	NbE03060202.1;NbD016582.1;NbD006679.1	3;3;3	3;3;3	3;3;3	NbE03060202.1 probable metal-nicotianamine transporter YSL6 (XP_019239195.1);NbD016582.1 probable metal-nicotianamine transporter YSL6 (XP_019239195.1);NbD006679.1 probable metal-nicotianamine transporter YSL6 (XP_016464902.1)	3	3	3	3	0	0	0	0	0	0	0	0	0	#NUM!	#NUM!	#NUM!	#NUM!	#NUM!	#NUM!	#NUM!	#NUM!	#NUM!	1	1	1	1	1	0	0	1	0	1	1	1	1	1	0	0	1	0	1	1	1	1
NbD006688.1	NbD006688.1	6	5	1	NbD006688.1 nuclear transport factor 2-like (XP_019236968.1)	1	6	5	1	21690000	5037000	0	17472000	5421200	0	39555000	66757000	22963000	24.3705	22.2641	#NUM!	24.0585	22.3702	#NUM!	25.2374	25.9924	24.4528	1	1	0	1	1	0	1	1	1	3	4	1	3	3	2	4	5	4	3	1	2	2
NbD006704.1	NbD006704.1	11	11	3	NbD006704.1 aldehyde dehydrogenase family 2 member C4 (XP_016459751.1)	1	11	11	3	1187300	0	0	0	0	0	1923100	2122700	1685900	20.1793	#NUM!	#NUM!	#NUM!	#NUM!	#NUM!	20.875	21.0175	20.6851	0	0	0	0	0	0	2	2	3	2	0	0	1	0	0	4	7	7	0	0	1	0
NbD006706.1	NbD006706.1	4	4	4	NbD006706.1 pullulanase 1, chloroplastic-like isoform X1 (XP_016443816.1)	1	4	4	4	0	0	0	0	0	0	0	745410	0	#NUM!	#NUM!	#NUM!	#NUM!	#NUM!	#NUM!	#NUM!	19.5077	#NUM!	0	0	0	0	0	0	0	3	1	0	0	0	0	0	0	0	3	1	0	0	0	0
NbD006713.1;NbE05063917.1	NbD006713.1;NbE05063917.1	20;18	1;1	1;1	NbD006713.1 malate dehydrogenase [NADP], chloroplastic-like isoform X1 (XP_016454402.1);NbE05063917.1 malate dehydrogenase [NADP], chloroplastic-like isoform X2 (XP_016454403.1)	2	20	1	1	0	0	0	0	0	0	1051300	0	0	#NUM!	#NUM!	#NUM!	#NUM!	#NUM!	#NUM!	20.0037	#NUM!	#NUM!	0	0	0	0	0	0	1	0	0	7	5	6	9	9	5	16	14	9	0	0	0	0
NbD006717.1	NbD006717.1	36	36	36	NbD006717.1 long chain acyl-CoA synthetase 1-like (XP_016457061.1)	1	36	36	36	10891000	13817000	13371000	13199000	12457000	13433000	4287900	3925500	6007900	23.3766	23.7199	23.6726	23.6539	23.5705	23.6793	22.0318	21.9044	22.5184	18	12	14	23	15	17	9	12	8	18	12	14	23	15	17	9	12	8	12	14	23	15
NbD006718.1;NbD036634.1	NbD006718.1;NbD036634.1	9;8	9;8	9;8	NbD006718.1 probable pre-mRNA-splicing factor ATP-dependent RNA helicase DEAH2 (XP_016457062.1);NbD036634.1 probable pre-mRNA-splicing factor ATP-dependent RNA helicase DEAH2 isoform X1 (XP_019251029.1)	2	9	9	9	0	0	0	0	0	0	0	402340	0	#NUM!	#NUM!	#NUM!	#NUM!	#NUM!	#NUM!	#NUM!	18.6181	#NUM!	3	0	0	0	0	0	2	4	1	3	0	0	0	0	0	2	4	1	0	0	0	0
NbD006738.1	NbD006738.1	6	2	2	NbD006738.1 protein Iojap, chloroplastic-like (XP_016442583.1)	1	6	2	2	0	0	0	0	2727700	0	0	1049400	0	#NUM!	#NUM!	#NUM!	#NUM!	21.3793	#NUM!	#NUM!	20.0011	#NUM!	1	0	0	1	2	1	1	2	1	4	2	1	2	4	2	2	4	2	0	0	1	2
NbD006739.1	NbD006739.1	27	1	1	NbD006739.1 porphobilinogen deaminase, chloroplastic-like (XP_016442582.1)	1	27	1	1	0	0	0	0	0	0	803240	283470	0	#NUM!	#NUM!	#NUM!	#NUM!	#NUM!	#NUM!	19.6155	18.1128	#NUM!	0	0	0	0	0	0	1	1	0	11	10	6	14	13	9	21	23	16	0	0	0	0
NbD008144.1;NbD006753.1;NbD022239.1;NbD033588.1	NbD008144.1;NbD006753.1;NbD022239.1;NbD033588.1	13;13;13;11	2;2;2;0	0;0;0;0	NbD008144.1 Partial, calmodulin-7-like isoform X2 (XP_016493991.1);NbD006753.1 Partial, calmodulin-7-like isoform X2 (XP_016493991.1);NbD022239.1 calmodulin-7-like isoform X1 (XP_016493990.1);NbD033588.1 Partial, calmodulin-7-like isoform X2 (XP_016493	4	13	2	0	0	0	0	1139800	4768100	0	0	7755500	0	#NUM!	#NUM!	#NUM!	20.1203	22.185	#NUM!	#NUM!	22.8868	#NUM!	0	0	0	0	0	0	0	0	0	5	3	4	8	5	3	9	8	9	1	1	2	1
NbD006757.1	NbD006757.1	31	31	8	NbD006757.1 serine--glyoxylate aminotransferase (XP_016473983.1)	1	31	31	8	20201000	36073000	26268000	49218000	27743000	16264000	343330000	351630000	264600000	24.2679	25.1044	24.6468	25.5527	24.7256	23.9552	28.355	28.3895	27.9792	2	3	0	3	3	0	6	7	7	16	17	8	19	13	5	25	26	25	17	8	19	13
NbD006764.1;NbD023290.1;NbE05066290.1	NbD006764.1;NbD023290.1;NbE05066290.1	2;1;1	2;1;1	2;1;1	NbD006764.1 probable nucleoside diphosphate kinase 5 (XP_016473098.1);NbD023290.1 probable nucleoside diphosphate kinase 5 (XP_016473098.1);NbE05066290.1 probable nucleoside diphosphate kinase 5 (XP_016473098.1)	3	2	2	2	0	0	0	495090	0	0	0	0	0	#NUM!	#NUM!	#NUM!	18.9173	#NUM!	#NUM!	#NUM!	#NUM!	#NUM!	0	0	0	1	0	1	0	0	1	0	0	0	1	0	1	0	0	1	0	0	1	0
NbD006781.1;NbD014542.1	NbD006781.1;NbD014542.1	10;10	10;10	10;10	NbD006781.1 replication factor C subunit 2 (XP_009796390.1);NbD014542.1 replication factor C subunit 2 (XP_009796390.1)	2	10	10	10	1350500	719520	0	0	0	0	0	0	0	20.3651	19.4567	#NUM!	#NUM!	#NUM!	#NUM!	#NUM!	#NUM!	#NUM!	7	2	1	1	1	1	0	1	0	7	2	1	1	1	1	0	1	0	2	1	1	1
NbD006784.1	NbD006784.1	5	5	5	NbD006784.1 uncharacterized protein LOC109225373 (XP_019245555.1)	1	5	5	5	0	0	0	0	0	0	689330	0	482580	#NUM!	#NUM!	#NUM!	#NUM!	#NUM!	#NUM!	19.3948	#NUM!	18.8804	0	1	0	0	1	0	2	2	2	0	1	0	0	1	0	2	2	2	1	0	0	1
NbD006790.1	NbD006790.1	12	12	3	NbD006790.1 aspartate carbamoyltransferase 1, chloroplastic-like (XP_016485222.1)	1	12	12	3	1471100	0	0	0	2358300	0	4988600	6468500	3274500	20.4885	#NUM!	#NUM!	#NUM!	21.1693	#NUM!	22.2502	22.625	21.6428	1	0	0	0	0	0	2	1	2	4	0	0	1	2	1	7	4	6	0	0	1	2
NbD006793.1;NbE03053793.1;NbD050511.1	NbD006793.1;NbE03053793.1;NbD050511.1	12;12;11	12;12;11	12;12;11	NbD006793.1 GTP-binding protein TypA/BipA homolog (XP_016485211.1);NbE03053793.1 GTP-binding protein TypA/BipA homolog (XP_016485211.1);NbD050511.1 GTP-binding protein TypA/BipA homolog (XP_016485211.1)	3	12	12	12	0	0	0	0	0	0	1243000	3101200	1490900	#NUM!	#NUM!	#NUM!	#NUM!	#NUM!	#NUM!	20.2454	21.5644	20.5078	0	1	0	1	0	2	3	8	4	0	1	0	1	0	2	3	8	4	1	0	1	0
NbD006794.1;NbD052297.1	NbD006794.1;NbD052297.1	2;1	2;1	2;1	NbD006794.1 aquaporin SIP1-1-like (XP_016461483.1);NbD052297.1 aquaporin SIP1-1-like (XP_016461483.1)	2	2	2	2	0	0	0	799950	0	0	0	0	0	#NUM!	#NUM!	#NUM!	19.6096	#NUM!	#NUM!	#NUM!	#NUM!	#NUM!	0	0	0	2	0	1	0	0	0	0	0	0	2	0	1	0	0	0	0	0	2	0
NbD006798.1	NbD006798.1	8	8	8	NbD006798.1 sm-like protein LSM36B (XP_019254355.1)	1	8	8	8	11746000	2791600	0	3595600	0	0	6979500	27017000	22675000	23.4857	21.4127	#NUM!	21.7778	#NUM!	#NUM!	22.7347	24.6874	24.4346	4	2	0	2	1	1	2	6	5	4	2	0	2	1	1	2	6	5	2	0	2	1
NbD006807.1;NbD020142.1;NbE05067210.1	NbD006807.1	30;6;6	6;1;1	5;0;0	NbD006807.1 aldehyde dehydrogenase family 2 member B4, mitochondrial-like isoform X1 (XP_019264496.1)	3	30	6	5	3744500	0	0	0	0	0	4670200	5116600	4906100	21.8363	#NUM!	#NUM!	#NUM!	#NUM!	#NUM!	22.1551	22.2868	22.2261	1	0	0	0	0	0	4	2	4	16	9	5	13	4	6	22	21	23	1	1	1	0
NbD006819.1	NbD006819.1	17	17	0	NbD006819.1 mannose-1-phosphate guanylyltransferase 1-like (XP_009797662.1)	1	17	17	0	3266900	4698200	3063900	2270000	2796000	3148100	6986100	4194900	2815600	21.6395	22.1637	21.5469	21.1143	21.4149	21.586	22.7361	22.0002	21.425	0	0	0	0	0	0	0	0	0	3	3	2	6	3	3	9	8	5	3	2	6	3
NbD022206.1;NbD006834.1	NbD022206.1;NbD006834.1	3;3	3;3	3;3	NbD022206.1 protein FAM136A-like (XP_019225835.1);NbD006834.1 protein FAM136A-like (XP_019225835.1)	2	3	3	3	0	0	0	0	0	0	1599800	0	0	#NUM!	#NUM!	#NUM!	#NUM!	#NUM!	#NUM!	20.6095	#NUM!	#NUM!	1	0	0	1	1	0	3	1	1	1	0	0	1	1	0	3	1	1	0	0	1	1
NbD006835.1;NbE44071965.1;NbD043502.1	NbD006835.1;NbE44071965.1;NbD043502.1	9;7;7	3;2;2	3;2;2	NbD006835.1 stearoyl-acyl carrier protein desaturase A (AIC36756.1);NbE44071965.1 stearoyl-acyl carrier protein desaturase B (AIC36757.1);NbD043502.1 stearoyl-acyl carrier protein desaturase B (AIC36757.1)	3	9	3	3	0	0	0	0	0	0	467230	0	0	#NUM!	#NUM!	#NUM!	#NUM!	#NUM!	#NUM!	18.8338	#NUM!	#NUM!	0	0	0	0	0	0	2	1	0	1	3	1	0	1	2	7	3	3	0	0	0	0
NbD006838.1	NbD006838.1	10	10	1	NbD006838.1 probable prefoldin subunit 2 (XP_019225828.1)	1	10	10	1	0	0	0	4860500	0	0	3587600	0	5113600	#NUM!	#NUM!	#NUM!	22.2127	#NUM!	#NUM!	21.7746	#NUM!	22.2859	0	0	0	1	0	0	1	1	0	0	0	0	6	0	0	5	2	5	0	0	6	0
NbD006851.1;NbE44070729.1;NbD002848.1	NbD006851.1;NbE44070729.1	11;10;2	11;10;2	11;10;2	NbD006851.1 dihydrodipicolinate reductase-like protein CRR1, chloroplastic (XP_016481977.1);NbE44070729.1 dihydrodipicolinate reductase-like protein CRR1, chloroplastic (XP_016481977.1)	3	11	11	11	895020	714960	2450100	0	0	1910100	3891100	3476800	3459100	19.7716	19.4475	21.2244	#NUM!	#NUM!	20.8652	21.8917	21.7293	21.722	2	2	2	1	0	2	6	9	4	2	2	2	1	0	2	6	9	4	2	2	1	0
NbD006852.1;NbD006852.2;NbE44070730.1;NbD002849.1;NbE44069607.1;NbE03062006.1	NbD006852.1;NbD006852.2;NbE44070730.1;NbD002849.1;NbE44069607.1;NbE03062006.1	7;7;7;4;4;4	7;7;7;4;4;4	7;7;7;4;4;4	NbD006852.1 uncharacterized protein LOC104219826 isoform X2 (XP_009768877.1);NbD006852.2 protein COFACTOR ASSEMBLY OF COMPLEX C SUBUNIT B CCB2, chloroplastic isoform X2 (XP_019239400.1);NbE44070730.1 uncharacterized protein LOC104219826 isoform X1 (XP_0	6	7	7	7	0	0	0	552920	0	0	1332400	2067100	1507400	#NUM!	#NUM!	#NUM!	19.0767	#NUM!	#NUM!	20.3456	20.9792	20.5236	1	0	0	2	0	0	2	3	4	1	0	0	2	0	0	2	3	4	0	0	2	0
NbD006870.1;NbE44069334.1;NbD041869.1	NbD006870.1	8;2;2	7;1;1	7;1;1	NbD006870.1 anthocyanidin reductase-like (XP_016470701.1)	3	8	7	7	0	0	0	0	0	0	0	0	844240	#NUM!	#NUM!	#NUM!	#NUM!	#NUM!	#NUM!	#NUM!	#NUM!	19.6873	1	0	0	3	0	0	1	2	4	2	1	0	3	0	0	2	2	4	0	0	3	0
NbD006872.1	NbD006872.1	19	16	8	NbD006872.1 rhodanese-like domain-containing protein 4, chloroplastic (XP_009789972.1)	1	19	16	8	150410	857370	0	0	0	0	11840000	13598000	8320500	17.1985	19.7096	#NUM!	#NUM!	#NUM!	#NUM!	23.4972	23.6969	22.9882	0	1	0	1	0	0	4	5	3	3	3	0	3	0	1	12	13	9	3	0	1	0
NbD006878.1;NbD028522.1	NbD006878.1;NbD028522.1	2;1	2;1	2;1	NbD006878.1 uncharacterized protein LOC107808426 (XP_016488438.1);NbD028522.1 Partial, uncharacterized protein LOC107808426 (XP_016488438.1)	2	2	2	2	0	0	0	0	0	0	0	0	0	#NUM!	#NUM!	#NUM!	#NUM!	#NUM!	#NUM!	#NUM!	#NUM!	#NUM!	0	0	0	0	0	1	1	1	1	0	0	0	0	0	1	1	1	1	0	0	0	0
NbD006886.1	NbD006886.1	25	2	2	NbD006886.1 alpha-soluble NSF attachment protein (XP_019225807.1)	1	25	2	2	708330	0	0	1347000	0	0	0	0	1305700	19.4341	#NUM!	#NUM!	20.3613	#NUM!	#NUM!	#NUM!	#NUM!	20.3164	2	1	1	2	1	0	1	1	2	17	12	15	24	14	11	14	17	14	1	1	2	1
NbD006888.1;NbE03053697.1;NbD046856.1;NbD010057.1	NbD006888.1	3;1;1;1	1;0;0;0	1;0;0;0	NbD006888.1 probable sodium-coupled neutral amino acid transporter 6 isoform X1 (XP_016471526.1)	4	3	1	1	0	0	0	0	484400	0	0	0	0	#NUM!	#NUM!	#NUM!	#NUM!	18.8858	#NUM!	#NUM!	#NUM!	#NUM!	0	1	0	1	1	0	0	0	0	1	2	1	2	2	1	0	0	0	1	0	1	1
NbD006892.1	NbD006892.1	9	9	2	NbD006892.1 uncharacterized protein LOC107819997 isoform X1 (XP_016501691.1)	1	9	9	2	2859700	1772100	0	3330400	0	8244700	1521000	1373200	1789300	21.4474	20.757	#NUM!	21.6673	#NUM!	22.975	20.5366	20.3891	20.771	1	1	0	2	1	1	0	0	1	4	2	0	6	3	5	3	3	4	2	0	6	3
NbD030316.1;NbD006905.1;NbE44070756.1;NbE44071305.1	NbD030316.1;NbD006905.1;NbE44070756.1;NbE44071305.1	2;2;2;2	2;2;2;2	2;2;2;2	NbD030316.1 protein TIC 20-II, chloroplastic (XP_009791046.1);NbD006905.1 protein TIC 20-II, chloroplastic (XP_019225754.1);NbE44070756.1 protein TIC 20-II, chloroplastic (XP_019225754.1);NbE44071305.1 protein TIC 20-II, chloroplastic-like, partial (XP	4	2	2	2	9533700	36684000	26257000	30970000	68894000	31216000	18359000	25302000	23110000	23.1846	25.1286	24.6462	24.8844	26.0379	24.8958	24.13	24.5927	24.462	2	2	2	2	2	2	2	2	2	2	2	2	2	2	2	2	2	2	2	2	2	2
NbD006906.1	NbD006906.1	29	29	2	NbD006906.1 membrane-associated protein VIPP1, chloroplastic isoform X1 (XP_009791029.1)	1	29	29	2	153360000	94921000	72257000	95927000	57862000	33692000	38601000	72636000	44368000	27.1923	26.5002	26.1066	26.5154	25.7861	25.0059	25.2021	26.1142	25.403	2	1	2	2	0	1	1	1	2	23	17	14	23	15	16	17	17	16	17	14	23	15
NbD006916.1	NbD006916.1	3	3	3	NbD006916.1 uncharacterized protein LOC107810358 (XP_016490604.1)	1	3	3	3	0	0	0	749920	0	0	0	0	0	#NUM!	#NUM!	#NUM!	19.5164	#NUM!	#NUM!	#NUM!	#NUM!	#NUM!	0	1	0	2	1	0	1	0	0	0	1	0	2	1	0	1	0	0	1	0	2	1
NbD006919.1	NbD006919.1	26	3	3	NbD006919.1 alpha-1,4-glucan-protein synthase [UDP-forming] 2-like (XP_009803551.1)	1	26	3	3	0	0	0	0	0	0	1615400	0	571000	#NUM!	#NUM!	#NUM!	#NUM!	#NUM!	#NUM!	20.6235	#NUM!	19.1231	2	1	0	2	1	0	2	2	2	7	6	1	13	6	0	16	21	16	1	0	2	1
NbD006929.1;NbD006930.1	NbD006929.1;NbD006930.1	9;5	5;3	5;3	NbD006929.1 membrane steroid-binding protein 2-like (XP_016490703.1);NbD006930.1 Partial, membrane steroid-binding protein 2-like (XP_009769889.1)	2	9	5	5	924510	1575100	0	1700200	0	0	0	0	0	19.8183	20.587	#NUM!	20.6973	#NUM!	#NUM!	#NUM!	#NUM!	#NUM!	3	2	1	2	1	2	0	3	1	6	5	3	6	3	5	3	6	3	2	1	2	1
NbD006935.1	NbD006935.1	5	5	3	NbD006935.1 uncharacterized protein LOC109238104 (XP_019260081.1)	1	5	5	3	10839000	19017000	17631000	20490000	17040000	0	3421200	0	0	23.3697	24.1808	24.0716	24.2884	24.0224	#NUM!	21.7061	#NUM!	#NUM!	1	1	1	3	1	0	0	0	0	3	3	2	5	3	2	2	1	1	3	2	5	3
NbD006937.1	NbD006937.1	8	8	8	NbD006937.1 somatic embryogenesis receptor kinase 2-like isoform X1 (XP_016439297.1)	1	8	8	8	4641800	0	4171000	3357700	4650500	4087100	5727400	5832300	12874000	22.1463	#NUM!	21.992	21.679	22.149	21.9626	22.4494	22.4756	23.618	4	2	3	5	2	3	4	5	4	4	2	3	5	2	3	4	5	4	2	3	5	2
NbD006939.1;NbD029049.1	NbD006939.1;NbD029049.1	4;3	4;3	4;3	NbD006939.1 uncharacterized protein LOC109216030 (XP_019235702.1);NbD029049.1 uncharacterized protein LOC107816615 (XP_016497833.1)	2	4	4	4	0	0	0	0	0	0	537110	0	0	#NUM!	#NUM!	#NUM!	#NUM!	#NUM!	#NUM!	19.0349	#NUM!	#NUM!	3	0	0	1	0	0	1	0	0	3	0	0	1	0	0	1	0	0	0	0	1	0
NbD006940.1	NbD006940.1	15	3	0	NbD006940.1 tropinone reductase homolog At5g06060-like (XP_019241242.1)	1	15	3	0	228620	0	0	0	0	0	0	2553600	3915600	17.8026	#NUM!	#NUM!	#NUM!	#NUM!	#NUM!	#NUM!	21.2841	21.9008	0	0	0	0	0	0	0	0	0	9	2	2	9	5	2	10	8	11	0	0	0	0
NbD006941.1;NbD001528.1;NbE03060316.1;NbD002177.1;NbD052568.1	NbD006941.1;NbD001528.1;NbE03060316.1;NbD002177.1	10;9;5;5;1	10;9;5;5;1	9;8;4;4;0	NbD006941.1 uncharacterized protein LOC107798942 (XP_016477457.1);NbD001528.1 uncharacterized protein LOC107798942 (XP_016477457.1);NbE03060316.1 uncharacterized protein LOC107824930 isoform X3 (XP_016507228.1);NbD002177.1 uncharacterized protein LOC107	5	10	10	9	11535000	5419500	0	857590	1280500	0	0	0	0	23.4595	22.3697	#NUM!	19.7099	20.2883	#NUM!	#NUM!	#NUM!	#NUM!	8	3	1	4	2	1	0	0	1	9	3	1	4	2	1	0	0	1	3	1	4	2
NbD006956.1	NbD006956.1	10	4	4	NbD006956.1 glutamine synthetase cytosolic isozyme 1-1-like isoform X1 (XP_019224484.1)	1	10	4	4	0	0	0	0	0	0	0	0	0	#NUM!	#NUM!	#NUM!	#NUM!	#NUM!	#NUM!	#NUM!	#NUM!	#NUM!	1	0	0	0	0	0	2	2	1	3	2	1	4	3	2	8	6	6	0	0	0	0
NbD006961.1	NbD006961.1	10	1	1	NbD006961.1 Partial, SH3 domain-containing protein 3 (XP_019232004.1)	1	10	1	1	0	0	0	0	467030	0	0	0	0	#NUM!	#NUM!	#NUM!	#NUM!	18.8332	#NUM!	#NUM!	#NUM!	#NUM!	0	0	0	0	1	0	0	0	0	0	1	2	4	5	5	3	0	1	0	0	0	1
NbD006966.1	NbD006966.1	13	1	0	NbD006966.1 60S ribosomal protein L32-1-like (XP_019229628.1)	1	13	1	0	4908200	0	0	1587700	0	0	2627300	0	2178900	22.2268	#NUM!	#NUM!	20.5985	#NUM!	#NUM!	21.3251	#NUM!	21.0552	0	0	0	0	0	0	0	0	0	13	12	8	12	7	7	11	6	10	1	0	1	0
NbD006972.1	NbD006972.1	3	1	1	NbD006972.1 glutamate formimidoyltransferase-like (XP_016451835.1)	1	3	1	1	0	0	0	0	0	0	0	100510	0	#NUM!	#NUM!	#NUM!	#NUM!	#NUM!	#NUM!	#NUM!	16.617	#NUM!	0	0	0	0	0	0	1	1	0	0	0	0	1	0	0	1	2	1	0	0	0	0
NbD019712.1;NbD006988.1;NbD037552.1;NbE44071455.1	NbD019712.1;NbD006988.1	13;13;4;3	8;8;3;2	0;0;0;0	NbD019712.1 60S ribosomal protein L30-like (XP_019226899.1);NbD006988.1 60S ribosomal protein L30-like (XP_019226899.1)	4	13	8	0	71551000	46935000	43108000	31383000	31715000	35424000	35647000	13030000	22132000	26.0925	25.4842	25.3615	24.9035	24.9187	25.0782	25.0873	23.6353	24.3996	0	0	0	0	0	0	0	0	0	11	7	6	12	6	6	8	6	7	5	4	8	4
NbE03058721.1;NbD006995.1;NbD016532.1;NbD026791.1	NbE03058721.1;NbD006995.1;NbD016532.1;NbD026791.1	4;4;4;4	2;2;2;2	0;0;0;0	NbE03058721.1 probable serine/threonine-protein kinase At4g35230 isoform X2 (XP_018624442.1);NbD006995.1 probable serine/threonine-protein kinase At4g35230 (XP_009606854.1);NbD016532.1 probable serine/threonine-protein kinase At4g35230 (XP_009606854.1);	4	4	2	0	0	0	0	890200	0	0	0	0	0	#NUM!	#NUM!	#NUM!	19.7638	#NUM!	#NUM!	#NUM!	#NUM!	#NUM!	0	0	0	0	0	0	0	0	0	2	0	0	4	1	0	0	0	2	0	0	2	1
NbD006996.1	NbD006996.1	43	43	2	NbD006996.1 ATP-dependent zinc metalloprotease FTSH, chloroplastic (XP_016485203.1)	1	43	43	2	8190300	27096000	12194000	13770000	23126000	22171000	73392000	86085000	51743000	22.9655	24.6916	23.5397	23.715	24.463	24.4022	26.1291	26.3593	25.6249	1	0	0	1	1	1	1	1	1	14	17	9	19	14	12	34	34	33	17	9	19	14
NbE03060400.1;NbD006998.1	NbE03060400.1;NbD006998.1	13;13	13;13	6;6	NbE03060400.1 prolyl endopeptidase-like (XP_019233729.1);NbD006998.1 prolyl endopeptidase-like (XP_019233729.1)	2	13	13	6	0	0	0	0	0	0	773330	1394000	1151400	#NUM!	#NUM!	#NUM!	#NUM!	#NUM!	#NUM!	19.5607	20.4108	20.135	0	0	0	0	0	0	2	5	1	0	0	0	1	0	0	3	7	3	0	0	1	0
NbD007011.1	NbD007011.1	39	1	1	NbD007011.1 Partial, endoplasmin homolog (XP_016497893.1)	1	39	1	1	3019700	0	0	3450100	0	0	0	1508800	0	21.526	#NUM!	#NUM!	21.7182	#NUM!	#NUM!	#NUM!	20.525	#NUM!	1	1	1	1	1	1	1	1	1	27	14	13	28	22	21	25	26	26	1	1	1	1
NbD038075.1;NbD007018.1	NbD038075.1;NbD007018.1	1;1	1;1	1;1	NbD038075.1 DNA-directed RNA polymerase I subunit RPA12-like (XP_016443740.1);NbD007018.1 DNA-directed RNA polymerase I subunit RPA12-like (XP_016497905.1)	2	1	1	1	0	0	0	0	0	0	0	198940	0	#NUM!	#NUM!	#NUM!	#NUM!	#NUM!	#NUM!	#NUM!	17.602	#NUM!	0	0	0	0	0	0	0	1	0	0	0	0	0	0	0	0	1	0	0	0	0	0
NbE03061694.1;NbD007031.1	NbE03061694.1;NbD007031.1	2;2	2;2	2;2	NbE03061694.1 probable aquaporin TIP1-1 (XP_016496082.1);NbD007031.1 probable aquaporin TIP1-1 (XP_016496082.1)	2	2	2	2	281810000	76905000	111210000	476930000	112590000	72191000	36690000	88242000	54210000	28.0701	26.1966	26.7287	28.8292	26.7465	26.1053	25.1289	26.395	25.6921	2	1	1	2	1	1	1	1	1	2	1	1	2	1	1	1	1	1	1	1	2	1
[truncated: 7,015 more rows]
[truncated: 81 more columns]
