# Supplementary material for: Uptake of oomycete RXLR effectors into host cells by clathrin-mediated endocytosis
Source: Plant Cell. 2023 Mar 13;35(7):2504–26. doi: 10.1093/plcell/koad069 (PMC10291037; doi:10.1093/plcell/koad069)
Supplement: koad069_Supplementary_Data [file koad069_supplementary_data.zip › TPC2022RA01202DR1 Suppl DS4.xlsx]

## Sheet: Supplemental DS 4A
Supplemental Data, Wang et al., (2023). Uptake of oomycete RXLR effectors into host cells by clathrin-mediated endocytosis. Plant Cell
Supplemental Data Set S4 P. infestans virulence determinants detected in the plant-interaction Total input, P30-IP and P100-IP proteomes
Apoplastic effectors and MAMPs
	uniprot Accession	Num. of peptides	Num. of significant peptides	Num. of unique peptides	Num. of significant unique peptides	emPAI (Exponentially modified protein abundance index )	Description
Total input Rep1	tr|D0NG33|D0NG33_PHYIT	4	4	4	4	1.54	SCP domain-containing protein OS=Phytophthora infestans (strain T30-4) OX=403677 GN=PITG_11060 PE=4 SV=1
	tr|D0NKT5|D0NKT5_PHYIT	1	1	1	1	0.38	Elicitin (INF1) OS=Phytophthora infestans (strain T30-4) OX=403677 GN=PITG_12551 PE=3 SV=1
	sp|D0MSS2|EPIC4_PHYIT	1	1	1	1	0.25	Cystatin-like cysteine protease inhibitor EPIC4 OS=Phytophthora infestans (strain T30-4) OX=403677 GN=EPIC4 PE=2 SV=1
	tr|D0NCU6|D0NCU6_PHYIT	1	1	1	1	0.2	Small cysteine rich protein SCR108 OS=Phytophthora infestans (strain T30-4) OX=403677 GN=PITG_09793 PE=4 SV=1
	sp|D0NBV3|EPI2B_PHYIT	3	3	3	3	1.41	Cystatin-like cysteine protease inhibitor EPIC2B OS=Phytophthora infestans (strain T30-4) OX=403677 GN=EPIC2B PE=1 SV=1
	tr|D0NG31|D0NG31_PHYIT	2	2	2	2	0.67	SCP domain-containing protein OS=Phytophthora infestans (strain T30-4) OX=403677 GN=PITG_11058 PE=4 SV=1
Total input Rep2	tr|D0NG33|D0NG33_PHYIT	3	3	3	3	1.01	SCP domain-containing protein OS=Phytophthora infestans (strain T30-4) OX=403677 GN=PITG_11060 PE=4 SV=1
	tr|D0NKT5|D0NKT5_PHYIT	1	1	1	1	0.38	Elicitin (INF1) OS=Phytophthora infestans (strain T30-4) OX=403677 GN=PITG_12551 PE=3 SV=1
	sp|D0MSS2|EPIC4_PHYIT	1	1	1	1	0.25	Cystatin-like cysteine protease inhibitor EPIC4 OS=Phytophthora infestans (strain T30-4) OX=403677 GN=EPIC4 PE=2 SV=1
	tr|D0NCU6|D0NCU6_PHYIT	1	1	1	1	0.2	Small cysteine rich protein SCR108 OS=Phytophthora infestans (strain T30-4) OX=403677 GN=PITG_09793 PE=4 SV=1
	tr|D0NQS1|D0NQS1_PHYIT	2	2	2	2	0.63	PcF and SCR74-like cys-rich secreted peptide, putative OS=Phytophthora infestans (strain T30-4) OX=403677 GN=PITG_14645 PE=4 SV=1
	sp|D0NBV1|EPIC1_PHYIT	3	3	3	3	0.79	Cystatin-like cysteine protease inhibitor EPIC1 OS=Phytophthora infestans (strain T30-4) OX=403677 GN=EPIC1 PE=1 SV=1
	tr|D0P3R6|D0P3R6_PHYIT	1	1	1	1	0.37	Elicitin-like protein INF4 OS=Phytophthora infestans (strain T30-4) OX=403677 GN=PITG_21410 PE=3 SV=1
	tr|D0N148|D0N148_PHYIT	1	1	1	1	0.24	Elicitin-like protein OS=Phytophthora infestans (strain T30-4) OX=403677 GN=PITG_04378 PE=3 SV=1
	tr|D0NUG8|D0NUG8_PHYIT	1	1	1	1	0.05	Transglutaminase elicitor, putative OS=Phytophthora infestans (strain T30-4) OX=403677 GN=PITG_16953 PE=4 SV=1
Total input Rep3	tr|D0NCN0|D0NCN0_PHYIT	2	2	2	2	0.34	NPP1-like protein OS=Phytophthora infestans (strain T30-4) OX=403677 GN=PITG_09716 PE=3 SV=1
	tr|D0NG33|D0NG33_PHYIT	7	7	6	6	3.04	SCP domain-containing protein OS=Phytophthora infestans (strain T30-4) OX=403677 GN=PITG_11060 PE=4 SV=1
	tr|D0NKT5|D0NKT5_PHYIT	2	2	1	1	0.9	Elicitin (INF1) OS=Phytophthora infestans (strain T30-4) OX=403677 GN=PITG_12551 PE=3 SV=1
	sp|D0MSS2|EPIC4_PHYIT	2	2	2	2	0.25	Cystatin-like cysteine protease inhibitor EPIC4 OS=Phytophthora infestans (strain T30-4) OX=403677 GN=EPIC4 PE=2 SV=1
	tr|D0NCU6|D0NCU6_PHYIT	1	1	1	1	0.2	Small cysteine rich protein SCR108 OS=Phytophthora infestans (strain T30-4) OX=403677 GN=PITG_09793 PE=4 SV=1
	sp|D0NBV3|EPI2B_PHYIT	2	2	2	2	0.8	Cystatin-like cysteine protease inhibitor EPIC2B OS=Phytophthora infestans (strain T30-4) OX=403677 GN=EPIC2B PE=1 SV=1
	tr|D0NQS1|D0NQS1_PHYIT	3	3	2	2	0.63	PcF and SCR74-like cys-rich secreted peptide, putative OS=Phytophthora infestans (strain T30-4) OX=403677 GN=PITG_14645 PE=4 SV=1
	tr|D0NG32|D0NG32_PHYIT	1	1	1	1	0.33	SCP domain-containing protein OS=Phytophthora infestans (strain T30-4) OX=403677 GN=PITG_11059 PE=4 SV=1
P30 Rep1	tr|D0NTW0|D0NTW0_PHYIT	1	1	1	1	0.14	NPP1-like protein OS=Phytophthora infestans (strain T30-4) OX=403677 GN=PITG_23076 PE=3 SV=1
	tr|D0NCN0|D0NCN0_PHYIT	1	1	1	1	0.16	NPP1-like protein OS=Phytophthora infestans (strain T30-4) OX=403677 GN=PITG_09716 PE=3 SV=1
P30 Rep2	tr|D0NTW0|D0NTW0_PHYIT	1	1	1	1	0.14	NPP1-like protein OS=Phytophthora infestans (strain T30-4) OX=403677 GN=PITG_23076 PE=3 SV=1
P100 Rep2	tr|D0NCN0|D0NCN0_PHYIT	1	1	1	1	0.16	NPP1-like protein OS=Phytophthora infestans (strain T30-4) OX=403677 GN=PITG_09716 PE=3 SV=1

## Sheet: Supplemental DS 4B
Supplemental Data, Wang et al., (2023). Uptake of oomycete RXLR effectors into host cells by clathrin-mediated endocytosis. Plant Cell
Supplemental Data Set S4 P. infestans virulence determinants detected in the plant-interaction Total input, P30-IP and P100-IP proteomes
Cytoplasmic effectors
	uniprot Accession	Num. of peptides	Num. of significant peptides	Num. of unique peptides	Num. of significant unique peptides	emPAI (Exponentially modified protein abundance index )	Description
Total input Rep1	tr|D0NB59|D0NB59_PHYIT	5	5	4	4	2.03	Secreted RxLR effector peptide protein, putative OS=Phytophthora infestans (strain T30-4) OX=403677 GN=PITG_09216 PE=4 SV=1
	sp|D0NB60|RXLRH_PHYIT	4	4	3	3	1.03	RxLR effector protein PITG_09218 OS=Phytophthora infestans (strain T30-4) OX=403677 GN=PITG_09218 PE=2 SV=1
	sp|D0P3S7|ABLB1_PHYIT	2	2	2	2	0.61	RxLR effector protein Avrblb1 OS=Phytophthora infestans (strain T30-4) OX=403677 GN=Avrblb1 PE=1 SV=1
	tr|D0NVF0|D0NVF0_PHYIT	1	1	1	1	0.12	RXLR effector family protein, putative OS=Phytophthora infestans (strain T30-4) OX=403677 GN=PITG_16701 PE=4 SV=1
	tr|D0NQT4|D0NQT4_PHYIT	1	1	1	1	0.12	Secreted RxLR effector peptide protein, putative OS=Phytophthora infestans (strain T30-4) OX=403677 GN=PITG_23024 PE=4 SV=1
	tr|D0NAS1|D0NAS1_PHYIT	1	1	1	1	0.27	Secreted RxLR effector peptide protein, putative (Fragment) OS=Phytophthora infestans (strain T30-4) OX=403677 GN=PITG_08500 PE=4 SV=1
	tr|D0N1Z7|D0N1Z7_PHYIT	2	2	2	2	0.26	CRN domain-containing protein-containing protein OS=Phytophthora infestans (strain T30-4) OX=403677 GN=PITG_04759 PE=4 SV=1
	tr|D0N2N1|D0N2N1_PHYIT	4	4	4	4	0.39	Crinkler (CRN) family protein OS=Phytophthora infestans (strain T30-4) OX=403677 GN=PITG_05049 PE=4 SV=1
	tr|D0N8H2|D0N8H2_PHYIT	1	1	1	1	0.24	Crinkler (CRN) family protein OS=Phytophthora infestans (strain T30-4) OX=403677 GN=PITG_22818 PE=4 SV=1
	tr|D0NPL8|D0NPL8_PHYIT	2	2	2	2	0.13	Crinkler (CRN) family protein OS=Phytophthora infestans (strain T30-4) OX=403677 GN=PITG_14343 PE=4 SV=1
	tr|D0NSZ9|D0NSZ9_PHYIT	5	5	5	5	0.78	Crinkler (CRN) family protein OS=Phytophthora infestans (strain T30-4) OX=403677 GN=PITG_16144 PE=4 SV=1
Total input Rep2	sp|D0NB60|RXLRH_PHYIT	4	4	4	4	1.57	RxLR effector protein PITG_09218 OS=Phytophthora infestans (strain T30-4) OX=403677 GN=PITG_09218 PE=2 SV=1
	sp|D0P3S7|ABLB1_PHYIT	2	2	2	2	0.61	RxLR effector protein Avrblb1 OS=Phytophthora infestans (strain T30-4) OX=403677 GN=Avrblb1 PE=1 SV=1
	tr|D0P3U3|D0P3U3_PHYIT	1	1	1	1	0.32	Secreted RxLR effector peptide protein, putative OS=Phytophthora infestans (strain T30-4) OX=403677 GN=PITG_21238 PE=4 SV=1
	sp|D0NBU6|CRE8_PHYIT	1	1	1	1	0.25	RxLR effector protein CRE8 OS=Phytophthora infestans (strain T30-4) OX=403677 GN=CRE8 PE=2 SV=1
	tr|D0P4Z9|D0P4Z9_PHYIT	2	2	2	2	0.69	RxLR effector protein OS=Phytophthora infestans (strain T30-4) OX=403677 GN=PITG_22089 PE=3 SV=1
	sp|D0N0F2|RXLRE_PHYIT	1	1	1	1	0.26	RxLR effector protein PITG_04049 OS=Phytophthora infestans (strain T30-4) OX=403677 GN=PITG_04049 PE=2 SV=1
	sp|D0NPQ0|CRE16_PHYIT	1	1	1	1	0.24	RxLR effector protein CRE16 OS=Phytophthora infestans (strain T30-4) OX=403677 GN=CRE16 PE=2 SV=1
	tr|D0NSF0|D0NSF0_PHYIT	1	1	1	1	0.16	RXLR effector family protein, putative OS=Phytophthora infestans (strain T30-4) OX=403677 GN=PITG_15726 PE=4 SV=1
	tr|D0N943|D0N943_PHYIT	1	1	1	1	0.26	Secreted RxLR effector peptide protein, putative OS=Phytophthora infestans (strain T30-4) OX=403677 GN=PITG_07947 PE=4 SV=1
	sp|D0NCC1|SFI4_PHYIT	1	1	1	1	0.12	RxLR effector protein SFI4 OS=Phytophthora infestans (strain T30-4) OX=403677 GN=SFI4 PE=3 SV=1
	tr|D0N5L5|D0N5L5_PHYIT	1	1	1	1	0.33	Secreted RxLR effector peptide protein, putative OS=Phytophthora infestans (strain T30-4) OX=403677 GN=PITG_05751 PE=4 SV=1
	sp|D0NPN8|A3AEM_PHYIT	2	2	1	1	0.63	RxLR effector protein Avr3a OS=Phytophthora infestans (strain T30-4) OX=403677 GN=Avr3a PE=1 SV=1
	sp|D0N0Z8|RD24_PHYIT	1	1	1	1	0.27	RxLR effector protein PexRD24 OS=Phytophthora infestans (strain T30-4) OX=403677 GN=PexRD24 PE=1 SV=1
	tr|D0NZX1|D0NZX1_PHYIT	1	1	1	1	0.1	Secreted RxLR effector peptide protein, putative OS=Phytophthora infestans (strain T30-4) OX=403677 GN=PITG_19307 PE=4 SV=1
	sp|D0NIW0|AVR10_PHYIT	1	1	1	1	0.31	RxLR effector protein Avr10 OS=Phytophthora infestans (strain T30-4) OX=403677 GN=Avr10 PE=2 SV=1
	sp|D0NL15|RXLRL_PHYIT	1	1	1	1	0.24	RxLR effector protein PITG_12737 OS=Phytophthora infestans (strain T30-4) OX=403677 GN=PITG_12737 PE=2 SV=1
	tr|D0N1Z7|D0N1Z7_PHYIT	2	2	2	2	0.26	CRN domain-containing protein-containing protein OS=Phytophthora infestans (strain T30-4) OX=403677 GN=PITG_04759 PE=4 SV=1
	tr|D0N2N1|D0N2N1_PHYIT	7	7	7	7	0.77	Crinkler (CRN) family protein OS=Phytophthora infestans (strain T30-4) OX=403677 GN=PITG_05049 PE=4 SV=1
	tr|D0NV78|D0NV78_PHYIT	2	2	2	2	0.13	Crinkler (CRN) family protein OS=Phytophthora infestans (strain T30-4) OX=403677 GN=PITG_17176 PE=4 SV=1
	tr|D0NJ10|D0NJ10_PHYIT	3	3	3	3	0.06	Crinkler (CRN) family protein OS=Phytophthora infestans (strain T30-4) OX=403677 GN=PITG_12094 PE=4 SV=1
	tr|D0N2M5|D0N2M5_PHYIT	3	3	3	3	0.22	Crinkler (CRN) family protein (Fragment) OS=Phytophthora infestans (strain T30-4) OX=403677 GN=PITG_05039 PE=4 SV=1
	tr|D0N3T7|D0N3T7_PHYIT	1	1	1	1	0.04	Crinkler (CRN) family protein, missing secretion signal peptide OS=Phytophthora infestans (strain T30-4) OX=403677 GN=PITG_05212 PE=4 SV=1
Total input Rep3	sp|D0P3S7|ABLB1_PHYIT	2	2	2	2	0.61	RxLR effector protein Avrblb1 OS=Phytophthora infestans (strain T30-4) OX=403677 GN=Avrblb1 PE=1 SV=1
	sp|D0NB60|RXLRH_PHYIT	1	1	1	1	0.27	RxLR effector protein PITG_09218 OS=Phytophthora infestans (strain T30-4) OX=403677 GN=PITG_09218 PE=2 SV=1
	tr|D0NB59|D0NB59_PHYIT	1	1	1	1	0.25	Secreted RxLR effector peptide protein, putative OS=Phytophthora infestans (strain T30-4) OX=403677 GN=PITG_09216 PE=4 SV=1
	sp|D0NBU6|CRE8_PHYIT	1	1	1	1	0.25	RxLR effector protein CRE8 OS=Phytophthora infestans (strain T30-4) OX=403677 GN=CRE8 PE=2 SV=1
	tr|D0P4Z9|D0P4Z9_PHYIT	1	1	1	1	0.3	RxLR effector protein OS=Phytophthora infestans (strain T30-4) OX=403677 GN=PITG_22089 PE=3 SV=1
	sp|D0NPQ0|CRE16_PHYIT	1	1	1	1	0.24	RxLR effector protein CRE16 OS=Phytophthora infestans (strain T30-4) OX=403677 GN=CRE16 PE=2 SV=1
	tr|D0N8M0|D0N8M0_PHYIT	1	1	1	1	0.17	RxLR effector protein OS=Phytophthora infestans (strain T30-4) OX=403677 GN=PITG_07550 PE=3 SV=1
	tr|D0NVF0|D0NVF0_PHYIT	1	1	1	1	0.12	RXLR effector family protein, putative OS=Phytophthora infestans (strain T30-4) OX=403677 GN=PITG_16701 PE=4 SV=1
	sp|D0N6D2|SFI3_PHYIT	1	1	1	1	0.33	RxLR effector protein SFI3 OS=Phytophthora infestans (strain T30-4) OX=403677 GN=SFI3 PE=1 SV=1
	tr|D0N3J1|D0N3J1_PHYIT	1	1	1	1	0.1	Secreted RxLR effector peptide protein, putative OS=Phytophthora infestans (strain T30-4) OX=403677 GN=PITG_05095 PE=4 SV=1
	tr|D0N1Z7|D0N1Z7_PHYIT	2	2	2	2	0.26	CRN domain-containing protein-containing protein OS=Phytophthora infestans (strain T30-4) OX=403677 GN=PITG_04759 PE=4 SV=1
	tr|D0N8H2|D0N8H2_PHYIT	1	1	1	1	0.24	Crinkler (CRN) family protein OS=Phytophthora infestans (strain T30-4) OX=403677 GN=PITG_22818 PE=4 SV=1
	tr|D0NV78|D0NV78_PHYIT	3	3	3	3	0.21	Crinkler (CRN) family protein OS=Phytophthora infestans (strain T30-4) OX=403677 GN=PITG_17176 PE=4 SV=1
	tr|D0NPL8|D0NPL8_PHYIT	3	3	3	3	0.21	Crinkler (CRN) family protein OS=Phytophthora infestans (strain T30-4) OX=403677 GN=PITG_14343 PE=4 SV=1
	tr|D0NJ10|D0NJ10_PHYIT	1	1	1	1	0.06	Crinkler (CRN) family protein OS=Phytophthora infestans (strain T30-4) OX=403677 GN=PITG_12094 PE=4 SV=1
	tr|D0NUT1|D0NUT1_PHYIT	2	2	2	2	0.13	Crinkler (CRN) family protein OS=Phytophthora infestans (strain T30-4) OX=403677 GN=PITG_16618 PE=4 SV=1
	tr|D0MVZ7|D0MVZ7_PHYIT	1	1	1	1	0.06	Crinkler (CRN) family protein OS=Phytophthora infestans (strain T30-4) OX=403677 GN=PITG_02302 PE=4 SV=1
	tr|D0NWX9|D0NWX9_PHYIT	1	1	1	1	0.05	Crinkler (CRN) family protein OS=Phytophthora infestans (strain T30-4) OX=403677 GN=PITG_17889 PE=4 SV=1
P30 Rep1	tr|D0NB59|D0NB59_PHYIT	6	6	6	6	2.78	Secreted RxLR effector peptide protein, putative OS=Phytophthora infestans (strain T30-4) OX=403677 GN=PITG_09216 PE=4 SV=1
	sp|D0NB60|RXLRH_PHYIT	5	5	5	5	2.25	RxLR effector protein PITG_09218 OS=Phytophthora infestans (strain T30-4) OX=403677 GN=PITG_09218 PE=2 SV=1
	sp|D0P3S7|ABLB1_PHYIT	3	3	2	2	0.61	RxLR effector protein Avrblb1 OS=Phytophthora infestans (strain T30-4) OX=403677 GN=Avrblb1 PE=1 SV=1
	sp|D0NBU6|CRE8_PHYIT	2	2	2	2	0.56	RxLR effector protein CRE8 OS=Phytophthora infestans (strain T30-4) OX=403677 GN=CRE8 PE=2 SV=1
	tr|D0NK60|D0NK60_PHYIT	2	2	2	2	0.36	Secreted RxLR effector peptide protein, putative (Fragment) OS=Phytophthora infestans (strain T30-4) OX=403677 GN=PITG_13044 PE=4 SV=1
	sp|D0NB60|RXLRH_PHYIT	1	1	1	1	0.27	RxLR effector protein PITG_09218 OS=Phytophthora infestans (strain T30-4) OX=403677 GN=PITG_09218 PE=2 SV=1
	tr|D0N4V2|D0N4V2_PHYIT	1	1	1	1	0.23	Secreted RxLR effector peptide protein, putative OS=Phytophthora infestans (strain T30-4) OX=403677 GN=PITG_06432 PE=4 SV=1
	tr|D0N8M0|D0N8M0_PHYIT	1	1	1	1	0.17	RxLR effector protein OS=Phytophthora infestans (strain T30-4) OX=403677 GN=PITG_07550 PE=3 SV=1
	tr|D0P062|D0P062_PHYIT	1	1	1	1	0.16	Secreted RxLR effector peptide protein, putative (Fragment) OS=Phytophthora infestans (strain T30-4) OX=403677 GN=PITG_19523 PE=4 SV=1
	sp|D0N158|RD25_PHYIT	1	1	1	1	0.13	RxLR effector protein PexRD25 OS=Phytophthora infestans (strain T30-4) OX=403677 GN=PexRD25 PE=2 SV=1
	tr|D0NQT4|D0NQT4_PHYIT	1	1	1	1	0.12	Secreted RxLR effector peptide protein, putative OS=Phytophthora infestans (strain T30-4) OX=403677 GN=PITG_23024 PE=4 SV=1
	sp|D0NVF3|RXLRW_PHYIT	1	1	1	1	0.06	RxLR effector protein PITG_16705 OS=Phytophthora infestans (strain T30-4) OX=403677 GN=PITG_16705 PE=2 SV=1
	tr|D0N904|D0N904_PHYIT	1	1	1	1	0.35	Secreted RxLR effector peptide protein, putative OS=Phytophthora infestans (strain T30-4) OX=403677 GN=PITG_07736 PE=4 SV=1
	sp|D0NYM3|RLR24_PHYIT	1	1	1	1	0.25	RxLR effector protein 24 OS=Phytophthora infestans (strain T30-4) OX=403677 GN=RxLR24 PE=1 SV=1
	sp|D0N607|CRE4_PHYIT	1	1	1	1	0.2	RxLR effector protein CRE4 OS=Phytophthora infestans (strain T30-4) OX=403677 GN=CRE4 PE=2 SV=1
	sp|D0NVS7|CRE15_PHYIT	1	1	1	1	0.11	RxLR effector protein CRE15 OS=Phytophthora infestans (strain T30-4) OX=403677 GN=CRE15 PE=1 SV=1
	tr|D0NRH4|D0NRH4_PHYIT	1	1	1	1	0.08	Secreted RxLR effector peptide protein, putative OS=Phytophthora infestans (strain T30-4) OX=403677 GN=PITG_15032 PE=4 SV=1
	tr|D0N8H2|D0N8H2_PHYIT	2	2	2	2	0.24	Crinkler (CRN) family protein OS=Phytophthora infestans (strain T30-4) OX=403677 GN=PITG_22818 PE=4 SV=1
P30 Rep2	tr|D0NB59|D0NB59_PHYIT	7	7	6	6	3.72	Secreted RxLR effector peptide protein, putative OS=Phytophthora infestans (strain T30-4) OX=403677 GN=PITG_09216 PE=4 SV=1
	sp|D0P3S7|ABLB1_PHYIT	4	4	4	4	1.58	RxLR effector protein Avrblb1 OS=Phytophthora infestans (strain T30-4) OX=403677 GN=Avrblb1 PE=1 SV=1
	sp|D0NB60|RXLRH_PHYIT	4	4	4	4	1.57	RxLR effector protein PITG_09218 OS=Phytophthora infestans (strain T30-4) OX=403677 GN=PITG_09218 PE=2 SV=1
	sp|D0NBU6|CRE8_PHYIT	3	3	3	3	0.94	RxLR effector protein CRE8 OS=Phytophthora infestans (strain T30-4) OX=403677 GN=CRE8 PE=2 SV=1
	tr|D0P3U3|D0P3U3_PHYIT	1	1	1	1	0.32	Secreted RxLR effector peptide protein, putative OS=Phytophthora infestans (strain T30-4) OX=403677 GN=PITG_21238 PE=4 SV=1
	sp|D0P3S7|ABLB1_PHYIT	1	1	1	1	0.27	RxLR effector protein Avrblb1 OS=Phytophthora infestans (strain T30-4) OX=403677 GN=Avrblb1 PE=1 SV=1
	tr|D0N4V2|D0N4V2_PHYIT	1	1	1	1	0.23	Secreted RxLR effector peptide protein, putative OS=Phytophthora infestans (strain T30-4) OX=403677 GN=PITG_06432 PE=4 SV=1
	tr|D0N6C5|D0N6C5_PHYIT	1	1	1	1	0.37	RxLR effector protein OS=Phytophthora infestans (strain T30-4) OX=403677 GN=PITG_06077 PE=3 SV=1
	tr|D0NSF0|D0NSF0_PHYIT	1	1	1	1	0.16	RXLR effector family protein, putative OS=Phytophthora infestans (strain T30-4) OX=403677 GN=PITG_15726 PE=4 SV=1
	tr|D0NSF0|D0NSF0_PHYIT	1	1	1	1	0.16	RXLR effector family protein, putative OS=Phytophthora infestans (strain T30-4) OX=403677 GN=PITG_15726 PE=4 SV=1
	tr|D0NZW7|D0NZW7_PHYIT	1	1	1	1	0.08	Secreted RxLR effector peptide protein, putative OS=Phytophthora infestans (strain T30-4) OX=403677 GN=PITG_19302 PE=4 SV=1
	tr|D0NRQ8|D0NRQ8_PHYIT	1	1	1	1	0.11	RXLR effector family, putative OS=Phytophthora infestans (strain T30-4) OX=403677 GN=PITG_15128 PE=4 SV=1
	sp|D0NQB4|RXLRS_PHYIT	1	1	1	1	0.07	RxLR effector protein PITG_15278 OS=Phytophthora infestans (strain T30-4) OX=403677 GN=PITG_15278 PE=2 SV=1
	tr|D0N8H2|D0N8H2_PHYIT	2	2	2	2	0.24	Crinkler (CRN) family protein OS=Phytophthora infestans (strain T30-4) OX=403677 GN=PITG_22818 PE=4 SV=1
P30 Rep3	tr|D0NB59|D0NB59_PHYIT	7	7	6	6	3.72	Secreted RxLR effector peptide protein, putative OS=Phytophthora infestans (strain T30-4) OX=403677 GN=PITG_09216 PE=4 SV=1
	sp|D0NB60|RXLRH_PHYIT	5	5	5	5	2.25	RxLR effector protein PITG_09218 OS=Phytophthora infestans (strain T30-4) OX=403677 GN=PITG_09218 PE=2 SV=1
	tr|D0NK60|D0NK60_PHYIT	3	3	2	2	0.36	Secreted RxLR effector peptide protein, putative (Fragment) OS=Phytophthora infestans (strain T30-4) OX=403677 GN=PITG_13044 PE=4 SV=1
	sp|D0P3S7|ABLB1_PHYIT	2	2	2	2	0.27	RxLR effector protein Avrblb1 OS=Phytophthora infestans (strain T30-4) OX=403677 GN=Avrblb1 PE=1 SV=1
	sp|D0NBU6|CRE8_PHYIT	2	2	2	2	0.25	RxLR effector protein CRE8 OS=Phytophthora infestans (strain T30-4) OX=403677 GN=CRE8 PE=2 SV=1
	tr|D0N6C5|D0N6C5_PHYIT	1	1	1	1	0.37	RxLR effector protein OS=Phytophthora infestans (strain T30-4) OX=403677 GN=PITG_06077 PE=3 SV=1
	tr|D0N8M0|D0N8M0_PHYIT	1	1	1	1	0.17	RxLR effector protein OS=Phytophthora infestans (strain T30-4) OX=403677 GN=PITG_07550 PE=3 SV=1
	tr|D0P062|D0P062_PHYIT	1	1	1	1	0.16	Secreted RxLR effector peptide protein, putative (Fragment) OS=Phytophthora infestans (strain T30-4) OX=403677 GN=PITG_19523 PE=4 SV=1
	tr|D0NQT4|D0NQT4_PHYIT	1	1	1	1	0.12	Secreted RxLR effector peptide protein, putative OS=Phytophthora infestans (strain T30-4) OX=403677 GN=PITG_23024 PE=4 SV=1
	sp|D0NVF3|RXLRW_PHYIT	1	1	1	1	0.06	RxLR effector protein PITG_16705 OS=Phytophthora infestans (strain T30-4) OX=403677 GN=PITG_16705 PE=2 SV=1
	tr|D0NCF2|D0NCF2_PHYIT	1	1	1	1	0.14	Secreted RxLR effector peptide protein, putative (Fragment) OS=Phytophthora infestans (strain T30-4) OX=403677 GN=PITG_09622 PE=4 SV=1
	tr|D0N8H2|D0N8H2_PHYIT	1	1	1	1	0.24	Crinkler (CRN) family protein OS=Phytophthora infestans (strain T30-4) OX=403677 GN=PITG_22818 PE=4 SV=1
P100 Rep1	sp|D0P3S7|ABLB1_PHYIT	4	4	3	3	1.04	RxLR effector protein Avrblb1 OS=Phytophthora infestans (strain T30-4) OX=403677 GN=Avrblb1 PE=1 SV=1
	tr|D0NB59|D0NB59_PHYIT	3	3	3	3	0.94	Secreted RxLR effector peptide protein, putative OS=Phytophthora infestans (strain T30-4) OX=403677 GN=PITG_09216 PE=4 SV=1
	sp|D0NB60|RXLRH_PHYIT	2	2	2	2	0.6	RxLR effector protein PITG_09218 OS=Phytophthora infestans (strain T30-4) OX=403677 GN=PITG_09218 PE=2 SV=1
	sp|D0NBU6|CRE8_PHYIT	1	1	1	1	0.25	RxLR effector protein CRE8 OS=Phytophthora infestans (strain T30-4) OX=403677 GN=CRE8 PE=2 SV=1
	tr|D0P4Z9|D0P4Z9_PHYIT	1	1	1	1	0.3	RxLR effector protein OS=Phytophthora infestans (strain T30-4) OX=403677 GN=PITG_22089 PE=3 SV=1
	sp|D0N0F2|RXLRE_PHYIT	1	1	1	1	0.26	RxLR effector protein PITG_04049 OS=Phytophthora infestans (strain T30-4) OX=403677 GN=PITG_04049 PE=2 SV=1
	sp|D0N158|RD25_PHYIT	1	1	1	1	0.13	RxLR effector protein PexRD25 OS=Phytophthora infestans (strain T30-4) OX=403677 GN=PexRD25 PE=2 SV=1
	tr|D0NQT4|D0NQT4_PHYIT	1	1	1	1	0.12	Secreted RxLR effector peptide protein, putative OS=Phytophthora infestans (strain T30-4) OX=403677 GN=PITG_23024 PE=4 SV=1
	sp|D0NVF3|RXLRW_PHYIT	1	1	1	1	0.06	RxLR effector protein PITG_16705 OS=Phytophthora infestans (strain T30-4) OX=403677 GN=PITG_16705 PE=2 SV=1
	sp|D0NZB7|BLB2B_PHYIT	1	1	1	1	0.45	RxLR effector protein PITG_18683 OS=Phytophthora infestans (strain T30-4) OX=403677 GN=PITG_18683 PE=1 SV=1
	tr|D0NPN1|D0NPN1_PHYIT	1	1	1	1	0.25	Secreted RxLR effector peptide protein, putative OS=Phytophthora infestans (strain T30-4) OX=403677 GN=PITG_14360 PE=4 SV=1
	tr|D0N3H7|D0N3H7_PHYIT	1	1	1	1	0.17	Secreted RxLR effector peptide protein, putative (Fragment) OS=Phytophthora infestans (strain T30-4) OX=403677 GN=PITG_05074 PE=4 SV=1
	tr|D0NFK0|D0NFK0_PHYIT	1	1	1	1	0.1	Secreted RxLR effector peptide protein, putative OS=Phytophthora infestans (strain T30-4) OX=403677 GN=PITG_10540 PE=4 SV=1
	tr|D0NF38|D0NF38_PHYIT	1	1	1	1	0.09	Secreted RxLR effector peptide protein, putative OS=Phytophthora infestans (strain T30-4) OX=403677 GN=PITG_10341 PE=4 SV=1
	tr|D0NCP1|D0NCP1_PHYIT	1	1	1	1	0.08	Secreted RxLR effector peptide protein, putative OS=Phytophthora infestans (strain T30-4) OX=403677 GN=PITG_09732 PE=4 SV=1
	tr|D0N8H2|D0N8H2_PHYIT	1	1	1	1	0.24	Crinkler (CRN) family protein OS=Phytophthora infestans (strain T30-4) OX=403677 GN=PITG_22818 PE=4 SV=1
P100 Rep2	tr|D0NB59|D0NB59_PHYIT	5	5	5	5	2.03	Secreted RxLR effector peptide protein, putative OS=Phytophthora infestans (strain T30-4) OX=403677 GN=PITG_09216 PE=4 SV=1
	sp|D0P3S7|ABLB1_PHYIT	4	4	4	4	1.58	RxLR effector protein Avrblb1 OS=Phytophthora infestans (strain T30-4) OX=403677 GN=Avrblb1 PE=1 SV=1
	sp|D0NBU6|CRE8_PHYIT	1	1	1	1	0.25	RxLR effector protein CRE8 OS=Phytophthora infestans (strain T30-4) OX=403677 GN=CRE8 PE=2 SV=1
	tr|D0NZW7|D0NZW7_PHYIT	1	1	1	1	0.08	Secreted RxLR effector peptide protein, putative OS=Phytophthora infestans (strain T30-4) OX=403677 GN=PITG_19302 PE=4 SV=1
	tr|D0N3L4|D0N3L4_PHYIT	1	1	1	1	0.37	Avr2 family secreted RxLR effector peptide protein, putative (Fragment) OS=Phytophthora infestans (strain T30-4) OX=403677 GN=PITG_05121 PE=4 SV=1
	tr|D0NM80|D0NM80_PHYIT	1	1	1	1	0.25	Secreted RxLR effector peptide protein, putative OS=Phytophthora infestans (strain T30-4) OX=403677 GN=PITG_13538 PE=4 SV=1
	tr|D0NWK8|D0NWK8_PHYIT	1	1	1	1	0.13	Secreted RxLR effector peptide protein, putative OS=Phytophthora infestans (strain T30-4) OX=403677 GN=PITG_17670 PE=4 SV=1
	tr|D0NRN9|D0NRN9_PHYIT	1	1	1	1	0.05	Secreted RxLR effector peptide protein, putative (Fragment) OS=Phytophthora infestans (strain T30-4) OX=403677 GN=PITG_15105 PE=4 SV=1
	tr|D0N8H2|D0N8H2_PHYIT	1	1	1	1	0.24	Crinkler (CRN) family protein OS=Phytophthora infestans (strain T30-4) OX=403677 GN=PITG_22818 PE=4 SV=1
P100 Rep3	tr|D0NB59|D0NB59_PHYIT	6	6	5	5	2.78	Secreted RxLR effector peptide protein, putative OS=Phytophthora infestans (strain T30-4) OX=403677 GN=PITG_09216 PE=4 SV=1
	sp|D0NB60|RXLRH_PHYIT	3	3	3	3	1.03	RxLR effector protein PITG_09218 OS=Phytophthora infestans (strain T30-4) OX=403677 GN=PITG_09218 PE=2 SV=1
	sp|D0N158|RD25_PHYIT	1	1	1	1	0.13	RxLR effector protein PexRD25 OS=Phytophthora infestans (strain T30-4) OX=403677 GN=PexRD25 PE=2 SV=1
	tr|D0NM59|D0NM59_PHYIT	1	1	1	1	0.14	Secreted RxLR effector peptide protein, putative OS=Phytophthora infestans (strain T30-4) OX=403677 GN=PITG_13507 PE=4 SV=1

## Sheet: Supplemental DS 4C
Supplemental Data, Wang et al., (2023). Uptake of oomycete RXLR effectors into host cells by clathrin-mediated endocytosis. Plant Cell
Supplemental Data Set S4 P. infestans virulence determinants detected in the plant-interaction Total input, P30-IP and P100-IP proteomes
Proteins in gray color are not included in Figure 8		Names	Total input Rep1	Total input Rep2	Total input Rep3	P30 Rep1	P30 Rep2	P30 Rep3	P100 Rep1	P100 Rep2	P100 Rep3
Cytoplasmic effectors	RXLR effectors	PITG_21388 (Avrblb1)	2	2	2	2	4	2	3	4
		PITG_09216	4		1	6	6	6	3	5	5
		PITG_09218	3	4	1	6	4	5	2		3
		PITG_09160 (CRE8 )		1	1	2	3	2	1	1
		PITG_13044				2	2
		PITG_23024	1			1		1	1
		PITG_06077					1	1
		PITG_06432				1	1
		PITG_19523				1		1
		PITG_04388 (PexRD25)				1			1		1
		PITG_22089		2	1				1
		PITG_16701	1		1
		PITG_23014, PITG_23015 (CRE16)		1	1
		PITG_04049		1					1
		PITG_21238		1			1
		PITG_15726		1			2
		PITG_19302					1			1
		PITG_13507									1
		PITG_08500	1
		PITG_16844	1
		PITG_07947		1
		PITG_09585 (SFI4 )		1
		PITG_14371 (Avr3a)		1
		PITG_19307		1
		PITG_11484 (Avr10)		1
		PITG_12737		1
		PITG_06087 (SFI3)			1
		PITG_05095			1
		PITG_07736				1
		PITG_18405 (RxLR24)				1
		PITG_05910 (CRE4)				1
		PITG_17316 (CRE15)				1
		PITG_15032				1
		PITG_15128					1
		PITG_15278					1
		PITG_09622						1
		PITG_18683							1
		PITG_14360							1
		PITG_05074							1
		PITG_10341							1
		PITG_09732							1
		PITG_05121								1
		PITG_13538								1
		PITG_17670								1
		Crinkler (CRN) family protein PITG_12094		3	1
		Crinkler (CRN) family protein PITG_16144	5
		Crinkler (CRN) family protein PITG_05039		3
		Crinkler (CRN) family protein PITG_05212		1
		Crinkler (CRN) family protein PITG_16618			2
		Crinkler (CRN) family protein PITG_02302			1
		Crinkler (CRN) family protein PITG_17889			1
Apoplastic proteins	MAMPs	NPP1-like protein PITG_09716		2		1				1
		NPP1-like protein PITG_23076				1	1
		Elicitin (INF1) PITG_12551	1	1	1
		Elicitin-like protein INF4 PITG_21410		1
		Elicitin-like protein PITG_04378		1
		Transglutaminase elicitor PITG_16953		1
	apoplastic effectors	Cystatin-like cysteine protease inhibitor EPIC2B	3		2
		Cystatin-like cysteine protease inhibitor EPIC4	1	1	2
		SCP domain-containing protein PITG_11060	4	3	6	2
		SCR74-like cys-rich secreted peptide PITG_14645		2	2
		Small cysteine rich protein SCR108 PITG_09793	1	1	1
		SCP domain-containing protein PITG_11058	2
		Cystatin-like cysteine protease inhibitor EPIC1		3
		SCP domain-containing protein PITG_11059			1
