# Supplementary material for: Uptake of oomycete RXLR effectors into host cells by clathrin-mediated endocytosis
Source: Plant Cell. 2023 Mar 13;35(7):2504–26. doi: 10.1093/plcell/koad069 (PMC10291037; doi:10.1093/plcell/koad069)
Supplement: koad069_Supplementary_Data [file koad069_supplementary_data.zip › TPC2022RA01202DR1_Supplemental Data Set 5.xlsx]

## Sheet: Figure 1
R version 4.1.3 (2022-03-10) -- "One Push-Up" Copyright (C) 2022 The R Foundation for Statistical Computing Platform: x86_64-w64-mingw32/x64 (64-bit)
Figure1C
Analysis of Variance Table:This is a two-way ANOVA, looking at the difference among experiment replicates
Response	Value
	Df	Sum Sq	Mean Sq	F value	Pr(>F)
Experiment	4	221.5	55.375	0.8227 0.51552
Residuals	64	4307.8	67.31
Paired t-test data: dat$hpGUS and dat$hpNbCHC t = 4.7497, df = 68, p-value = 1.092e-05 alternative hypothesis: true difference in means is not equal to 0 95 percent confidence interval: 2.706093 6.627240 sample estimates: mean of the differences 4.666667
Figure 1F
Analysis of Variance Table:This is a two-way ANOVA, looking at the difference among experimental replicates
Response	Value
	Df	Sum Sq	Mean Sq	F value	Pr(>F)
Experiment	7	1554.7	222.1	2.0254	0.05857
Residuals	105	11514.2	109.66
Paired t-test data: dat$hpGUS and dat$hpNbAra6 t = 6.1135, df = 112, p-value = 1.456e-08 alternative hypothesis: true difference in means is not equal to 0 95 percent confidence interval: 4.198956 8.225823 sample estimates: mean of the differences 6.212389

## Sheet: Figure 2
R version 4.1.3 (2022-03-10) -- "One Push-Up" Copyright (C) 2022 The R Foundation for Statistical Computing Platform: x86_64-w64-mingw32/x64 (64-bit)
Figure2D
Analysis of Variance Table:This is a two-way ANOVA, looking at the difference among experiment replicates
Response	Value
	Df	Sum Sq	Mean Sq	F value	Pr(>F)
experiment	3	503.9	167.97	0.499	0.6905
Residuals	11	3702.8	336.62
Paired t-test data: dat$hpGUS and dat$hpNbCHC t = 6.2332, df = 14, p-value = 2.188e-05 alternative hypothesis: true difference in means is not equal to 0 95 percent confidence interval: 18.29857 37.49748 sample estimates: mean of the differences 27.89803
Figure 2H
Analysis of Variance Table:This is a two-way ANOVA, looking at the difference among experimental replicates
Response	Value
	Df	Sum Sq	Mean Sq	F value	Pr(>F)
Experiment	2	600	300	0.5294	0.6141
Residuals	6	3400	566.67
Paired t-test data: dat$hpGUS and dat$hpNbPP1c t = 0, df = 8, p-value = 1 alternative hypothesis: true difference in means is not equal to 0 95 percent confidence interval: -17.18794 17.18794 sample estimates: mean of the differences 0

## Sheet: Figure 3
R version 4.1.3 (2022-03-10) -- "One Push-Up" Copyright (C) 2022 The R Foundation for Statistical Computing Platform: x86_64-w64-mingw32/x64 (64-bit)
Figure 3
Analysis of Variance Table:This is a two-way ANOVA, looking at the difference between experimental replicates
Response	Value
	Df	Sum Sq	Mean Sq	F value	Pr(>F)
Experiment	2	1457.9	728.95	0.8992	0.42772
Residuals	15	12160	810.67
Paired t-test data: dat$hpGUS and dat$hpNbAra6 t = 5.1355, df = 17, p-value = 8.261e-05 alternative hypothesis: true difference in means is not equal to 0 95 percent confidence interval: 20.18457 48.33395 sample estimates: mean of the differences 34.25926

## Sheet: Figure 4
R version 4.1.3 (2022-03-10) -- "One Push-Up" Copyright (C) 2022 The R Foundation for Statistical Computing Platform: x86_64-w64-mingw32/x64 (64-bit)
Figure 4E and 4F
Analysis of Variance Table:This is a two-way ANOVA, looking at the differences between experimental replicates
	term	df	sumsq	meansq	statistic	p.value
NbCLC-GFP-P30	experiment	1	639	639	0.555	0.46
NbAra6-GFP-P30	experiment	1	11100	11100	7.66	0.0097	There were significant differences between experiments so we presented two replicates data individually in Figure.
Statistical tests
Wilcoxon rank sum exact test
	estimate	conf.low	conf.high	stat	p.value
NbCLC-GFP-P30	88.2	67.5	105	619	4.7e-13
t-test Per experiment
	Replicate	estimate	conf.low	conf.high	stat	p.value	p.adj
NbAra6-GFP-P30	1	178	128	227	8.3	4.4e-05	4.4e-05
	2	263	250	276	44.3	1e-13	2.1e-13

## Sheet: Supplemental Figure 1
R version 4.1.3 (2022-03-10) -- "One Push-Up" Copyright (C) 2022 The R Foundation for Statistical Computing Platform: x86_64-w64-mingw32/x64 (64-bit)
Supplemental Figure 1
Analysis of Variance Table:This is a two-way ANOVA, looking at the difference between experimental replicates
Response	Value
	Df	Sum Sq	Mean Sq	F value	Pr(>F)
Experiment	2	4309	2154.3	1.1982	0.3173
Residuals	27	48544	1797.9
Paired t-test data: dat$hpGUS and dat$hpNbCHC t = 6.291, df = 29, p-value = 7.193e-07 alternative hypothesis: true difference in means is not equal to 0 95 percent confidence interval: 33.09228 64.97439 sample estimates: mean of the differences 49.03333

## Sheet: Supplemental Figure 2
Supplemental Figure 2
Analysis of Variance Table:This is a two-way ANOVA, looking at the difference between experimental replicates
Response	Value
	Df	Sum Sq	Mean Sq	F value	Pr(>F)
Experiment	3	5374	1791.4	0.9499	0.4232
Residuals	53	99950	1885.9
Paired t-test data: dat$hpGUS and dat$hpNbAra6 t = 5.0638, df = 56, p-value = 4.764e-06 alternative hypothesis: true difference in means is not equal to 0 95 percent confidence interval: 17.58060 40.59484 sample estimates: mean of the differences 29.08772

## Sheet: Supplemental Figure 3
Supplemental Figure 3
Analysis of Variance Table:This is a two-way ANOVA, looking at the difference between experimental replicates
Response	Value
	Df	Sum Sq	Mean Sq	F value	Pr(>F)
Experiment	2	3368	1683.98	3.2921	0.06732
Residuals	14	7161.4	511.53
Paired t-test data: dat$hpGUS and dat$hpNbCHC t = 4.5816, df = 16, p-value = 0.0003072 alternative hypothesis: true difference in means is not equal to 0 95 percent confidence interval: 15.31624 41.69554 sample estimates: mean of the differences 28.50589

## Sheet: Supplemental Figure 4
Supplemental Figure 4
Analysis of Variance Table:This is a two-way ANOVA, looking at the difference between experimental replicates
Response	Value
	Df	Sum Sq	Mean Sq	F value	Pr(>F)
Experiment	4	962.7	240.667	3.4688	0.01248 *		One-way ANOVA indicated there are significant differences between experimental replicates. We presented each replicate data and combined data in Supplemental Figure 4.
Residuals	65	4509.7	69.381
experiment estimate p.value p.adj <fct> <dbl> <dbl> <dbl> 1 1 -8.92 0.00222 0.00566 2 2 -5.95 0.00227 0.00566 3 3 -7.6 0.0151 0.0252 4 4 1.31 0.557 0.557 5 5 -1.25 0.546 0.557
Paired t-test data: dat$hpGUS and dat$hpNbPP1c t = 4.6068, df = 69, p-value = 1.816e-05 alternative hypothesis: true difference in means is not equal to 0 95 percent confidence interval: 2.780098 7.027045 sample estimates: mean of the differences 4.903571

## Sheet: Supplemental Figure 5
Supplemental Figure 5
Analysis of Variance Table:This is a two-way ANOVA, looking at the difference between experimental replicates
Response	Value
	Df	Sum Sq	Mean Sq	F value	Pr(>F)
Experiment	3	9536	3178.7	2.871	0.05164
Residuals	32	35430	1107.2
Paired t-test data: dat$hpGUS and dat$hpNbPP1c t = -0.94392, df = 35, p-value = 0.3517 alternative hypothesis: true difference in means is not equal to 0 95 percent confidence interval: -17.766561 6.488784 sample estimates: mean of the differences -5.638889

## Sheet: Supplemental Figure 6
Supplemental Figure 6
Analysis of Variance Table: This is a two-way ANOVA, looking at the difference between experimental replicates
Response	Value
	Df	Sum Sq	Mean Sq	F value	Pr(>F)
Experiment	2	848.18	424.09	2.3707	0.1554
Residuals	8	1431.11	178.89
Paired t-test data: dat$hpGUS and dat$hpNbAra6 t = 6.7236, df = 10, p-value = 5.21e-05 alternative hypothesis: true difference in means is not equal to 0 95 percent confidence interval: 20.46354 40.74858 sample estimates: mean of the differences 30.60606

[truncated: 1 more sheets: Supplemental Figure 7]
